# Supplementary material for: Epigenomic landscape of human colorectal cancer unveils an aberrant core of pan-cancer enhancers orchestrated by YAP/TAZ
Source: Nat Commun. 2021 Apr 20;12:2340. doi: 10.1038/s41467-021-22544-y (PMC8058065; doi:10.1038/s41467-021-22544-y)
Supplement: Supplementary file 4 — Supplementary Data 1 [file 41467_2021_22544_MOESM4_ESM.xlsx]

## Sheet: RNA-seq data
Supplementary Data 1. List of RNA-seq and ChIP-seq samples used in the study.
Sample_id	Organism	Organism_part	Disease	Sampling_site	Individual	Material_type	Developmental_stage
SQ_1951	Homo Sapiens	Colon	Colorectal cancer	Tumor tissue	8	tissue	not applicable
SQ_1953	Homo Sapiens	Colon	Colorectal cancer	Tumor tissue	8	organoids	early
SQ_1954	Homo Sapiens	Colon	Colorectal cancer	Tumor tissue	8	organoids	early
SQ_1955	Homo Sapiens	Colon	Colorectal cancer	Tumor tissue	8	organoids	late
SQ_1956	Homo Sapiens	Colon	Colorectal cancer	Tumor tissue	8	organoids	late
SQ_1957	Homo Sapiens	Colon	Colorectal cancer	Tumor tissue	4	tissue	not applicable
SQ_1958	Homo Sapiens	Colon	Colorectal cancer	Tumor tissue	4	organoids	late
SQ_1959	Homo Sapiens	Colon	Colorectal cancer	Tumor tissue	4	organoids	early
SQ_1961	Homo Sapiens	Colon	Colorectal cancer	Tumor tissue	10	tissue	not applicable
SQ_1963	Homo Sapiens	Colon	Colorectal cancer	Tumor tissue	10	organoids	early
SQ_1964	Homo Sapiens	Colon	Colorectal cancer	Tumor tissue	10	organoids	late
SQ_1968	Homo Sapiens	Colon	Colorectal cancer	Tumor tissue	11	tissue	not applicable
SQ_1970	Homo Sapiens	Colon	Colorectal cancer	Tumor tissue	11	organoids	early
SQ_1972	Homo Sapiens	Colon	Colorectal cancer	Tumor tissue	13	tissue	not applicable
SQ_1973	Homo Sapiens	Colon	Colorectal cancer	Tumor tissue	13	organoids	early
SQ_1974	Homo Sapiens	Colon	Colorectal cancer	Tumor tissue	13	organoids	early
SQ_1975	Homo Sapiens	Colon	Colorectal cancer	Tumor tissue	13	organoids	early
SQ_1976	Homo Sapiens	Colon	Colorectal cancer	Tumor tissue	13	organoids	late
SQ_1985	Homo Sapiens	Colon	Colorectal cancer	Tumor tissue	18	tissue	not applicable
SQ_1987	Homo Sapiens	Colon	Colorectal cancer	Tumor tissue	18	organoids	early
SQ_2011	Homo Sapiens	Colon	Colorectal cancer	Tumor tissue	24	tissue	not applicable
SQ_2013	Homo Sapiens	Colon	Colorectal cancer	Tumor tissue	24	organoids	early
SQ_2014	Homo Sapiens	Colon	Colorectal cancer	Tumor tissue	24	organoids	late
SQ_2015	Homo Sapiens	Colon	Colorectal cancer	Tumor tissue	24	organoids	late
SQ_2016	Homo Sapiens	Colon	Colorectal cancer	Tumor tissue	18	organoids	late
SQ_2017	Homo Sapiens	Colon	Colorectal cancer	Tumor tissue	13	organoids	late
SQ_2018	Homo Sapiens	Colon	Colorectal cancer	Tumor tissue	11	organoids	late
SQ_2020	Homo Sapiens	Colon	Colorectal cancer	Tumor tissue	22	tissue	not applicable
SQ_2021	Homo Sapiens	Colon	Colorectal cancer	Tumor tissue	22	organoids	late
SQ_2251	Homo Sapiens	Colon	Colorectal cancer	Tumor tissue	36	tissue	not applicable
SQ_2253	Homo Sapiens	Colon	Colorectal cancer	Tumor tissue	36	organoids	early
SQ_2254	Homo Sapiens	Colon	Colorectal cancer	Tumor tissue	36	organoids	late
SQ_2263	Homo Sapiens	Colon	Colorectal cancer	Tumor tissue	41	tissue	not applicable
SQ_2264	Homo Sapiens	Colon	Colorectal cancer	Tumor tissue	41	organoids	early
SQ_2265	Homo Sapiens	Colon	Colorectal cancer	Tumor tissue	41	organoids	late
SQ_1950	Homo Sapiens	Colon	Colorectal cancer	Healty adjacent tissue	8	tissue	not applicable
SQ_1960	Homo Sapiens	Colon	Colorectal cancer	Healty adjacent tissue	10	tissue	not applicable
SQ_1967	Homo Sapiens	Colon	Colorectal cancer	Healty adjacent tissue	11	tissue	not applicable
SQ_1971	Homo Sapiens	Colon	Colorectal cancer	Healty adjacent tissue	13	tissue	not applicable
SQ_1984	Homo Sapiens	Colon	Colorectal cancer	Healty adjacent tissue	18	tissue	not applicable
SQ_2012	Homo Sapiens	Colon	Colorectal cancer	Healty adjacent tissue	24	tissue	not applicable
SQ_2019	Homo Sapiens	Colon	Colorectal cancer	Healty adjacent tissue	22	tissue	not applicable
SQ_2250	Homo Sapiens	Colon	Colorectal cancer	Healty adjacent tissue	36	tissue	not applicable
SQ_2262	Homo Sapiens	Colon	Colorectal cancer	Healty adjacent tissue	41	tissue	not applicable

## Sheet: ChIP-seq data
Sample_id	Organism	Organism_part	Disease	Sampling_site	Individual	Material_type	Developmental_stage	Histone_mark	Associated_Input_id
SQ_1990	Homo Sapiens	Colon	Colorectal cancer	Tumor tissue	8	organoids	late	H3K27Ac	SQ_1988
SQ_1992	Homo Sapiens	Colon	Colorectal cancer	Tumor tissue	8	organoids	late	H3K36me3	SQ_1988
SQ_1994	Homo Sapiens	Colon	Colorectal cancer	Tumor tissue	8	organoids	late	H3K4me1	SQ_1993
SQ_1995	Homo Sapiens	Colon	Colorectal cancer	Tumor tissue	8	organoids	late	H3K4me3	SQ_1993
SQ_2273	Homo Sapiens	Colon	Colorectal cancer	Tumor tissue	8	organoids	late	H3K27me3	SQ_2274
SQ_2005	Homo Sapiens	Colon	Colorectal cancer	Tumor tissue	10	organoids	late	H3K4me3	SQ_2004
SQ_2010	Homo Sapiens	Colon	Colorectal cancer	Tumor tissue	10	organoids	late	H3K27Ac	SQ_2008
SQ_2281	Homo Sapiens	Colon	Colorectal cancer	Tumor tissue	10	organoids	late	H3K4me1	SQ_2284
SQ_2282	Homo Sapiens	Colon	Colorectal cancer	Tumor tissue	10	organoids	late	H3K27me3	SQ_2284
SQ_2283	Homo Sapiens	Colon	Colorectal cancer	Tumor tissue	10	organoids	late	H3K36me3	SQ_2284
SQ_2156	Homo Sapiens	Colon	Colorectal cancer	Tumor tissue	4	organoids	late	H3K4me3	SQ_2161
SQ_2157	Homo Sapiens	Colon	Colorectal cancer	Tumor tissue	4	organoids	late	H3K27Ac	SQ_2161
SQ_2158	Homo Sapiens	Colon	Colorectal cancer	Tumor tissue	4	organoids	late	H3K27me3	SQ_2161
SQ_2159	Homo Sapiens	Colon	Colorectal cancer	Tumor tissue	4	organoids	late	H3K4me1	SQ_2161
SQ_2160	Homo Sapiens	Colon	Colorectal cancer	Tumor tissue	4	organoids	late	H3K36me3	SQ_2161
SQ_2162	Homo Sapiens	Colon	Colorectal cancer	Tumor tissue	13	organoids	late	H3K4me3	SQ_2167
SQ_2163	Homo Sapiens	Colon	Colorectal cancer	Tumor tissue	13	organoids	late	H3K27Ac	SQ_2167
SQ_2164	Homo Sapiens	Colon	Colorectal cancer	Tumor tissue	13	organoids	late	H3K27me3	SQ_2167
SQ_2165	Homo Sapiens	Colon	Colorectal cancer	Tumor tissue	13	organoids	late	H3K4me1	SQ_2167
SQ_2166	Homo Sapiens	Colon	Colorectal cancer	Tumor tissue	13	organoids	late	H3K36me3	SQ_2167
SQ_2200	Homo Sapiens	Colon	Colorectal cancer	Tumor tissue	18	organoids	late	H3K4me3	SQ_2203
SQ_2201	Homo Sapiens	Colon	Colorectal cancer	Tumor tissue	18	organoids	late	H3K27me3	SQ_2203
SQ_2202	Homo Sapiens	Colon	Colorectal cancer	Tumor tissue	18	organoids	late	H3K36me3	SQ_2203
SQ_2204	Homo Sapiens	Colon	Colorectal cancer	Tumor tissue	18	organoids	late	H3K27Ac	SQ_2207
SQ_2206	Homo Sapiens	Colon	Colorectal cancer	Tumor tissue	18	organoids	late	H3K4me1	SQ_2207
SQ_2208	Homo Sapiens	Colon	Colorectal cancer	Tumor tissue	11	organoids	late	H3K4me3	SQ_2211
SQ_2210	Homo Sapiens	Colon	Colorectal cancer	Tumor tissue	11	organoids	late	H3K36me3	SQ_2211
SQ_2212	Homo Sapiens	Colon	Colorectal cancer	Tumor tissue	11	organoids	late	H3K27Ac	SQ_2214
SQ_2279	Homo Sapiens	Colon	Colorectal cancer	Tumor tissue	11	organoids	late	H3K4me1	SQ_2280
SQ_2213	Homo Sapiens	Colon	Colorectal cancer	Tumor tissue	11	organoids	late	H3K27me3	SQ_2214
SQ_2215	Homo Sapiens	Colon	Colorectal cancer	Tumor tissue	24	organoids	late	H3K4me3	SQ_2220
SQ_2216	Homo Sapiens	Colon	Colorectal cancer	Tumor tissue	24	organoids	late	H3K27Ac	SQ_2220
SQ_2217	Homo Sapiens	Colon	Colorectal cancer	Tumor tissue	24	organoids	late	H3K27me3	SQ_2220
SQ_2218	Homo Sapiens	Colon	Colorectal cancer	Tumor tissue	24	organoids	late	H3K4me1	SQ_2220
SQ_2219	Homo Sapiens	Colon	Colorectal cancer	Tumor tissue	24	organoids	late	H3K36me3	SQ_2220
SQ_2221	Homo Sapiens	Colon	Colorectal cancer	Tumor tissue	22	organoids	late	H3K4me3	SQ_2226
SQ_2222	Homo Sapiens	Colon	Colorectal cancer	Tumor tissue	22	organoids	late	H3K27Ac	SQ_2226
SQ_2224	Homo Sapiens	Colon	Colorectal cancer	Tumor tissue	22	organoids	late	H3K4me1	SQ_2226
SQ_2225	Homo Sapiens	Colon	Colorectal cancer	Tumor tissue	22	organoids	late	H3K36me3	SQ_2226
SQ_2275	Homo Sapiens	Colon	Colorectal cancer	Tumor tissue	22	organoids	late	H3K27me3	SQ_2276
SQ_2285	Homo Sapiens	Colon	Colorectal cancer	Tumor tissue	36	organoids	late	H3K4me3	SQ_2289
SQ_2288	Homo Sapiens	Colon	Colorectal cancer	Tumor tissue	36	organoids	late	H3K27Ac	SQ_2289
SQ_2286	Homo Sapiens	Colon	Colorectal cancer	Tumor tissue	36	organoids	late	H3K4me1	SQ_2289
SQ_2287	Homo Sapiens	Colon	Colorectal cancer	Tumor tissue	36	organoids	late	H3K27me3	SQ_2289
SQ_2300	Homo Sapiens	Colon	Colorectal cancer	Tumor tissue	41	organoids	late	H3K4me3	SQ_2304
SQ_2303	Homo Sapiens	Colon	Colorectal cancer	Tumor tissue	41	organoids	late	H3K27Ac	SQ_2304
SQ_2301	Homo Sapiens	Colon	Colorectal cancer	Tumor tissue	41	organoids	late	H3K4me1	SQ_2304
SQ_2302	Homo Sapiens	Colon	Colorectal cancer	Tumor tissue	41	organoids	late	H3K27me3	SQ_2304
SQ_2358	Homo Sapiens	Colon	Colorectal cancer	Tumor tissue	10	organoids	late	TAZ	SQ_2359
SQ_2355	Homo Sapiens	Colon	Colorectal cancer	Tumor tissue	10	organoids	late	YAP	SQ_2357
SQ_2150	Homo Sapiens	Colon	Colorectal cancer	Tumor tissue	28	tissue	not applicable	H3K4me3	SQ_2155
SQ_2151	Homo Sapiens	Colon	Colorectal cancer	Tumor tissue	28	tissue	not applicable	H3K27Ac	SQ_2155
SQ_2152	Homo Sapiens	Colon	Colorectal cancer	Tumor tissue	28	tissue	not applicable	H3K27me3	SQ_2155
SQ_2153	Homo Sapiens	Colon	Colorectal cancer	Tumor tissue	28	tissue	not applicable	H3K4me1	SQ_2155
SQ_2154	Homo Sapiens	Colon	Colorectal cancer	Tumor tissue	28	tissue	not applicable	H3K36me3	SQ_2155
SQ_2290	Homo Sapiens	Colon	Colorectal cancer	Tumor tissue	41	tissue	not applicable	H3K4me3	SQ_2294
SQ_2293	Homo Sapiens	Colon	Colorectal cancer	Tumor tissue	41	tissue	not applicable	H3K27Ac	SQ_2294
SQ_2291	Homo Sapiens	Colon	Colorectal cancer	Tumor tissue	41	tissue	not applicable	H3K4me1	SQ_2294
SQ_2292	Homo Sapiens	Colon	Colorectal cancer	Tumor tissue	41	tissue	not applicable	H3K27me3	SQ_2294
SQ_2144	Homo Sapiens	Colon	Colorectal cancer	Healty adjacent tissue	28	tissue	not applicable	H3K4me3	SQ_2149
SQ_2145	Homo Sapiens	Colon	Colorectal cancer	Healty adjacent tissue	28	tissue	not applicable	H3K27Ac	SQ_2149
SQ_2146	Homo Sapiens	Colon	Colorectal cancer	Healty adjacent tissue	28	tissue	not applicable	H3K27me3	SQ_2149
SQ_2147	Homo Sapiens	Colon	Colorectal cancer	Healty adjacent tissue	28	tissue	not applicable	H3K4me1	SQ_2149
SQ_2148	Homo Sapiens	Colon	Colorectal cancer	Healty adjacent tissue	28	tissue	not applicable	H3K36me3	SQ_2149
SQ_2295	Homo Sapiens	Colon	Colorectal cancer	Healty adjacent tissue	41	tissue	not applicable	H3K4me3	SQ_2299
SQ_2298	Homo Sapiens	Colon	Colorectal cancer	Healty adjacent tissue	41	tissue	not applicable	H3K27Ac	SQ_2299
SQ_2296	Homo Sapiens	Colon	Colorectal cancer	Healty adjacent tissue	41	tissue	not applicable	H3K4me1	SQ_2299
SQ_2297	Homo Sapiens	Colon	Colorectal cancer	Healty adjacent tissue	41	tissue	not applicable	H3K27me3	SQ_2299
SQ_1988	Homo Sapiens	Colon	Colorectal cancer	Tumor tissue	8	organoids	late	input	not applicable
SQ_1993	Homo Sapiens	Colon	Colorectal cancer	Tumor tissue	8	organoids	late	input	not applicable
SQ_2274	Homo Sapiens	Colon	Colorectal cancer	Tumor tissue	8	organoids	late	input	not applicable
SQ_2004	Homo Sapiens	Colon	Colorectal cancer	Tumor tissue	10	organoids	late	input	not applicable
SQ_2008	Homo Sapiens	Colon	Colorectal cancer	Tumor tissue	10	organoids	late	input	not applicable
SQ_2284	Homo Sapiens	Colon	Colorectal cancer	Tumor tissue	10	organoids	late	input	not applicable
SQ_2161	Homo Sapiens	Colon	Colorectal cancer	Tumor tissue	4	organoids	late	input	not applicable
SQ_2167	Homo Sapiens	Colon	Colorectal cancer	Tumor tissue	13	organoids	late	input	not applicable
SQ_2203	Homo Sapiens	Colon	Colorectal cancer	Tumor tissue	18	organoids	late	input	not applicable
SQ_2207	Homo Sapiens	Colon	Colorectal cancer	Tumor tissue	18	organoids	late	input	not applicable
SQ_2211	Homo Sapiens	Colon	Colorectal cancer	Tumor tissue	11	organoids	late	input	not applicable
SQ_2214	Homo Sapiens	Colon	Colorectal cancer	Tumor tissue	11	organoids	late	input	not applicable
SQ_2280	Homo Sapiens	Colon	Colorectal cancer	Tumor tissue	11	organoids	late	input	not applicable
SQ_2214	Homo Sapiens	Colon	Colorectal cancer	Tumor tissue	11	organoids	late	input	not applicable
SQ_2220	Homo Sapiens	Colon	Colorectal cancer	Tumor tissue	24	organoids	late	input	not applicable
SQ_2226	Homo Sapiens	Colon	Colorectal cancer	Tumor tissue	22	organoids	late	input	not applicable
SQ_2276	Homo Sapiens	Colon	Colorectal cancer	Tumor tissue	22	organoids	late	input	not applicable
SQ_2289	Homo Sapiens	Colon	Colorectal cancer	Tumor tissue	36	organoids	late	input	not applicable
SQ_2304	Homo Sapiens	Colon	Colorectal cancer	Tumor tissue	41	organoids	late	input	not applicable
SQ_2359	Homo Sapiens	Colon	Colorectal cancer	Tumor tissue	10	organoids	late	input	not applicable
SQ_2357	Homo Sapiens	Colon	Colorectal cancer	Tumor tissue	10	organoids	late	input	not applicable
SQ_2155	Homo Sapiens	Colon	Colorectal cancer	Tumor tissue	28	tissue	not applicable	input	not applicable
SQ_2294	Homo Sapiens	Colon	Colorectal cancer	Tumor tissue	41	tissue	not applicable	input	not applicable
SQ_2149	Homo Sapiens	Colon	Colorectal cancer	Healty adjacent tissue	28	tissue	not applicable	input	not applicable
SQ_2299	Homo Sapiens	Colon	Colorectal cancer	Healty adjacent tissue	41	tissue	not applicable	input	not applicable
