# Supplementary material for: Epigenomic landscape of human colorectal cancer unveils an aberrant core of pan-cancer enhancers orchestrated by YAP/TAZ
Source: Nat Commun. 2021 Apr 20;12:2340. doi: 10.1038/s41467-021-22544-y (PMC8058065; doi:10.1038/s41467-021-22544-y)
Supplement: Supplementary file 5 — Supplementary Data 2 [file 41467_2021_22544_MOESM5_ESM.xlsx]

## Sheet: Sheet1
Supplementary Data 2. Highly variable immune- and stromal-related genes in CRC samples
Gene name	Gene Ontology Term / Pathway	Gene Ontology ID
CACNG4	BIOCARTA_CCR5_PATHWAY
CCL3	Immune Response, BIOCARTA_CCR5_PATHWAY	GO:0006955
CR2	Immune Response	GO:0006955
CXCL10	Immune Response, Leukocyte Chemotaxis, BIOCARTA_CCR5_PATHWAY	GO:0006955; GO:0030595
CXCL11	Immune Response, Leukocyte Chemotaxis, BIOCARTA_CCR5_PATHWAY	GO:0006955; GO:0030595
CXCL13	Immune Response, Leukocyte Chemotaxis, BIOCARTA_CCR5_PATHWAY	GO:0006955; GO:0030595
CXCL14	Immune Response, BIOCARTA_CCR5_PATHWAY	GO:0006955
CXCL5	Immune Response, Leukocyte Chemotaxis, BIOCARTA_CCR5_PATHWAY	GO:0006955; GO:0030595
CXCL8	Immune Response, Leukocyte Chemotaxis, BIOCARTA_CCR5_PATHWAY	GO:0006955; GO:0030595
CXCL9	Immune Response, Leukocyte Chemotaxis, BIOCARTA_CCR5_PATHWAY	GO:0006955; GO:0030595
CXCR4	Immune Response, BIOCARTA_CCR5_PATHWAY	GO:0006955
CA9	Angiogenesis	GO:0001525
ENG	Angiogenesis	GO:0001525
EPHB1	Angiogenesis	GO:0001525
GNB4	BIOCARTA_CCR5_PATHWAY
HLA-DPA1	Immune Response	GO:0006955
HLA-DQB1	Immune Response	GO:0006955
IFI44	Immune Response	GO:0006955
IFI44L	Immune Response	GO:0006955
IGHV3-23	Immune Response	GO:0006955
IGKC	Immune Response	GO:0006955
IGKV1-17	Immune Response	GO:0006955
IGKV1-6	Immune Response	GO:0006955
IGLV1-47	Immune Response	GO:0006955
IGLV3-25	Immune Response	GO:0006955
IGLV5-45	Immune Response	GO:0006955
IGLV6-57	Immune Response	GO:0006955
ITGA5	Angiogenesis	GO:0001525
MMP7	Angiogenesis	GO:0001525
NOS3	Angiogenesis	GO:0001525
NRP2	Angiogenesis	GO:0001525
OSM	Immune Response	GO:0006955
PLA2G12B	BIOCARTA_CCR5_PATHWAY
PLA2G2A	BIOCARTA_CCR5_PATHWAY
PLA2G3	BIOCARTA_CCR5_PATHWAY
PLA2G4A	BIOCARTA_CCR5_PATHWAY
PPBP	Immune Response, Leukocyte Chemotaxis, BIOCARTA_CCR5_PATHWAY	GO:0006955; GO:0030595
PTGS2	Angiogenesis	GO:0001525
REN	Angiogenesis	GO:0001525
SBSPON	Immune Response	GO:0006955
SERPINB5	Angiogenesis	GO:0001525
SHC3	BIOCARTA_CCR5_PATHWAY
TIMP3	Angiogenesis	GO:0001525
