# Supplementary material for: Epigenomic landscape of human colorectal cancer unveils an aberrant core of pan-cancer enhancers orchestrated by YAP/TAZ
Source: Nat Commun. 2021 Apr 20;12:2340. doi: 10.1038/s41467-021-22544-y (PMC8058065; doi:10.1038/s41467-021-22544-y)
Supplement: Supplementary file 6 — Supplementary Data 3 [file 41467_2021_22544_MOESM6_ESM.xlsx]

## Sheet: ChromHMM_samples
Supplementary Data 3. Details of ChIP-seq samples used for ChromHMM analysis.
Sample_id	Organism	Disease	Sampling_site	Individual	Material_type	Histone_mark	Associated_Input_id
SQ_1990	Homo Sapiens	Colorectal cancer	Tumor tissue	8	organoids	H3K27Ac	SQ_1988
SQ_1992	Homo Sapiens	Colorectal cancer	Tumor tissue	8	organoids	H3K36me3	SQ_1988
SQ_1994	Homo Sapiens	Colorectal cancer	Tumor tissue	8	organoids	H3K4me1	SQ_1993
SQ_1995	Homo Sapiens	Colorectal cancer	Tumor tissue	8	organoids	H3K4me3	SQ_1993
SQ_2273	Homo Sapiens	Colorectal cancer	Tumor tissue	8	organoids	H3K27me3	SQ_2274
SQ_2005	Homo Sapiens	Colorectal cancer	Tumor tissue	10	organoids	H3K4me3	SQ_2004
SQ_2010	Homo Sapiens	Colorectal cancer	Tumor tissue	10	organoids	H3K27Ac	SQ_2008
SQ_2281	Homo Sapiens	Colorectal cancer	Tumor tissue	10	organoids	H3K4me1	SQ_2284
SQ_2282	Homo Sapiens	Colorectal cancer	Tumor tissue	10	organoids	H3K27me3	SQ_2284
SQ_2283	Homo Sapiens	Colorectal cancer	Tumor tissue	10	organoids	H3K36me3	SQ_2284
SQ_2156	Homo Sapiens	Colorectal cancer	Tumor tissue	4	organoids	H3K4me3	SQ_2161
SQ_2157	Homo Sapiens	Colorectal cancer	Tumor tissue	4	organoids	H3K27Ac	SQ_2161
SQ_2158	Homo Sapiens	Colorectal cancer	Tumor tissue	4	organoids	H3K27me3	SQ_2161
SQ_2159	Homo Sapiens	Colorectal cancer	Tumor tissue	4	organoids	H3K4me1	SQ_2161
SQ_2160	Homo Sapiens	Colorectal cancer	Tumor tissue	4	organoids	H3K36me3	SQ_2161
SQ_2162	Homo Sapiens	Colorectal cancer	Tumor tissue	13	organoids	H3K4me3	SQ_2167
SQ_2163	Homo Sapiens	Colorectal cancer	Tumor tissue	13	organoids	H3K27Ac	SQ_2167
SQ_2164	Homo Sapiens	Colorectal cancer	Tumor tissue	13	organoids	H3K27me3	SQ_2167
SQ_2165	Homo Sapiens	Colorectal cancer	Tumor tissue	13	organoids	H3K4me1	SQ_2167
SQ_2166	Homo Sapiens	Colorectal cancer	Tumor tissue	13	organoids	H3K36me3	SQ_2167
SQ_2200	Homo Sapiens	Colorectal cancer	Tumor tissue	18	organoids	H3K4me3	SQ_2203
SQ_2201	Homo Sapiens	Colorectal cancer	Tumor tissue	18	organoids	H3K27me3	SQ_2203
SQ_2202	Homo Sapiens	Colorectal cancer	Tumor tissue	18	organoids	H3K36me3	SQ_2203
SQ_2204	Homo Sapiens	Colorectal cancer	Tumor tissue	18	organoids	H3K27Ac	SQ_2207
SQ_2206	Homo Sapiens	Colorectal cancer	Tumor tissue	18	organoids	H3K4me1	SQ_2207
SQ_2208	Homo Sapiens	Colorectal cancer	Tumor tissue	11	organoids	H3K4me3	SQ_2211
SQ_2210	Homo Sapiens	Colorectal cancer	Tumor tissue	11	organoids	H3K36me3	SQ_2211
SQ_2212	Homo Sapiens	Colorectal cancer	Tumor tissue	11	organoids	H3K27Ac	SQ_2214
SQ_2279	Homo Sapiens	Colorectal cancer	Tumor tissue	11	organoids	H3K4me1	SQ_2280
SQ_2213	Homo Sapiens	Colorectal cancer	Tumor tissue	11	organoids	H3K27me3	SQ_2214
SQ_2215	Homo Sapiens	Colorectal cancer	Tumor tissue	24	organoids	H3K4me3	SQ_2220
SQ_2216	Homo Sapiens	Colorectal cancer	Tumor tissue	24	organoids	H3K27Ac	SQ_2220
SQ_2217	Homo Sapiens	Colorectal cancer	Tumor tissue	24	organoids	H3K27me3	SQ_2220
SQ_2218	Homo Sapiens	Colorectal cancer	Tumor tissue	24	organoids	H3K4me1	SQ_2220
SQ_2219	Homo Sapiens	Colorectal cancer	Tumor tissue	24	organoids	H3K36me3	SQ_2220
SQ_2221	Homo Sapiens	Colorectal cancer	Tumor tissue	22	organoids	H3K4me3	SQ_2226
SQ_2222	Homo Sapiens	Colorectal cancer	Tumor tissue	22	organoids	H3K27Ac	SQ_2226
SQ_2224	Homo Sapiens	Colorectal cancer	Tumor tissue	22	organoids	H3K4me1	SQ_2226
SQ_2225	Homo Sapiens	Colorectal cancer	Tumor tissue	22	organoids	H3K36me3	SQ_2226
SQ_2275	Homo Sapiens	Colorectal cancer	Tumor tissue	22	organoids	H3K27me3	SQ_2276
SQ_2285	Homo Sapiens	Colorectal cancer	Tumor tissue	36	organoids	H3K4me3	SQ_2289
SQ_2288	Homo Sapiens	Colorectal cancer	Tumor tissue	36	organoids	H3K27Ac	SQ_2289
SQ_2286	Homo Sapiens	Colorectal cancer	Tumor tissue	36	organoids	H3K4me1	SQ_2289
SQ_2287	Homo Sapiens	Colorectal cancer	Tumor tissue	36	organoids	H3K27me3	SQ_2289
SQ_2300	Homo Sapiens	Colorectal cancer	Tumor tissue	41	organoids	H3K4me3	SQ_2304
SQ_2303	Homo Sapiens	Colorectal cancer	Tumor tissue	41	organoids	H3K27Ac	SQ_2304
SQ_2301	Homo Sapiens	Colorectal cancer	Tumor tissue	41	organoids	H3K4me1	SQ_2304
SQ_2302	Homo Sapiens	Colorectal cancer	Tumor tissue	41	organoids	H3K27me3	SQ_2304
SQ_2150	Homo Sapiens	Colorectal cancer	Tumor tissue	28	tissue	H3K4me3	SQ_2155
SQ_2151	Homo Sapiens	Colorectal cancer	Tumor tissue	28	tissue	H3K27Ac	SQ_2155
SQ_2152	Homo Sapiens	Colorectal cancer	Tumor tissue	28	tissue	H3K27me3	SQ_2155
SQ_2153	Homo Sapiens	Colorectal cancer	Tumor tissue	28	tissue	H3K4me1	SQ_2155
SQ_2154	Homo Sapiens	Colorectal cancer	Tumor tissue	28	tissue	H3K36me3	SQ_2155
SQ_2290	Homo Sapiens	Colorectal cancer	Tumor tissue	41	tissue	H3K4me3	SQ_2294
SQ_2293	Homo Sapiens	Colorectal cancer	Tumor tissue	41	tissue	H3K27Ac	SQ_2294
SQ_2291	Homo Sapiens	Colorectal cancer	Tumor tissue	41	tissue	H3K4me1	SQ_2294
SQ_2292	Homo Sapiens	Colorectal cancer	Tumor tissue	41	tissue	H3K27me3	SQ_2294
GSM2058053	Homo Sapiens	Colorectal cancer	Tumor tissue	17A	tissue	H3K27Ac	not applicable
GSM2058090	Homo Sapiens	Colorectal cancer	Tumor tissue	17A	tissue	H3K4me1	not applicable
GSM2058054	Homo Sapiens	Colorectal cancer	Tumor tissue	23A	tissue	H3K27Ac	not applicable
GSM2058091	Homo Sapiens	Colorectal cancer	Tumor tissue	23A	tissue	H3K4me1	not applicable
GSM2058055	Homo Sapiens	Colorectal cancer	Tumor tissue	6A	tissue	H3K27Ac	not applicable
GSM2058092	Homo Sapiens	Colorectal cancer	Tumor tissue	6A	tissue	H3K4me1	not applicable
GSM2058056	Homo Sapiens	Colorectal cancer	Tumor tissue	7A	tissue	H3K27Ac	not applicable
GSM2058093	Homo Sapiens	Colorectal cancer	Tumor tissue	7A	tissue	H3K4me1	not applicable
GSM2533929	Homo Sapiens	Colorectal cancer	Tumor tissue	HCT116	cellLines	H3K4me3	GSM2308475
GSM945853	Homo Sapiens	Colorectal cancer	Tumor tissue	HCT116	cellLines	H3K27Ac	GSM2308422
GSM945858	Homo Sapiens	Colorectal cancer	Tumor tissue	HCT116	cellLines	H3K4me1	GSM2308422
GSM2527452	Homo Sapiens	Colorectal cancer	Tumor tissue	HCT116	cellLines	H3K36me3	GSM2308475
GSM2308612	Homo Sapiens	Colorectal cancer	Tumor tissue	HCT116	cellLines	H3K27me3	GSM2308475
GSM945162	Homo Sapiens	Colorectal cancer	Tumor tissue	Caco2	cellLines	H3K4me3	GSM945236
GSM2532773	Homo Sapiens	Colorectal cancer	Tumor tissue	Caco2	cellLines	H3K27Ac	GSM2532774
GSM945206	Homo Sapiens	Colorectal cancer	Tumor tissue	Caco2	cellLines	H3K36me3	GSM945236
SQ_2144	Homo Sapiens	Colorectal cancer	Healty adjacent tissue	28	tissue	H3K4me3	SQ_2149
SQ_2145	Homo Sapiens	Colorectal cancer	Healty adjacent tissue	28	tissue	H3K27Ac	SQ_2149
SQ_2146	Homo Sapiens	Colorectal cancer	Healty adjacent tissue	28	tissue	H3K27me3	SQ_2149
SQ_2147	Homo Sapiens	Colorectal cancer	Healty adjacent tissue	28	tissue	H3K4me1	SQ_2149
SQ_2148	Homo Sapiens	Colorectal cancer	Healty adjacent tissue	28	tissue	H3K36me3	SQ_2149
SQ_2295	Homo Sapiens	Colorectal cancer	Healty adjacent tissue	41	tissue	H3K4me3	SQ_2299
SQ_2298	Homo Sapiens	Colorectal cancer	Healty adjacent tissue	41	tissue	H3K27Ac	SQ_2299
SQ_2296	Homo Sapiens	Colorectal cancer	Healty adjacent tissue	41	tissue	H3K4me1	SQ_2299
SQ_2297	Homo Sapiens	Colorectal cancer	Healty adjacent tissue	41	tissue	H3K27me3	SQ_2299
GSM2058021	Homo Sapiens	Colorectal cancer	Healty adjacent tissue	28	tissue	H3K27Ac	GSM2058094
GSM2058059	Homo Sapiens	Colorectal cancer	Healty adjacent tissue	28	tissue	H3K4me1	GSM2058094
GSM2058022	Homo Sapiens	Colorectal cancer	Healty adjacent tissue	19	tissue	H3K27Ac	GSM2058095
GSM2058060	Homo Sapiens	Colorectal cancer	Healty adjacent tissue	19	tissue	H3K4me1	GSM2058095
GSM2058023	Homo Sapiens	Colorectal cancer	Healty adjacent tissue	37	tissue	H3K27Ac	GSM2058096
GSM2058061	Homo Sapiens	Colorectal cancer	Healty adjacent tissue	38	tissue	H3K4me1	GSM2058096
