# Supplementary material for: Epigenomic landscape of human colorectal cancer unveils an aberrant core of pan-cancer enhancers orchestrated by YAP/TAZ
Source: Nat Commun. 2021 Apr 20;12:2340. doi: 10.1038/s41467-021-22544-y (PMC8058065; doi:10.1038/s41467-021-22544-y)
Supplement: Supplementary file 7 — Supplementary Data 4 [file 41467_2021_22544_MOESM7_ESM.xlsx]

## Sheet: ChromHMM_enhancerome
Supplementary Data 4. Active distal ChromHMM-defined enhancer regions.
chr	start	end	enh_region_id
chr1	78999	79800	reg_1
chr1	857999	861200	reg_2
chr1	1031599	1034200	reg_3
chr1	1039999	1041400	reg_4
chr1	1079399	1080600	reg_5
chr1	1108199	1111200	reg_6
chr1	1121599	1130400	reg_7
chr1	1142599	1153800	reg_8
chr1	1156199	1162000	reg_9
chr1	1221999	1223600	reg_10
chr1	1224799	1225800	reg_11
chr1	1237399	1240000	reg_12
chr1	1337399	1338600	reg_13
chr1	1441199	1442000	reg_14
chr1	1504799	1506600	reg_15
chr1	1623599	1625800	reg_16
chr1	1646399	1650200	reg_17
chr1	1677799	1681800	reg_18
chr1	1683999	1686800	reg_19
chr1	1714399	1717400	reg_20
chr1	1755999	1764400	reg_21
chr1	1841199	1843600	reg_22
chr1	1846399	1848000	reg_23
chr1	1855999	1861200	reg_24
chr1	1872399	1874600	reg_25
chr1	1880199	1884000	reg_26
chr1	1906599	1908800	reg_27
chr1	1942599	1943600	reg_28
chr1	2069199	2073600	reg_29
chr1	2091999	2093800	reg_30
chr1	2096999	2099200	reg_31
chr1	2104199	2105400	reg_32
chr1	2132399	2140000	reg_33
chr1	2169999	2170600	reg_34
chr1	2195199	2200200	reg_35
chr1	2204199	2206400	reg_36
chr1	2233799	2238200	reg_37
chr1	2238599	2240600	reg_38
chr1	2247199	2249600	reg_39
chr1	2250199	2251000	reg_40
chr1	2254599	2256800	reg_41
chr1	2271799	2273000	reg_42
chr1	2274199	2277400	reg_43
chr1	2311399	2313000	reg_44
chr1	2314399	2315200	reg_45
chr1	2436599	2440600	reg_46
chr1	2477399	2479000	reg_47
chr1	2536999	2538200	reg_48
chr1	2574599	2576000	reg_49
chr1	2592399	2593400	reg_50
chr1	2641999	2643600	reg_51
chr1	2847199	2848200	reg_52
chr1	3170599	3171800	reg_53
chr1	3186199	3187200	reg_54
chr1	3217999	3223600	reg_55
chr1	3290999	3294200	reg_56
chr1	3316199	3327400	reg_57
chr1	3328799	3331400	reg_58
chr1	3352799	3354000	reg_59
chr1	3393199	3394400	reg_60
chr1	3418199	3420800	reg_61
chr1	3421999	3424200	reg_62
chr1	3424399	3425800	reg_63
chr1	3470999	3471800	reg_64
chr1	3479999	3481800	reg_65
chr1	3493999	3496400	reg_66
chr1	3503199	3504000	reg_67
chr1	3509399	3511000	reg_68
chr1	3513399	3515200	reg_69
chr1	3529599	3532400	reg_70
chr1	3588599	3589400	reg_71
chr1	3674399	3675600	reg_72
chr1	3868999	3870600	reg_73
chr1	3890999	3891600	reg_74
chr1	3954799	3956000	reg_75
chr1	3971399	3972000	reg_76
chr1	4265799	4269400	reg_77
chr1	5429199	5431600	reg_78
chr1	5513399	5514600	reg_79
chr1	5611199	5612600	reg_80
chr1	5632199	5633200	reg_81
chr1	5687599	5689800	reg_82
chr1	5927599	5928400	reg_83
chr1	5948599	5951400	reg_84
chr1	6024599	6026000	reg_85
chr1	6025999	6027200	reg_86
chr1	6056799	6059200	reg_87
chr1	6074399	6077600	reg_88
chr1	6152999	6160200	reg_89
chr1	6198799	6200200	reg_90
chr1	6217799	6223000	reg_91
chr1	6268199	6278400	reg_92
chr1	6279999	6283600	reg_93
chr1	6288199	6289200	reg_94
chr1	6297399	6302200	reg_95
chr1	6324599	6326400	reg_96
chr1	6330999	6332400	reg_97
chr1	6342199	6364200	reg_98
chr1	6373799	6374800	reg_99
chr1	6384799	6386000	reg_100
chr1	6385999	6387800	reg_101
chr1	6412799	6416400	reg_102
chr1	6439999	6441000	reg_103
chr1	6471599	6474200	reg_104
chr1	6474199	6477800	reg_105
chr1	6481999	6486800	reg_106
chr1	6488199	6492400	reg_107
chr1	6594799	6596000	reg_108
chr1	6599999	6602800	reg_109
chr1	6603399	6604800	reg_110
chr1	6657999	6659800	reg_111
chr1	6730599	6731000	reg_112
chr1	6750599	6752000	reg_113
chr1	6755399	6756800	reg_114
chr1	6806399	6809400	reg_115
chr1	6809999	6811800	reg_116
chr1	6819599	6827400	reg_117
chr1	6827399	6827800	reg_118
chr1	6899199	6900400	reg_119
chr1	6909199	6911200	reg_120
chr1	6955199	6956600	reg_121
chr1	6961799	6964600	reg_122
chr1	6964599	6966200	reg_123
chr1	7261999	7264200	reg_124
chr1	7264399	7268600	reg_125
chr1	7277999	7280000	reg_126
chr1	7298599	7303000	reg_127
chr1	7310199	7320400	reg_128
chr1	7331799	7336800	reg_129
chr1	7339799	7342600	reg_130
chr1	7401399	7403000	reg_131
chr1	7407999	7410200	reg_132
chr1	7457799	7458800	reg_133
chr1	7490799	7492600	reg_134
chr1	7508799	7511800	reg_135
chr1	7548199	7552200	reg_136
chr1	7570199	7570800	reg_137
chr1	7572599	7574200	reg_138
chr1	7642599	7647600	reg_139
chr1	7678399	7681000	reg_140
chr1	7884999	7889600	reg_141
chr1	7899399	7900600	reg_142
chr1	7912399	7913800	reg_143
chr1	7960399	7961000	reg_144
chr1	7960999	7961800	reg_145
chr1	8004199	8005800	reg_146
chr1	8015199	8017000	reg_147
chr1	8017199	8021200	reg_148
chr1	8038999	8042000	reg_149
chr1	8046399	8048600	reg_150
chr1	8069599	8072400	reg_151
chr1	8073399	8085600	reg_152
chr1	8089199	8099200	reg_153
chr1	8118799	8123600	reg_154
chr1	8147399	8148600	reg_155
chr1	8151799	8156400	reg_156
chr1	8161599	8162600	reg_157
chr1	8165199	8171800	reg_158
chr1	8173999	8175600	reg_159
chr1	8181199	8184400	reg_160
chr1	8211599	8213000	reg_161
chr1	8237799	8242600	reg_162
chr1	8246399	8250600	reg_163
chr1	8257199	8260600	reg_164
chr1	8268999	8271800	reg_165
chr1	8274199	8275200	reg_166
chr1	8283199	8286600	reg_167
chr1	8395599	8396800	reg_168
chr1	8404199	8415600	reg_169
chr1	8437199	8440400	reg_170
chr1	8462399	8466400	reg_171
chr1	8519999	8522200	reg_172
chr1	8524999	8526800	reg_173
chr1	8551399	8553200	reg_174
chr1	8597999	8599000	reg_175
chr1	8660999	8661800	reg_176
chr1	8661999	8662800	reg_177
chr1	8663599	8664600	reg_178
chr1	8674399	8675200	reg_179
chr1	8678799	8681200	reg_180
chr1	8686599	8687400	reg_181
chr1	8700399	8702800	reg_182
chr1	8703399	8706200	reg_183
chr1	8711599	8713800	reg_184
chr1	8741399	8743400	reg_185
chr1	8772399	8772800	reg_186
chr1	8822799	8824800	reg_187
chr1	8847199	8849600	reg_188
chr1	8985599	8987400	reg_189
chr1	9000799	9003000	reg_190
chr1	9010799	9011800	reg_191
chr1	9048599	9049800	reg_192
chr1	9068799	9070200	reg_193
chr1	9111999	9116000	reg_194
chr1	9160999	9166000	reg_195
chr1	9167599	9168400	reg_196
chr1	9169999	9172000	reg_197
chr1	9243599	9245600	reg_198
chr1	9247999	9253400	reg_199
chr1	9275199	9284800	reg_200
chr1	9298399	9303800	reg_201
chr1	9316799	9319000	reg_202
chr1	9319799	9321000	reg_203
chr1	9328399	9332600	reg_204
chr1	9336799	9339600	reg_205
chr1	9371399	9372200	reg_206
chr1	9384999	9386800	reg_207
chr1	9399199	9401200	reg_208
chr1	9410799	9414400	reg_209
chr1	9428399	9429800	reg_210
chr1	9526399	9527000	reg_211
chr1	9553999	9556600	reg_212
chr1	9560999	9562400	reg_213
chr1	9766399	9772600	reg_214
chr1	9802799	9805800	reg_215
chr1	9808599	9810400	reg_216
chr1	9813599	9818400	reg_217
chr1	9834199	9840600	reg_218
chr1	9869599	9870600	reg_219
chr1	9872399	9875600	reg_220
chr1	9877399	9878800	reg_221
chr1	9889999	9894200	reg_222
chr1	9899799	9902200	reg_223
chr1	9933599	9934000	reg_224
chr1	10103599	10108800	reg_225
chr1	10168999	10172600	reg_226
chr1	10241799	10243200	reg_227
chr1	10244799	10246400	reg_228
chr1	10250399	10254400	reg_229
chr1	10256399	10258800	reg_230
chr1	10262999	10264600	reg_231
chr1	10270399	10272800	reg_232
chr1	10337999	10340000	reg_233
chr1	10386799	10389600	reg_234
chr1	10414399	10416600	reg_235
chr1	10494999	10496200	reg_236
chr1	10509399	10512000	reg_237
chr1	10579199	10580000	reg_238
chr1	10598999	10600000	reg_239
chr1	10665799	10671800	reg_240
chr1	10674399	10678200	reg_241
chr1	10678999	10683200	reg_242
chr1	10684999	10700600	reg_243
chr1	10717399	10718600	reg_244
chr1	10722599	10726600	reg_245
chr1	10726599	10729200	reg_246
chr1	10730399	10734200	reg_247
chr1	10736799	10746200	reg_248
chr1	10746399	10747000	reg_249
chr1	10753599	10763600	reg_250
chr1	10763799	10768200	reg_251
chr1	10771999	10774000	reg_252
chr1	10775999	10783400	reg_253
chr1	10788599	10789400	reg_254
chr1	10802599	10805600	reg_255
chr1	10814799	10817400	reg_256
chr1	10817399	10820000	reg_257
chr1	10835599	10836000	reg_258
chr1	10934199	10935800	reg_259
chr1	10935799	10946200	reg_260
chr1	10958399	10961000	reg_261
chr1	10974799	10976400	reg_262
chr1	11680399	11681600	reg_263
chr1	11719199	11719800	reg_264
chr1	11729599	11731000	reg_265
chr1	11787799	11792600	reg_266
chr1	11960199	11962000	reg_267
chr1	11989399	11991600	reg_268
chr1	12087599	12088800	reg_269
chr1	12132599	12135800	reg_270
chr1	12139599	12155600	reg_271
chr1	12157999	12159000	reg_272
chr1	12172199	12177800	reg_273
chr1	12183999	12185200	reg_274
chr1	12185399	12186400	reg_275
chr1	12206399	12209200	reg_276
chr1	12337399	12348200	reg_277
chr1	12379199	12387200	reg_278
chr1	12404999	12408600	reg_279
chr1	12411799	12413800	reg_280
chr1	12433399	12434600	reg_281
chr1	12468599	12482200	reg_282
chr1	12543999	12544600	reg_283
chr1	12549399	12550400	reg_284
chr1	12594799	12597000	reg_285
chr1	12706599	12709800	reg_286
chr1	13706199	13706800	reg_287
chr1	13707599	13710800	reg_288
chr1	13730599	13731600	reg_289
chr1	13748599	13749800	reg_290
chr1	13757799	13759800	reg_291
chr1	13765999	13768000	reg_292
chr1	13797799	13802600	reg_293
chr1	13828599	13832000	reg_294
chr1	13831999	13833600	reg_295
chr1	13859799	13860800	reg_296
chr1	13921599	13923000	reg_297
chr1	14038999	14041000	reg_298
chr1	14053199	14057400	reg_299
chr1	14333799	14335000	reg_300
chr1	14403399	14404600	reg_301
chr1	14549799	14550800	reg_302
chr1	14731999	14739200	reg_303
chr1	14923399	14925400	reg_304
chr1	14929199	14930800	reg_305
chr1	14945199	14946400	reg_306
chr1	15088199	15091400	reg_307
chr1	15138999	15143200	reg_308
chr1	15177999	15182600	reg_309
chr1	15182999	15185200	reg_310
chr1	15185799	15186600	reg_311
chr1	15198199	15204400	reg_312
chr1	15204599	15207000	reg_313
chr1	15260799	15262200	reg_314
chr1	15272799	15274200	reg_315
chr1	15276599	15277800	reg_316
chr1	15282799	15287200	reg_317
chr1	15305799	15311400	reg_318
chr1	15322199	15325400	reg_319
chr1	15328799	15329600	reg_320
chr1	15348999	15357000	reg_321
chr1	15364999	15369600	reg_322
chr1	15370599	15372400	reg_323
chr1	15399999	15401400	reg_324
chr1	15415399	15433000	reg_325
chr1	15548799	15550800	reg_326
chr1	15557399	15560800	reg_327
chr1	15579199	15580000	reg_328
chr1	15624199	15627000	reg_329
chr1	15702999	15704000	reg_330
chr1	15729399	15730800	reg_331
chr1	15762599	15768600	reg_332
chr1	15771399	15772600	reg_333
chr1	15773799	15776200	reg_334
chr1	15777599	15778400	reg_335
chr1	15778399	15785400	reg_336
chr1	15798399	15801400	reg_337
chr1	15835799	15837600	reg_338
chr1	15882799	15887200	reg_339
chr1	15936199	15938200	reg_340
chr1	15939199	15940000	reg_341
chr1	15963799	15964200	reg_342
chr1	16066599	16068000	reg_343
chr1	16078999	16079800	reg_344
chr1	16082599	16084600	reg_345
chr1	16122199	16123400	reg_346
chr1	16138399	16148000	reg_347
chr1	16164599	16179600	reg_348
chr1	16180599	16192200	reg_349
chr1	16205199	16206800	reg_350
chr1	16217799	16219600	reg_351
chr1	16247199	16253400	reg_352
chr1	16334399	16336400	reg_353
chr1	16378599	16380000	reg_354
chr1	16386999	16387800	reg_355
chr1	16600999	16605800	reg_356
chr1	16622999	16626400	reg_357
chr1	16627799	16629200	reg_358
chr1	16706999	16708400	reg_359
chr1	16763999	16765200	reg_360
chr1	16912999	16915200	reg_361
chr1	16947999	16949400	reg_362
chr1	16960599	16961200	reg_363
chr1	17097399	17103400	reg_364
chr1	17107199	17114400	reg_365
chr1	17176199	17177000	reg_366
chr1	17224799	17237000	reg_367
chr1	17427599	17428800	reg_368
chr1	17501199	17503400	reg_369
chr1	17506999	17534200	reg_370
chr1	17544999	17547800	reg_371
chr1	17549399	17556000	reg_372
chr1	17558599	17609400	reg_373
chr1	17622999	17625600	reg_374
chr1	17658199	17659400	reg_375
chr1	17678999	17680400	reg_376
chr1	17794599	17796400	reg_377
chr1	18144199	18147000	reg_378
chr1	18159999	18161600	reg_379
chr1	18240399	18241400	reg_380
chr1	18281399	18284400	reg_381
chr1	18399799	18403400	reg_382
chr1	18411999	18418200	reg_383
chr1	18433999	18435400	reg_384
chr1	18439399	18441800	reg_385
chr1	18463599	18466000	reg_386
chr1	18534799	18536600	reg_387
chr1	18641599	18643000	reg_388
chr1	18644199	18644800	reg_389
chr1	18644999	18646600	reg_390
chr1	18659999	18673000	reg_391
chr1	18913999	18915800	reg_392
chr1	18938599	18940000	reg_393
chr1	19005399	19015600	reg_394
chr1	19020999	19023400	reg_395
chr1	19027999	19030000	reg_396
chr1	19045599	19048200	reg_397
chr1	19061599	19068200	reg_398
chr1	19080599	19084400	reg_399
chr1	19085999	19089000	reg_400
chr1	19097799	19101600	reg_401
chr1	19119399	19126200	reg_402
chr1	19128799	19129800	reg_403
chr1	19130199	19131200	reg_404
chr1	19137999	19141600	reg_405
chr1	19153199	19159000	reg_406
chr1	19164199	19166200	reg_407
chr1	19259999	19261200	reg_408
chr1	19352999	19354400	reg_409
chr1	19365999	19368800	reg_410
chr1	19384199	19388600	reg_411
chr1	19390199	19393600	reg_412
chr1	19401799	19404000	reg_413
chr1	19429599	19431600	reg_414
chr1	19435799	19437800	reg_415
chr1	19450799	19452600	reg_416
chr1	19458399	19461600	reg_417
chr1	19462799	19464200	reg_418
chr1	19464199	19475400	reg_419
chr1	19524199	19527200	reg_420
chr1	19545999	19552800	reg_421
chr1	19563599	19565600	reg_422
chr1	19591199	19591800	reg_423
chr1	19613199	19624200	reg_424
chr1	19645599	19656600	reg_425
chr1	19754199	19755600	reg_426
chr1	19763199	19768000	reg_427
chr1	19785199	19787600	reg_428
chr1	19844799	19850800	reg_429
chr1	19858199	19865800	reg_430
chr1	19869199	19873800	reg_431
chr1	20009999	20010600	reg_432
chr1	20193799	20195800	reg_433
chr1	20198999	20200200	reg_434
chr1	20209999	20213600	reg_435
chr1	20228599	20235600	reg_436
chr1	20248399	20257000	reg_437
chr1	20262999	20267200	reg_438
chr1	20278599	20280800	reg_439
chr1	20356199	20356800	reg_440
chr1	20357799	20360200	reg_441
chr1	20365599	20367200	reg_442
chr1	20469999	20472600	reg_443
chr1	20473399	20479200	reg_444
chr1	20491599	20497800	reg_445
chr1	20604199	20605400	reg_446
chr1	20610799	20615000	reg_447
chr1	20874599	20876400	reg_448
chr1	20963999	20966200	reg_449
chr1	21017199	21023600	reg_450
chr1	21027399	21029600	reg_451
chr1	21030599	21031200	reg_452
chr1	21081999	21085200	reg_453
chr1	21111199	21112400	reg_454
chr1	21113599	21119000	reg_455
chr1	21122799	21130200	reg_456
chr1	21146799	21153800	reg_457
chr1	21188799	21195800	reg_458
chr1	21250599	21255200	reg_459
chr1	21276999	21281000	reg_460
chr1	21298399	21300200	reg_461
chr1	21300599	21301200	reg_462
chr1	21301199	21303800	reg_463
chr1	21322399	21336200	reg_464
chr1	21367999	21368600	reg_465
chr1	21378399	21380000	reg_466
chr1	21453399	21454600	reg_467
chr1	21515199	21518200	reg_468
chr1	21531799	21533600	reg_469
chr1	21605999	21608600	reg_470
chr1	21613199	21617400	reg_471
chr1	21620199	21625600	reg_472
chr1	21630399	21640400	reg_473
chr1	21649799	21653400	reg_474
chr1	21865999	21867400	reg_475
chr1	21868599	21870600	reg_476
chr1	21895999	21902800	reg_477
chr1	21914599	21916000	reg_478
chr1	21920599	21921000	reg_479
chr1	21921199	21932200	reg_480
chr1	21963599	21964200	reg_481
chr1	21966599	21969000	reg_482
chr1	22031199	22032400	reg_483
chr1	22039399	22040800	reg_484
chr1	22044399	22045800	reg_485
chr1	22162799	22164400	reg_486
chr1	22238199	22240200	reg_487
chr1	22254199	22260800	reg_488
chr1	22291399	22294000	reg_489
chr1	22414199	22415000	reg_490
chr1	22508799	22509400	reg_491
chr1	22553399	22556400	reg_492
chr1	22673399	22682400	reg_493
chr1	22685199	22690200	reg_494
chr1	22696399	22705600	reg_495
chr1	22726799	22731200	reg_496
chr1	22732199	22752000	reg_497
chr1	22753199	22756400	reg_498
chr1	22762999	22763800	reg_499
chr1	22773999	22774800	reg_500
chr1	22774999	22776400	reg_501
chr1	22776399	22780600	reg_502
chr1	22787199	22792400	reg_503
chr1	22792799	22793600	reg_504
chr1	22793999	22797000	reg_505
chr1	22813199	22816400	reg_506
chr1	22816799	22818600	reg_507
chr1	22825399	22827800	reg_508
chr1	22970399	22976600	reg_509
chr1	23009999	23010800	reg_510
chr1	23100999	23104800	reg_511
chr1	23118799	23121200	reg_512
chr1	23121399	23125000	reg_513
chr1	23147999	23150200	reg_514
chr1	23168999	23170400	reg_515
chr1	23187599	23189000	reg_516
chr1	23216799	23217800	reg_517
chr1	23223199	23226400	reg_518
chr1	23276399	23277000	reg_519
chr1	23302999	23304600	reg_520
chr1	23327399	23329600	reg_521
chr1	23384199	23386200	reg_522
chr1	23400999	23405200	reg_523
chr1	23434799	23439000	reg_524
chr1	23449399	23450200	reg_525
chr1	23450599	23454000	reg_526
chr1	23499799	23500800	reg_527
chr1	23513399	23515200	reg_528
chr1	23520799	23522600	reg_529
chr1	23522599	23526200	reg_530
chr1	23567599	23569400	reg_531
chr1	23611799	23613800	reg_532
chr1	23616999	23624800	reg_533
chr1	23626799	23628200	reg_534
chr1	23633999	23635800	reg_535
chr1	23635799	23640400	reg_536
chr1	23727199	23729200	reg_537
chr1	23732199	23733600	reg_538
chr1	23809599	23812600	reg_539
chr1	23824399	23825400	reg_540
chr1	23830199	23831200	reg_541
chr1	23918599	23923800	reg_542
chr1	23964599	23966000	reg_543
chr1	24014399	24028600	reg_544
chr1	24105199	24106400	reg_545
chr1	24117199	24121600	reg_546
chr1	24128399	24130000	reg_547
chr1	24149399	24153400	reg_548
chr1	24160799	24162000	reg_549
chr1	24174199	24177000	reg_550
chr1	24205799	24207000	reg_551
chr1	24216399	24217400	reg_552
chr1	24252399	24253000	reg_553
chr1	24262599	24263800	reg_554
chr1	24266799	24267800	reg_555
chr1	24273999	24277600	reg_556
chr1	24282999	24286200	reg_557
chr1	24293999	24295400	reg_558
chr1	24311399	24312000	reg_559
chr1	24363599	24369000	reg_560
chr1	24372599	24377000	reg_561
chr1	24379599	24386000	reg_562
chr1	24386799	24394400	reg_563
chr1	24424799	24427200	reg_564
chr1	24534799	24537600	reg_565
chr1	24538999	24542400	reg_566
chr1	24547399	24548200	reg_567
chr1	24639599	24643400	reg_568
chr1	24643999	24644600	reg_569
chr1	24683399	24684400	reg_570
chr1	24704599	24706800	reg_571
chr1	24722999	24726000	reg_572
chr1	24730399	24731000	reg_573
chr1	24847999	24849000	reg_574
chr1	24861399	24866600	reg_575
chr1	24869399	24876200	reg_576
chr1	24890599	24894400	reg_577
chr1	24897399	24898800	reg_578
chr1	24909599	24912400	reg_579
chr1	25165399	25175800	reg_580
chr1	25191399	25200800	reg_581
chr1	25219799	25221800	reg_582
chr1	25238399	25241200	reg_583
chr1	25500199	25502400	reg_584
chr1	25505199	25507400	reg_585
chr1	25548599	25550800	reg_586
chr1	25553999	25554800	reg_587
chr1	25555399	25557800	reg_588
chr1	25560199	25565000	reg_589
chr1	25573199	25574200	reg_590
chr1	25727199	25728000	reg_591
chr1	25773599	25774400	reg_592
chr1	25989199	25991000	reg_593
chr1	26075599	26080800	reg_594
chr1	26082199	26084400	reg_595
chr1	26121199	26129600	reg_596
chr1	26132199	26133200	reg_597
chr1	26284399	26289600	reg_598
chr1	26296999	26298600	reg_599
chr1	26302599	26304400	reg_600
chr1	26305799	26306400	reg_601
chr1	26306999	26307400	reg_602
chr1	26335999	26338400	reg_603
chr1	26359799	26360400	reg_604
chr1	26499599	26500400	reg_605
chr1	26500599	26503000	reg_606
chr1	26534799	26536000	reg_607
chr1	26536199	26538600	reg_608
chr1	26539599	26543200	reg_609
chr1	26545799	26548400	reg_610
chr1	26619599	26620000	reg_611
chr1	26620399	26621200	reg_612
chr1	26621399	26622200	reg_613
chr1	26701399	26702400	reg_614
chr1	26704599	26707200	reg_615
chr1	26722399	26724200	reg_616
chr1	26740399	26741400	reg_617
chr1	26752399	26754800	reg_618
chr1	26770999	26772600	reg_619
chr1	26799399	26801800	reg_620
chr1	26820799	26821600	reg_621
chr1	26845799	26857600	reg_622
chr1	26905599	26906600	reg_623
chr1	26920799	26922000	reg_624
chr1	26921999	26923600	reg_625
chr1	26944799	26947400	reg_626
chr1	26950399	26952600	reg_627
chr1	26970199	26971600	reg_628
chr1	27001599	27005600	reg_629
chr1	27029599	27034200	reg_630
chr1	27057199	27059600	reg_631
chr1	27098799	27100400	reg_632
chr1	27106399	27124800	reg_633
chr1	27130199	27131400	reg_634
chr1	27131399	27133600	reg_635
chr1	27136799	27139800	reg_636
chr1	27140799	27143000	reg_637
chr1	27143199	27146400	reg_638
chr1	27152599	27156400	reg_639
chr1	27190599	27196200	reg_640
chr1	27348799	27352200	reg_641
chr1	27356399	27357800	reg_642
chr1	27360399	27360800	reg_643
chr1	27401999	27403400	reg_644
chr1	27405199	27407200	reg_645
chr1	27418399	27419200	reg_646
chr1	27429199	27431400	reg_647
chr1	27431399	27442200	reg_648
chr1	27503799	27506000	reg_649
chr1	27507999	27513400	reg_650
chr1	27513399	27520000	reg_651
chr1	27534799	27546800	reg_652
chr1	27547999	27549800	reg_653
chr1	27555399	27570800	reg_654
chr1	27574199	27576600	reg_655
chr1	27590599	27592200	reg_656
chr1	27712599	27714600	reg_657
chr1	27782999	27787000	reg_658
chr1	27789399	27790600	reg_659
chr1	27921799	27923600	reg_660
chr1	27951199	27953600	reg_661
chr1	28078799	28080200	reg_662
chr1	28168999	28174000	reg_663
chr1	28209199	28210200	reg_664
chr1	28279399	28283800	reg_665
chr1	28288199	28288800	reg_666
chr1	28290399	28291600	reg_667
chr1	28295999	28297600	reg_668
chr1	28306399	28307000	reg_669
chr1	28345799	28347200	reg_670
chr1	28350999	28354800	reg_671
chr1	28436999	28439200	reg_672
chr1	28447199	28448400	reg_673
chr1	28498199	28498800	reg_674
chr1	28516399	28519800	reg_675
chr1	28655199	28656600	reg_676
chr1	28746999	28750600	reg_677
chr1	28774599	28776200	reg_678
chr1	28796399	28797400	reg_679
chr1	28859199	28861600	reg_680
chr1	28913599	28914400	reg_681
chr1	28915199	28915600	reg_682
chr1	28925199	28931200	reg_683
chr1	28964199	28968400	reg_684
chr1	28971399	28974800	reg_685
chr1	29156199	29158200	reg_686
chr1	29161599	29163200	reg_687
chr1	29188999	29190200	reg_688
chr1	29201999	29203800	reg_689
chr1	29259199	29260200	reg_690
chr1	29264199	29265800	reg_691
chr1	29271399	29272600	reg_692
chr1	30082199	30085000	reg_693
chr1	30088799	30089800	reg_694
chr1	30649399	30651400	reg_695
chr1	30656599	30658400	reg_696
chr1	30677199	30678200	reg_697
chr1	30745599	30747200	reg_698
chr1	30748399	30748800	reg_699
chr1	30786399	30788000	reg_700
chr1	30852199	30852800	reg_701
chr1	30878999	30880000	reg_702
chr1	30886799	30889000	reg_703
chr1	30902199	30903600	reg_704
chr1	30927399	30929600	reg_705
chr1	30974599	30977600	reg_706
chr1	31024199	31026600	reg_707
chr1	31100799	31103400	reg_708
chr1	31154199	31156000	reg_709
chr1	31162399	31163000	reg_710
chr1	31169799	31172600	reg_711
chr1	31223799	31224600	reg_712
chr1	31370199	31371400	reg_713
chr1	31381999	31382800	reg_714
chr1	31382999	31384800	reg_715
chr1	31388399	31392000	reg_716
chr1	31392599	31395600	reg_717
chr1	31414599	31417600	reg_718
chr1	31420399	31432400	reg_719
chr1	31440399	31449400	reg_720
chr1	31466999	31476000	reg_721
chr1	31482399	31483800	reg_722
chr1	31508799	31515200	reg_723
chr1	31522399	31525600	reg_724
chr1	31534599	31539400	reg_725
chr1	31547599	31551800	reg_726
chr1	31560999	31565400	reg_727
chr1	31582399	31586600	reg_728
chr1	31587199	31590200	reg_729
chr1	31591599	31592400	reg_730
chr1	31626199	31628400	reg_731
chr1	31631799	31636600	reg_732
chr1	31661999	31673800	reg_733
chr1	31712399	31713400	reg_734
chr1	31714599	31715800	reg_735
chr1	31736199	31737400	reg_736
chr1	31739199	31740000	reg_737
chr1	31796999	31801200	reg_738
chr1	31888999	31890000	reg_739
chr1	31951799	31957800	reg_740
chr1	32018999	32019600	reg_741
chr1	32019799	32021000	reg_742
chr1	32021599	32022800	reg_743
chr1	32142399	32143400	reg_744
chr1	32214599	32216200	reg_745
chr1	32275199	32276000	reg_746
chr1	32308399	32310600	reg_747
chr1	32314799	32325200	reg_748
chr1	32485599	32487800	reg_749
chr1	32611999	32613000	reg_750
chr1	32676599	32677400	reg_751
chr1	32680599	32681000	reg_752
chr1	32681399	32686600	reg_753
chr1	32711999	32718000	reg_754
chr1	32748399	32768600	reg_755
chr1	32768599	32776600	reg_756
chr1	32788599	32790000	reg_757
chr1	32855799	32857200	reg_758
chr1	32892799	32895000	reg_759
chr1	32906799	32908400	reg_760
chr1	32915999	32918600	reg_761
chr1	32924599	32927200	reg_762
chr1	32932199	32942600	reg_763
chr1	32947399	32954400	reg_764
chr1	32992199	32994200	reg_765
chr1	32996999	33001200	reg_766
chr1	33008399	33010000	reg_767
chr1	33010599	33012200	reg_768
chr1	33013399	33015200	reg_769
chr1	33021799	33023800	reg_770
chr1	33034799	33037600	reg_771
chr1	33047999	33051200	reg_772
chr1	33054399	33059800	reg_773
chr1	33126599	33128000	reg_774
chr1	33149399	33151200	reg_775
chr1	33234199	33236600	reg_776
chr1	33243999	33246200	reg_777
chr1	33341999	33343600	reg_778
chr1	33363199	33365000	reg_779
chr1	33376199	33378800	reg_780
chr1	33386999	33388000	reg_781
chr1	33438799	33442400	reg_782
chr1	33930199	33931800	reg_783
chr1	33973199	33975200	reg_784
chr1	34406599	34407000	reg_785
chr1	34681199	34691400	reg_786
chr1	34742199	34742800	reg_787
chr1	34865399	34867000	reg_788
chr1	35079799	35080400	reg_789
chr1	35145999	35146600	reg_790
chr1	35879799	35880800	reg_791
chr1	35883599	35884400	reg_792
chr1	35885599	35888600	reg_793
chr1	36098599	36100200	reg_794
chr1	36133399	36134400	reg_795
chr1	36161999	36162400	reg_796
chr1	36177799	36180800	reg_797
chr1	36199999	36201200	reg_798
chr1	36212599	36213400	reg_799
chr1	36247199	36251400	reg_800
chr1	36257999	36259400	reg_801
chr1	36289399	36291200	reg_802
chr1	36295199	36297800	reg_803
chr1	36298799	36301200	reg_804
chr1	36348399	36352800	reg_805
chr1	36367199	36378400	reg_806
chr1	36751199	36755000	reg_807
chr1	36760399	36762800	reg_808
chr1	36856399	36860800	reg_809
chr1	37451999	37452800	reg_810
chr1	37479599	37481200	reg_811
chr1	37483199	37488600	reg_812
chr1	37533799	37535800	reg_813
chr1	37563199	37564400	reg_814
chr1	37697599	37699600	reg_815
chr1	37752199	37752600	reg_816
chr1	37827599	37829400	reg_817
chr1	37845999	37848000	reg_818
chr1	37890399	37891600	reg_819
chr1	37930599	37931400	reg_820
chr1	37939399	37941600	reg_821
chr1	37998999	38000400	reg_822
chr1	38029399	38031800	reg_823
chr1	38241799	38244000	reg_824
chr1	38245799	38248000	reg_825
chr1	38264599	38267000	reg_826
chr1	38728199	38729000	reg_827
chr1	38968399	38970400	reg_828
chr1	39014799	39016800	reg_829
chr1	39106199	39108000	reg_830
chr1	39114399	39115800	reg_831
chr1	39126799	39133600	reg_832
chr1	39182799	39184800	reg_833
chr1	39191799	39192800	reg_834
chr1	39196599	39197800	reg_835
chr1	39213599	39216600	reg_836
chr1	39271999	39273400	reg_837
chr1	39292399	39294600	reg_838
chr1	39317799	39319000	reg_839
chr1	39344399	39345200	reg_840
chr1	39377199	39379600	reg_841
chr1	39391599	39401000	reg_842
chr1	39406799	39408600	reg_843
chr1	39409399	39410000	reg_844
chr1	39434399	39436000	reg_845
chr1	39525399	39528200	reg_846
chr1	39815799	39828400	reg_847
chr1	39839999	39848000	reg_848
chr1	39851599	39854600	reg_849
chr1	39858999	39861200	reg_850
chr1	39928399	39929400	reg_851
chr1	39931999	39935200	reg_852
chr1	39936599	39937800	reg_853
chr1	39969199	39971400	reg_854
chr1	39979399	39982400	reg_855
chr1	40028599	40032400	reg_856
chr1	40056599	40058000	reg_857
chr1	40057999	40061800	reg_858
chr1	40281399	40282400	reg_859
chr1	40373199	40373600	reg_860
chr1	40379999	40382200	reg_861
chr1	40382999	40386600	reg_862
chr1	40612599	40615400	reg_863
chr1	40625199	40629800	reg_864
chr1	40630199	40631200	reg_865
chr1	40632799	40633800	reg_866
chr1	40649399	40653200	reg_867
chr1	40707999	40709600	reg_868
chr1	40709999	40712800	reg_869
chr1	40898399	40900200	reg_870
chr1	40918399	40920800	reg_871
chr1	41041999	41047400	reg_872
chr1	41149399	41150600	reg_873
chr1	41153799	41154400	reg_874
chr1	41234399	41235000	reg_875
chr1	41341599	41343000	reg_876
chr1	41380999	41383600	reg_877
chr1	41387399	41388000	reg_878
chr1	41417399	41420200	reg_879
chr1	41432199	41435000	reg_880
chr1	41450999	41458000	reg_881
chr1	41473799	41475200	reg_882
chr1	41476399	41477800	reg_883
chr1	41493399	41505200	reg_884
chr1	41507799	41512000	reg_885
chr1	41512799	41517400	reg_886
chr1	41662399	41663000	reg_887
chr1	41822399	41824200	reg_888
chr1	41837599	41842000	reg_889
chr1	41879599	41885000	reg_890
chr1	41890399	41892600	reg_891
chr1	41894399	41895800	reg_892
chr1	41899799	41902600	reg_893
chr1	41915399	41918600	reg_894
chr1	41953599	41956600	reg_895
chr1	41980399	41983200	reg_896
chr1	42013199	42014200	reg_897
chr1	42046399	42047800	reg_898
chr1	42055199	42056800	reg_899
chr1	42080799	42083000	reg_900
chr1	42146599	42148000	reg_901
chr1	42171999	42173800	reg_902
chr1	42214199	42215400	reg_903
chr1	42271999	42273600	reg_904
chr1	42313599	42314600	reg_905
chr1	42314999	42316000	reg_906
chr1	42319799	42320600	reg_907
chr1	42391599	42394200	reg_908
chr1	42430399	42432600	reg_909
chr1	42438199	42440000	reg_910
chr1	42529199	42530200	reg_911
chr1	42688599	42689400	reg_912
chr1	42689599	42695600	reg_913
chr1	42703999	42704400	reg_914
chr1	42719999	42721400	reg_915
chr1	42924799	42925400	reg_916
chr1	42928999	42953800	reg_917
chr1	42965599	42969000	reg_918
chr1	42971999	42974400	reg_919
chr1	42977799	42982800	reg_920
chr1	43005599	43014000	reg_921
chr1	43033399	43040600	reg_922
chr1	43058599	43062000	reg_923
chr1	43066799	43068200	reg_924
chr1	43068399	43069000	reg_925
chr1	43068999	43073600	reg_926
chr1	43205599	43207600	reg_927
chr1	43235199	43236400	reg_928
chr1	43255399	43258200	reg_929
chr1	43293199	43295800	reg_930
chr1	43313599	43315800	reg_931
chr1	43343999	43350600	reg_932
chr1	43351999	43352800	reg_933
chr1	43404799	43406800	reg_934
chr1	43422599	43425400	reg_935
chr1	43481999	43482800	reg_936
chr1	43508999	43514400	reg_937
chr1	43530199	43530800	reg_938
chr1	43531999	43538600	reg_939
chr1	43538999	43554600	reg_940
chr1	43556199	43562400	reg_941
chr1	43563799	43569000	reg_942
chr1	43571199	43572400	reg_943
chr1	43580199	43592400	reg_944
chr1	43658999	43660200	reg_945
chr1	43665399	43668800	reg_946
chr1	43687199	43689200	reg_947
chr1	43782199	43788000	reg_948
chr1	43802399	43802800	reg_949
chr1	43821399	43822600	reg_950
chr1	43843799	43845200	reg_951
chr1	43845199	43846400	reg_952
chr1	43884199	43886000	reg_953
chr1	43911999	43913200	reg_954
chr1	43996799	43999600	reg_955
chr1	44010199	44013200	reg_956
chr1	44013399	44015800	reg_957
chr1	44015999	44017600	reg_958
chr1	44023999	44025200	reg_959
chr1	44077399	44078800	reg_960
chr1	44236799	44238200	reg_961
chr1	44250399	44253800	reg_962
chr1	44257399	44272600	reg_963
chr1	44272599	44273600	reg_964
chr1	44281999	44285400	reg_965
chr1	44287599	44290800	reg_966
chr1	44293199	44295200	reg_967
chr1	44435799	44437000	reg_968
chr1	44531399	44532400	reg_969
chr1	44532599	44533600	reg_970
chr1	44631199	44632200	reg_971
chr1	44632199	44633200	reg_972
chr1	44659599	44664200	reg_973
chr1	44681399	44683000	reg_974
chr1	44688599	44693600	reg_975
chr1	44699599	44704600	reg_976
chr1	44711799	44715600	reg_977
chr1	45002599	45004800	reg_978
chr1	45134199	45142400	reg_979
chr1	45161799	45163400	reg_980
chr1	45179399	45181000	reg_981
chr1	45206999	45207600	reg_982
chr1	45210399	45212000	reg_983
chr1	45245999	45247600	reg_984
chr1	45265399	45268000	reg_985
chr1	45274599	45275600	reg_986
chr1	45360199	45361600	reg_987
chr1	45401199	45402400	reg_988
chr1	45402799	45404000	reg_989
chr1	45541999	45545400	reg_990
chr1	45556199	45559000	reg_991
chr1	45560999	45562600	reg_992
chr1	45629199	45631200	reg_993
chr1	45658199	45659200	reg_994
chr1	45800999	45804800	reg_995
chr1	45871199	45873000	reg_996
chr1	45883399	45888400	reg_997
chr1	45889799	45894000	reg_998
chr1	45911199	45916400	reg_999
chr1	45923999	45925600	reg_1000
chr1	45952599	45955200	reg_1001
chr1	45968999	45983800	reg_1002
chr1	46009199	46010600	reg_1003
chr1	46017999	46022400	reg_1004
chr1	46034399	46037400	reg_1005
chr1	46038799	46041600	reg_1006
chr1	46182399	46190600	reg_1007
chr1	46197199	46198000	reg_1008
chr1	46383799	46385200	reg_1009
chr1	46399599	46406400	reg_1010
chr1	46442399	46443400	reg_1011
chr1	46515399	46518600	reg_1012
chr1	46518799	46520800	reg_1013
chr1	46526199	46527400	reg_1014
chr1	46603399	46605400	reg_1015
chr1	46621999	46624000	reg_1016
chr1	46642999	46644200	reg_1017
chr1	46648199	46649000	reg_1018
chr1	46652199	46655400	reg_1019
chr1	46680999	46692600	reg_1020
chr1	46692799	46693200	reg_1021
chr1	46787999	46790200	reg_1022
chr1	46928399	46935200	reg_1023
chr1	46947999	46950000	reg_1024
chr1	46959399	46962400	reg_1025
chr1	47030199	47032200	reg_1026
chr1	47321999	47328000	reg_1027
chr1	47349999	47351600	reg_1028
chr1	47389799	47391400	reg_1029
chr1	47441199	47443600	reg_1030
chr1	47444999	47447400	reg_1031
chr1	47474599	47479000	reg_1032
chr1	47507599	47509400	reg_1033
chr1	47532999	47538600	reg_1034
chr1	47542599	47543200	reg_1035
chr1	47555599	47560600	reg_1036
chr1	47569199	47570000	reg_1037
chr1	47578199	47580000	reg_1038
chr1	47644999	47654200	reg_1039
chr1	47694399	47704000	reg_1040
chr1	47707199	47711400	reg_1041
chr1	47721399	47730200	reg_1042
chr1	47750399	47754000	reg_1043
chr1	47771399	47772600	reg_1044
chr1	47808599	47811400	reg_1045
chr1	47824199	47825400	reg_1046
chr1	47830999	47832600	reg_1047
chr1	47836199	47842800	reg_1048
chr1	47865199	47869200	reg_1049
chr1	47871199	47873000	reg_1050
chr1	47894199	47896400	reg_1051
chr1	47940199	47943000	reg_1052
chr1	48004199	48004800	reg_1053
chr1	48114199	48116800	reg_1054
chr1	48190199	48191600	reg_1055
chr1	48214799	48217000	reg_1056
chr1	48246599	48248600	reg_1057
chr1	48249799	48252600	reg_1058
chr1	48523399	48524600	reg_1059
chr1	48524999	48527200	reg_1060
chr1	48529399	48530800	reg_1061
chr1	50332399	50333800	reg_1062
chr1	50473599	50475800	reg_1063
chr1	50620599	50623000	reg_1064
chr1	50632399	50635200	reg_1065
chr1	50650799	50652600	reg_1066
chr1	50666199	50668400	reg_1067
chr1	50852599	50853800	reg_1068
chr1	50950199	50952200	reg_1069
chr1	50967399	50968800	reg_1070
chr1	50970599	50971200	reg_1071
chr1	50978399	50979600	reg_1072
chr1	51294999	51295600	reg_1073
chr1	51295999	51299800	reg_1074
chr1	51303799	51307200	reg_1075
chr1	51311399	51318400	reg_1076
chr1	51320799	51322200	reg_1077
chr1	51335799	51336800	reg_1078
chr1	51435799	51436200	reg_1079
chr1	51489199	51492600	reg_1080
chr1	51493999	51494800	reg_1081
chr1	51567999	51571800	reg_1082
chr1	51616999	51618000	reg_1083
chr1	51620999	51627200	reg_1084
chr1	51647799	51651200	reg_1085
chr1	51954599	51958600	reg_1086
chr1	52006799	52008800	reg_1087
chr1	52070599	52072000	reg_1088
chr1	52078799	52082000	reg_1089
chr1	52262799	52264200	reg_1090
chr1	52411999	52415200	reg_1091
chr1	52703399	52704000	reg_1092
chr1	52955199	52956200	reg_1093
chr1	53135399	53136400	reg_1094
chr1	53172599	53174000	reg_1095
chr1	53313399	53318000	reg_1096
chr1	53538599	53545000	reg_1097
chr1	53810599	53812400	reg_1098
chr1	53896399	53897400	reg_1099
chr1	53898799	53899600	reg_1100
chr1	53955999	53958000	reg_1101
chr1	53981999	53983000	reg_1102
chr1	54070199	54072000	reg_1103
chr1	54120799	54122600	reg_1104
chr1	54123799	54126200	reg_1105
chr1	54162799	54165600	reg_1106
chr1	54217799	54220800	reg_1107
chr1	54226999	54229000	reg_1108
chr1	54248599	54259800	reg_1109
chr1	54273399	54274600	reg_1110
chr1	54275799	54279800	reg_1111
chr1	54295199	54301000	reg_1112
chr1	54312399	54313400	reg_1113
chr1	54313999	54315400	reg_1114
chr1	54323199	54323800	reg_1115
chr1	54336999	54338800	reg_1116
chr1	54339999	54345800	reg_1117
chr1	54346799	54350000	reg_1118
chr1	54353599	54357800	reg_1119
chr1	54365399	54367600	reg_1120
chr1	54369799	54373400	reg_1121
chr1	54376399	54382800	reg_1122
chr1	54382999	54383600	reg_1123
chr1	54384199	54386200	reg_1124
chr1	54406999	54408400	reg_1125
chr1	54424399	54426000	reg_1126
chr1	54436799	54437400	reg_1127
chr1	54460999	54463200	reg_1128
chr1	54474599	54475400	reg_1129
chr1	54480999	54482200	reg_1130
chr1	54487399	54490600	reg_1131
chr1	54562999	54567200	reg_1132
chr1	54567599	54568200	reg_1133
chr1	54569199	54572200	reg_1134
chr1	54578999	54583600	reg_1135
chr1	54600999	54609400	reg_1136
chr1	54648399	54652400	reg_1137
chr1	54775799	54777800	reg_1138
chr1	54813599	54816600	reg_1139
chr1	54853799	54859400	reg_1140
chr1	54866399	54868000	reg_1141
chr1	54873599	54876200	reg_1142
chr1	54939199	54941200	reg_1143
chr1	54944799	54946800	reg_1144
chr1	54950399	54951200	reg_1145
chr1	54952799	54956400	reg_1146
chr1	54969799	54971600	reg_1147
chr1	55021799	55022800	reg_1148
chr1	55046999	55050600	reg_1149
chr1	55053599	55054800	reg_1150
chr1	55274999	55275600	reg_1151
chr1	55466199	55467200	reg_1152
chr1	55501599	55502400	reg_1153
chr1	55502599	55508600	reg_1154
chr1	55522399	55525400	reg_1155
chr1	55527599	55529600	reg_1156
chr1	55529799	55532000	reg_1157
chr1	55534199	55537000	reg_1158
chr1	56434599	56438200	reg_1159
chr1	56449399	56453000	reg_1160
chr1	56493399	56498400	reg_1161
chr1	56505199	56510200	reg_1162
chr1	56515599	56518400	reg_1163
chr1	56520999	56529200	reg_1164
chr1	56565999	56566800	reg_1165
chr1	56576599	56578400	reg_1166
chr1	56786999	56789000	reg_1167
chr1	56806799	56807800	reg_1168
chr1	57309599	57313800	reg_1169
chr1	57622199	57623800	reg_1170
chr1	58090199	58091600	reg_1171
chr1	58583399	58584800	reg_1172
chr1	58619199	58622000	reg_1173
chr1	58656999	58661200	reg_1174
chr1	58754399	58757200	reg_1175
chr1	58761799	58765400	reg_1176
chr1	58772199	58774000	reg_1177
chr1	58801799	58807800	reg_1178
chr1	58824199	58826600	reg_1179
chr1	58869199	58888000	reg_1180
chr1	58889199	58891400	reg_1181
chr1	58892399	58898000	reg_1182
chr1	58911199	58912400	reg_1183
chr1	58921599	58923800	reg_1184
chr1	58942399	58944600	reg_1185
chr1	58968399	58969000	reg_1186
chr1	59005799	59006600	reg_1187
chr1	59012599	59014400	reg_1188
chr1	59020199	59020800	reg_1189
chr1	59026599	59030600	reg_1190
chr1	59043799	59045600	reg_1191
chr1	59068399	59073000	reg_1192
chr1	59089599	59092200	reg_1193
chr1	59132199	59133000	reg_1194
chr1	59136599	59143200	reg_1195
chr1	59146599	59147600	reg_1196
chr1	59193199	59194400	reg_1197
chr1	59197399	59201600	reg_1198
chr1	59314999	59316200	reg_1199
chr1	59353599	59356600	reg_1200
chr1	59376999	59379800	reg_1201
chr1	59391999	59396200	reg_1202
chr1	59422399	59424200	reg_1203
chr1	59425999	59433800	reg_1204
chr1	59434199	59434800	reg_1205
chr1	59479999	59481000	reg_1206
chr1	59497399	59503200	reg_1207
chr1	59506599	59508200	reg_1208
chr1	59520799	59521600	reg_1209
chr1	59521799	59527000	reg_1210
chr1	59540599	59546600	reg_1211
chr1	59547999	59562600	reg_1212
chr1	59592799	59598000	reg_1213
chr1	59673399	59674400	reg_1214
chr1	59696599	59699400	reg_1215
chr1	59758799	59760000	reg_1216
chr1	59855999	59859000	reg_1217
chr1	59859999	59860400	reg_1218
chr1	59879799	59882200	reg_1219
chr1	59888999	59896800	reg_1220
chr1	59966599	59968600	reg_1221
chr1	60132199	60134800	reg_1222
chr1	60147999	60149800	reg_1223
chr1	60280799	60282400	reg_1224
chr1	60572399	60575800	reg_1225
chr1	60621799	60622800	reg_1226
chr1	60822399	60826800	reg_1227
chr1	60830199	60836600	reg_1228
chr1	60847799	60848800	reg_1229
chr1	60892599	60895400	reg_1230
chr1	60923199	60924600	reg_1231
chr1	61042799	61043400	reg_1232
chr1	61049599	61050000	reg_1233
chr1	61051799	61058800	reg_1234
chr1	61075399	61077000	reg_1235
chr1	61078199	61082000	reg_1236
chr1	61085999	61094600	reg_1237
chr1	61117599	61119200	reg_1238
chr1	61130399	61134800	reg_1239
chr1	61139999	61144000	reg_1240
chr1	61149799	61154000	reg_1241
chr1	61156199	61158000	reg_1242
chr1	61182799	61185400	reg_1243
chr1	61230199	61231800	reg_1244
chr1	61241199	61242200	reg_1245
chr1	61299199	61300000	reg_1246
chr1	61337399	61339200	reg_1247
chr1	61358599	61359600	reg_1248
chr1	61361999	61363000	reg_1249
chr1	61389799	61390800	reg_1250
chr1	61403599	61404600	reg_1251
chr1	61433999	61436800	reg_1252
chr1	61443199	61448000	reg_1253
chr1	61448399	61452600	reg_1254
chr1	61452999	61454000	reg_1255
chr1	61462799	61463800	reg_1256
chr1	61680799	61684600	reg_1257
chr1	61691799	61693600	reg_1258
chr1	61699999	61700800	reg_1259
chr1	61734999	61737400	reg_1260
chr1	61752399	61759000	reg_1261
chr1	61778999	61785000	reg_1262
chr1	61803799	61807400	reg_1263
chr1	61886399	61888400	reg_1264
chr1	62125999	62127200	reg_1265
chr1	62179799	62183800	reg_1266
chr1	62284799	62287400	reg_1267
chr1	62348599	62349200	reg_1268
chr1	62419999	62421000	reg_1269
chr1	62466399	62468400	reg_1270
chr1	62515799	62517800	reg_1271
chr1	62681999	62683200	reg_1272
chr1	62705399	62709000	reg_1273
chr1	62720399	62722000	reg_1274
chr1	62724199	62726400	reg_1275
chr1	62726399	62728000	reg_1276
chr1	62730999	62732200	reg_1277
chr1	62759999	62761600	reg_1278
chr1	62962999	62963400	reg_1279
chr1	63277399	63279000	reg_1280
chr1	63487799	63488600	reg_1281
chr1	63639199	63644600	reg_1282
chr1	63669399	63670600	reg_1283
chr1	63674399	63675400	reg_1284
chr1	63695399	63705600	reg_1285
chr1	63816599	63817800	reg_1286
chr1	63913399	63915000	reg_1287
chr1	63920399	63922800	reg_1288
chr1	64005999	64007400	reg_1289
chr1	64282599	64283800	reg_1290
chr1	64314799	64317200	reg_1291
chr1	64343599	64344400	reg_1292
chr1	64462199	64463200	reg_1293
chr1	64504999	64507400	reg_1294
chr1	64539999	64541800	reg_1295
chr1	64750999	64758800	reg_1296
chr1	64896999	64899200	reg_1297
chr1	64947999	64953200	reg_1298
chr1	64956399	64957000	reg_1299
chr1	65107599	65109800	reg_1300
chr1	65140999	65142200	reg_1301
chr1	65173599	65174800	reg_1302
chr1	65181599	65183400	reg_1303
chr1	65467399	65468000	reg_1304
chr1	65625799	65626400	reg_1305
chr1	65630599	65633800	reg_1306
chr1	65948999	65950200	reg_1307
chr1	65954599	65957400	reg_1308
chr1	65959399	65960600	reg_1309
chr1	65963199	65965400	reg_1310
chr1	66130999	66145000	reg_1311
chr1	66167599	66171000	reg_1312
chr1	66203199	66206600	reg_1313
chr1	66229999	66232400	reg_1314
chr1	66240199	66246000	reg_1315
chr1	66260599	66263000	reg_1316
chr1	66271399	66272600	reg_1317
chr1	66290399	66297800	reg_1318
chr1	66331599	66334000	reg_1319
chr1	66349599	66351400	reg_1320
chr1	66542399	66545800	reg_1321
chr1	66575599	66577600	reg_1322
chr1	66591399	66592400	reg_1323
chr1	66769199	66772200	reg_1324
chr1	66932999	66934600	reg_1325
chr1	67001399	67003200	reg_1326
chr1	67084799	67085200	reg_1327
chr1	67148199	67149400	reg_1328
chr1	67512799	67515800	reg_1329
chr1	67532799	67535800	reg_1330
chr1	67551199	67553200	reg_1331
chr1	67554999	67556000	reg_1332
chr1	67569399	67574000	reg_1333
chr1	67599199	67599800	reg_1334
chr1	67625599	67635000	reg_1335
chr1	67643199	67649200	reg_1336
chr1	67668399	67670400	reg_1337
chr1	67674599	67675200	reg_1338
chr1	67700399	67701400	reg_1339
chr1	67707999	67720000	reg_1340
chr1	67721999	67727000	reg_1341
chr1	67731399	67742600	reg_1342
chr1	67745599	67762400	reg_1343
chr1	67763999	67767000	reg_1344
chr1	67802399	67803800	reg_1345
chr1	67803799	67804400	reg_1346
chr1	67813199	67820000	reg_1347
chr1	67824799	67825800	reg_1348
chr1	67850399	67851800	reg_1349
chr1	67888599	67889800	reg_1350
chr1	67890399	67891600	reg_1351
chr1	67896399	67898600	reg_1352
chr1	68100199	68104200	reg_1353
chr1	68143199	68148000	reg_1354
chr1	68172599	68177000	reg_1355
chr1	68177399	68178600	reg_1356
chr1	68196999	68200200	reg_1357
chr1	68200599	68201200	reg_1358
chr1	70290599	70291000	reg_1359
chr1	70317799	70320600	reg_1360
chr1	70372599	70374200	reg_1361
chr1	70387599	70388200	reg_1362
chr1	70457399	70460600	reg_1363
chr1	70495799	70497400	reg_1364
chr1	71086999	71090600	reg_1365
chr1	71154999	71158800	reg_1366
chr1	71473599	71474600	reg_1367
chr1	71477399	71478000	reg_1368
chr1	71760799	71764200	reg_1369
chr1	71823399	71825000	reg_1370
chr1	71828599	71829000	reg_1371
chr1	71999999	72001800	reg_1372
chr1	73592599	73594400	reg_1373
chr1	73603799	73606800	reg_1374
chr1	73780799	73783000	reg_1375
chr1	73801799	73805800	reg_1376
chr1	75373799	75375400	reg_1377
chr1	75808799	75810000	reg_1378
chr1	75810999	75811800	reg_1379
chr1	75953399	75955400	reg_1380
chr1	76154399	76155600	reg_1381
chr1	76547399	76549000	reg_1382
chr1	76594799	76596400	reg_1383
chr1	76607199	76608200	reg_1384
chr1	76657199	76658400	reg_1385
chr1	77411799	77413600	reg_1386
chr1	77446799	77449400	reg_1387
chr1	77475199	77476800	reg_1388
chr1	77619999	77621200	reg_1389
chr1	77834199	77835400	reg_1390
chr1	77991199	77993600	reg_1391
chr1	78054399	78056600	reg_1392
chr1	78100999	78102200	reg_1393
chr1	78141199	78144600	reg_1394
chr1	78235999	78238400	reg_1395
chr1	78607599	78608400	reg_1396
chr1	79187599	79190600	reg_1397
chr1	79191599	79194000	reg_1398
chr1	81363599	81365200	reg_1399
chr1	81452399	81454200	reg_1400
chr1	81846799	81847600	reg_1401
chr1	82151199	82153000	reg_1402
chr1	82152999	82154800	reg_1403
chr1	82161799	82163200	reg_1404
chr1	82225199	82228200	reg_1405
chr1	83133799	83135400	reg_1406
chr1	83297999	83299400	reg_1407
chr1	83582999	83584000	reg_1408
chr1	83818599	83819800	reg_1409
chr1	84030999	84031600	reg_1410
chr1	84102599	84104200	reg_1411
chr1	84143599	84147000	reg_1412
chr1	84155999	84157200	reg_1413
chr1	84173399	84174800	reg_1414
chr1	84252399	84262000	reg_1415
chr1	84264999	84272200	reg_1416
chr1	84304399	84306000	reg_1417
chr1	84349799	84350600	reg_1418
chr1	84361799	84367000	reg_1419
chr1	84404599	84412000	reg_1420
chr1	84432799	84434800	reg_1421
chr1	84442799	84443800	reg_1422
chr1	84602999	84604600	reg_1423
chr1	84718999	84722200	reg_1424
chr1	84802999	84804400	reg_1425
chr1	84847199	84848800	reg_1426
chr1	84849199	84855800	reg_1427
chr1	84945199	84946200	reg_1428
chr1	84962199	84963800	reg_1429
chr1	84967599	84969600	reg_1430
chr1	84974399	84975200	reg_1431
chr1	85061599	85063000	reg_1432
chr1	85142799	85146000	reg_1433
chr1	85146399	85147200	reg_1434
chr1	85223799	85227800	reg_1435
chr1	85228199	85231200	reg_1436
chr1	85283799	85284200	reg_1437
chr1	85288599	85290600	reg_1438
chr1	85294399	85299200	reg_1439
chr1	85325799	85326200	reg_1440
chr1	85330199	85333000	reg_1441
chr1	85344199	85346200	reg_1442
chr1	85406799	85408200	reg_1443
chr1	85448799	85451800	reg_1444
chr1	85459799	85461800	reg_1445
chr1	85605599	85606600	reg_1446
chr1	85612399	85613400	reg_1447
chr1	85627799	85630400	reg_1448
chr1	86104399	86105800	reg_1449
chr1	86415599	86417600	reg_1450
chr1	86459999	86462000	reg_1451
chr1	86502399	86505400	reg_1452
chr1	86516599	86522200	reg_1453
chr1	86526199	86528600	reg_1454
chr1	86538199	86539200	reg_1455
chr1	86580999	86582400	reg_1456
chr1	86615799	86617800	reg_1457
chr1	86755399	86756800	reg_1458
chr1	86756799	86759400	reg_1459
chr1	86773399	86775600	reg_1460
chr1	86792199	86794200	reg_1461
chr1	87225999	87226800	reg_1462
chr1	87334599	87335000	reg_1463
chr1	87398799	87400200	reg_1464
chr1	87424199	87424600	reg_1465
chr1	87594599	87596000	reg_1466
chr1	87683999	87686200	reg_1467
chr1	87689199	87689800	reg_1468
chr1	87869399	87870200	reg_1469
chr1	87887399	87888600	reg_1470
chr1	87927199	87928600	reg_1471
chr1	88162199	88165400	reg_1472
chr1	88171999	88177800	reg_1473
chr1	88179999	88180600	reg_1474
chr1	88327399	88328600	reg_1475
chr1	88375399	88376800	reg_1476
chr1	88610799	88614200	reg_1477
chr1	88677999	88679200	reg_1478
chr1	88768199	88769600	reg_1479
chr1	88772399	88776000	reg_1480
chr1	88801199	88803000	reg_1481
chr1	88984199	88987200	reg_1482
chr1	89043199	89046600	reg_1483
chr1	89049599	89051200	reg_1484
chr1	89124799	89129600	reg_1485
chr1	89552399	89553600	reg_1486
chr1	89763199	89763800	reg_1487
chr1	89833799	89838400	reg_1488
chr1	89840599	89843200	reg_1489
chr1	89843799	89845000	reg_1490
chr1	89865599	89866800	reg_1491
chr1	89900999	89901600	reg_1492
chr1	89949599	89955000	reg_1493
chr1	90200799	90202200	reg_1494
chr1	90218599	90219600	reg_1495
chr1	90219799	90222600	reg_1496
chr1	90242199	90246200	reg_1497
chr1	90339999	90340800	reg_1498
chr1	90399999	90404400	reg_1499
chr1	90410599	90412600	reg_1500
chr1	91036199	91039000	reg_1501
chr1	91070399	91071000	reg_1502
chr1	91072799	91077400	reg_1503
chr1	91090999	91093200	reg_1504
chr1	91130199	91134800	reg_1505
chr1	91148799	91149200	reg_1506
chr1	91159599	91161400	reg_1507
chr1	91456199	91459000	reg_1508
chr1	91567399	91570600	reg_1509
chr1	91578599	91580000	reg_1510
chr1	91590599	91593200	reg_1511
chr1	91609999	91612400	reg_1512
chr1	91683199	91684400	reg_1513
chr1	91689399	91690800	reg_1514
chr1	91717799	91720400	reg_1515
chr1	91736399	91738200	reg_1516
chr1	91791199	91792400	reg_1517
chr1	91802999	91806000	reg_1518
chr1	91819399	91822400	reg_1519
chr1	91839599	91842800	reg_1520
chr1	91844399	91852800	reg_1521
chr1	91870999	91873400	reg_1522
chr1	91878199	91881400	reg_1523
chr1	91924399	91926600	reg_1524
chr1	92441399	92442400	reg_1525
chr1	92536599	92538800	reg_1526
chr1	92804199	92806400	reg_1527
chr1	92814999	92818800	reg_1528
chr1	92852199	92855000	reg_1529
chr1	92857199	92860000	reg_1530
chr1	92882799	92883200	reg_1531
chr1	92886599	92888000	reg_1532
chr1	92942799	92944000	reg_1533
chr1	92949599	92952600	reg_1534
chr1	92993799	92996800	reg_1535
chr1	93041999	93043200	reg_1536
chr1	93159199	93161600	reg_1537
chr1	93324599	93325600	reg_1538
chr1	93439999	93440800	reg_1539
chr1	93441799	93443000	reg_1540
chr1	93504399	93506000	reg_1541
chr1	93518799	93520000	reg_1542
chr1	93551999	93555600	reg_1543
chr1	93566799	93568400	reg_1544
chr1	93573799	93585000	reg_1545
chr1	93584999	93586600	reg_1546
chr1	93600199	93605600	reg_1547
chr1	93613199	93623600	reg_1548
chr1	93672399	93673800	reg_1549
chr1	93680599	93681600	reg_1550
chr1	93692199	93695600	reg_1551
chr1	93701399	93703200	reg_1552
chr1	93755599	93760800	reg_1553
chr1	93962799	93965800	reg_1554
chr1	93979399	93980800	reg_1555
chr1	94010999	94013600	reg_1556
chr1	94043799	94045400	reg_1557
chr1	94061399	94063000	reg_1558
chr1	94066199	94073000	reg_1559
chr1	94079599	94081000	reg_1560
chr1	94258399	94259200	reg_1561
chr1	94308999	94311400	reg_1562
chr1	94313999	94317600	reg_1563
chr1	94380599	94387600	reg_1564
chr1	94395399	94396400	reg_1565
chr1	94425399	94426800	reg_1566
chr1	94428199	94430000	reg_1567
chr1	94437999	94440000	reg_1568
chr1	94462199	94464600	reg_1569
chr1	94549399	94554400	reg_1570
chr1	94559999	94563600	reg_1571
chr1	94579399	94581000	reg_1572
chr1	94600599	94610200	reg_1573
chr1	94610999	94613000	reg_1574
chr1	94614599	94615800	reg_1575
chr1	94615999	94618000	reg_1576
chr1	94620199	94623000	reg_1577
chr1	94641399	94643400	reg_1578
chr1	94643399	94645000	reg_1579
chr1	94657599	94659400	reg_1580
chr1	94675199	94678200	reg_1581
chr1	94712599	94715800	reg_1582
chr1	94734799	94736000	reg_1583
chr1	94753599	94754200	reg_1584
chr1	94782599	94785600	reg_1585
chr1	94791799	94794000	reg_1586
chr1	94801599	94805000	reg_1587
chr1	94806599	94809600	reg_1588
chr1	94862599	94864800	reg_1589
chr1	94886199	94889200	reg_1590
chr1	94919199	94921600	reg_1591
chr1	94934999	94936400	reg_1592
chr1	94941399	94943200	reg_1593
chr1	94946399	94948000	reg_1594
chr1	94949599	94951000	reg_1595
chr1	94955599	94956400	reg_1596
chr1	94960399	94963800	reg_1597
chr1	94977999	94979000	reg_1598
chr1	94979599	94982000	reg_1599
chr1	94994199	94995000	reg_1600
chr1	95018199	95019400	reg_1601
chr1	95047799	95049000	reg_1602
chr1	95049999	95050600	reg_1603
chr1	95050599	95051800	reg_1604
chr1	95083799	95086000	reg_1605
chr1	95094599	95100000	reg_1606
chr1	95222799	95223800	reg_1607
chr1	95226399	95228600	reg_1608
chr1	95304199	95305400	reg_1609
chr1	96759399	96761400	reg_1610
chr1	98386599	98387400	reg_1611
chr1	98732799	98733800	reg_1612
chr1	98870999	98872200	reg_1613
chr1	99588199	99591600	reg_1614
chr1	99738599	99741200	reg_1615
chr1	99751799	99753400	reg_1616
chr1	99756199	99760600	reg_1617
chr1	99835799	99836600	reg_1618
chr1	99984999	99988200	reg_1619
chr1	100063399	100065600	reg_1620
chr1	100311999	100314400	reg_1621
chr1	100320199	100324000	reg_1622
chr1	100350399	100351400	reg_1623
chr1	100351999	100353400	reg_1624
chr1	100439599	100440800	reg_1625
chr1	100948399	100950000	reg_1626
chr1	100949999	100951000	reg_1627
chr1	101261799	101263200	reg_1628
chr1	101567199	101567600	reg_1629
chr1	101904799	101906200	reg_1630
chr1	102045199	102047800	reg_1631
chr1	102109199	102111000	reg_1632
chr1	104056999	104058000	reg_1633
chr1	104796999	104799200	reg_1634
chr1	105137399	105139200	reg_1635
chr1	105630999	105637000	reg_1636
chr1	105839599	105841400	reg_1637
chr1	107534199	107537200	reg_1638
chr1	107592799	107595800	reg_1639
chr1	107626399	107627200	reg_1640
chr1	107664999	107672400	reg_1641
chr1	107675399	107685400	reg_1642
chr1	107688399	107689600	reg_1643
chr1	108181799	108183800	reg_1644
chr1	108533199	108536800	reg_1645
chr1	108570399	108573200	reg_1646
chr1	108582799	108586800	reg_1647
chr1	108596199	108597600	reg_1648
chr1	108644599	108648400	reg_1649
chr1	108779199	108780000	reg_1650
chr1	108815399	108818000	reg_1651
chr1	108827999	108832200	reg_1652
chr1	108863599	108868200	reg_1653
chr1	108888799	108890800	reg_1654
chr1	109129399	109140800	reg_1655
chr1	109141399	109142600	reg_1656
chr1	109145799	109147400	reg_1657
chr1	109148199	109153200	reg_1658
chr1	109154599	109159000	reg_1659
chr1	109169399	109174000	reg_1660
chr1	109178399	109188600	reg_1661
chr1	109272199	109273600	reg_1662
chr1	109273799	109275600	reg_1663
chr1	109276999	109278000	reg_1664
chr1	109350399	109353800	reg_1665
chr1	109373199	109374000	reg_1666
chr1	109503799	109504600	reg_1667
chr1	109515999	109517800	reg_1668
chr1	109532199	109533200	reg_1669
chr1	109562999	109564200	reg_1670
chr1	109731199	109734000	reg_1671
chr1	109782999	109795600	reg_1672
chr1	109796199	109798000	reg_1673
chr1	109929399	109936600	reg_1674
chr1	109947599	109949000	reg_1675
chr1	109993999	109996000	reg_1676
chr1	110002199	110005800	reg_1677
chr1	110046399	110051600	reg_1678
chr1	110202599	110204400	reg_1679
chr1	110220199	110221000	reg_1680
chr1	110234999	110236800	reg_1681
chr1	110290399	110291800	reg_1682
chr1	110330199	110332000	reg_1683
chr1	110355599	110357400	reg_1684
chr1	110383999	110385800	reg_1685
chr1	110555199	110559600	reg_1686
chr1	110593799	110597200	reg_1687
chr1	110614799	110617400	reg_1688
chr1	111100999	111102800	reg_1689
chr1	111190599	111195000	reg_1690
chr1	111213799	111216600	reg_1691
chr1	111227999	111230000	reg_1692
chr1	111534199	111536200	reg_1693
chr1	111592199	111594200	reg_1694
chr1	111619999	111621600	reg_1695
chr1	111659599	111661400	reg_1696
chr1	111731399	111734400	reg_1697
chr1	111947999	111949200	reg_1698
chr1	112237399	112238800	reg_1699
chr1	112240599	112243800	reg_1700
chr1	112404599	112406600	reg_1701
chr1	112407799	112411400	reg_1702
chr1	112501999	112502400	reg_1703
chr1	112507999	112509400	reg_1704
chr1	112531799	112533000	reg_1705
chr1	112542799	112545600	reg_1706
chr1	112547999	112551000	reg_1707
chr1	112579999	112582200	reg_1708
chr1	112817799	112820200	reg_1709
chr1	112836799	112837800	reg_1710
chr1	112865799	112874600	reg_1711
chr1	112880599	112883200	reg_1712
chr1	112902799	112910400	reg_1713
chr1	112937799	112939000	reg_1714
chr1	113003999	113005200	reg_1715
chr1	113007599	113016200	reg_1716
chr1	113017199	113022800	reg_1717
chr1	113026599	113028600	reg_1718
chr1	113039799	113045000	reg_1719
chr1	113047799	113048600	reg_1720
chr1	113053199	113057800	reg_1721
chr1	113090799	113092400	reg_1722
chr1	113140799	113141800	reg_1723
chr1	113190799	113193600	reg_1724
chr1	113205999	113212200	reg_1725
chr1	113214999	113221400	reg_1726
chr1	113225799	113226800	reg_1727
chr1	113236599	113237400	reg_1728
chr1	113241199	113245800	reg_1729
chr1	113246799	113249000	reg_1730
chr1	113252199	113257800	reg_1731
chr1	113291599	113293800	reg_1732
chr1	113306399	113309200	reg_1733
chr1	113319599	113322200	reg_1734
chr1	113323399	113324200	reg_1735
chr1	113372199	113373200	reg_1736
chr1	113437399	113440600	reg_1737
chr1	113507599	113509200	reg_1738
chr1	113533999	113535400	reg_1739
chr1	113539799	113543800	reg_1740
chr1	113783199	113784600	reg_1741
chr1	113880799	113882200	reg_1742
chr1	113946599	113948600	reg_1743
chr1	114105599	114108400	reg_1744
chr1	114133999	114136400	reg_1745
chr1	114234399	114236200	reg_1746
chr1	114345999	114347000	reg_1747
chr1	114473599	114474200	reg_1748
chr1	114735599	114738200	reg_1749
chr1	115057399	115058800	reg_1750
chr1	115061999	115063400	reg_1751
chr1	115068599	115069600	reg_1752
chr1	115229799	115231000	reg_1753
chr1	115236999	115239400	reg_1754
chr1	115545199	115546800	reg_1755
chr1	115646999	115647800	reg_1756
chr1	115648199	115652600	reg_1757
chr1	115664799	115679800	reg_1758
chr1	115710599	115711800	reg_1759
chr1	115712799	115716200	reg_1760
chr1	115808999	115816200	reg_1761
chr1	116091999	116093800	reg_1762
chr1	116122399	116125200	reg_1763
chr1	116125799	116126600	reg_1764
chr1	116134399	116135000	reg_1765
chr1	116138599	116139800	reg_1766
chr1	116151399	116155400	reg_1767
chr1	116177599	116181400	reg_1768
chr1	116192999	116195600	reg_1769
chr1	116197799	116198400	reg_1770
chr1	116210799	116212200	reg_1771
chr1	116221999	116225400	reg_1772
chr1	116232999	116233800	reg_1773
chr1	116241799	116244400	reg_1774
chr1	116253999	116258600	reg_1775
chr1	116260199	116262000	reg_1776
chr1	116265799	116269000	reg_1777
chr1	116310999	116313600	reg_1778
chr1	116321399	116323000	reg_1779
chr1	116323399	116323800	reg_1780
chr1	116324199	116325200	reg_1781
chr1	116325399	116326800	reg_1782
chr1	116329599	116331400	reg_1783
chr1	116333399	116337400	reg_1784
chr1	116393599	116394200	reg_1785
chr1	116463799	116467600	reg_1786
chr1	116470999	116473200	reg_1787
chr1	116484599	116485400	reg_1788
chr1	116486799	116493000	reg_1789
chr1	116507999	116510200	reg_1790
chr1	116514799	116516200	reg_1791
chr1	116588599	116590600	reg_1792
chr1	116591599	116593400	reg_1793
chr1	116595199	116598800	reg_1794
chr1	116645799	116649200	reg_1795
chr1	116721799	116722800	reg_1796
chr1	116823999	116828800	reg_1797
chr1	116831999	116835600	reg_1798
chr1	116851999	116856400	reg_1799
chr1	116915399	116919000	reg_1800
chr1	116919399	116922200	reg_1801
chr1	116938799	116940600	reg_1802
chr1	116980999	116984000	reg_1803
chr1	116983999	116984800	reg_1804
chr1	116985999	116990600	reg_1805
chr1	117049999	117053200	reg_1806
chr1	117066199	117067000	reg_1807
chr1	117109999	117111600	reg_1808
chr1	117231599	117232400	reg_1809
chr1	117339199	117341000	reg_1810
chr1	117358199	117358800	reg_1811
chr1	117358799	117359600	reg_1812
chr1	117561799	117564200	reg_1813
chr1	117569999	117575400	reg_1814
chr1	117589199	117592800	reg_1815
chr1	117610999	117615000	reg_1816
chr1	117631599	117633200	reg_1817
chr1	117670399	117672400	reg_1818
chr1	117678599	117681800	reg_1819
chr1	117747199	117747800	reg_1820
chr1	117752999	117754200	reg_1821
chr1	118321599	118322800	reg_1822
chr1	118327199	118328400	reg_1823
chr1	118842599	118843600	reg_1824
chr1	118957999	118964400	reg_1825
chr1	119116199	119117600	reg_1826
chr1	119293399	119295800	reg_1827
chr1	119373999	119375600	reg_1828
chr1	119390199	119396400	reg_1829
chr1	119621399	119622800	reg_1830
chr1	119631199	119632200	reg_1831
chr1	119721599	119722800	reg_1832
chr1	119726999	119729200	reg_1833
chr1	119734999	119739400	reg_1834
chr1	119747599	119749800	reg_1835
chr1	119774399	119792600	reg_1836
chr1	119829399	119830200	reg_1837
chr1	119858799	119861200	reg_1838
chr1	119967999	119969200	reg_1839
chr1	120131999	120133600	reg_1840
chr1	120547599	120549800	reg_1841
chr1	120557999	120560400	reg_1842
chr1	120844399	120845400	reg_1843
chr1	120952199	120953200	reg_1844
chr1	120972199	120973800	reg_1845
chr1	121586199	121587600	reg_1846
chr1	125179399	125184800	reg_1847
chr1	143257599	143259200	reg_1848
chr1	143753799	143757400	reg_1849
chr1	144546399	144546800	reg_1850
chr1	145424999	145426000	reg_1851
chr1	145689599	145691200	reg_1852
chr1	145784599	145786800	reg_1853
chr1	145977199	145991000	reg_1854
chr1	146006599	146008200	reg_1855
chr1	146009999	146010400	reg_1856
chr1	146386599	146389400	reg_1857
chr1	146472399	146473200	reg_1858
chr1	146474799	146475600	reg_1859
chr1	146989399	146989800	reg_1860
chr1	147213599	147217600	reg_1861
chr1	147233199	147234400	reg_1862
chr1	147235599	147237400	reg_1863
chr1	147578799	147581400	reg_1864
chr1	147586999	147587800	reg_1865
chr1	147599199	147600400	reg_1866
chr1	147675799	147677200	reg_1867
chr1	147715199	147719800	reg_1868
chr1	147832599	147834800	reg_1869
chr1	148345199	148347400	reg_1870
chr1	148371799	148373600	reg_1871
chr1	148423199	148426600	reg_1872
chr1	148951399	148954400	reg_1873
chr1	148960999	148963600	reg_1874
chr1	149629599	149630200	reg_1875
chr1	149645599	149648000	reg_1876
chr1	149664199	149665800	reg_1877
chr1	149691199	149693000	reg_1878
chr1	149899799	149900600	reg_1879
chr1	149941999	149944200	reg_1880
chr1	149962199	149964200	reg_1881
chr1	149974999	149976400	reg_1882
chr1	149978999	149981400	reg_1883
chr1	150016399	150024200	reg_1884
chr1	150162599	150163800	reg_1885
chr1	150387199	150389600	reg_1886
chr1	150475999	150478800	reg_1887
chr1	150526999	150535200	reg_1888
chr1	150591399	150593200	reg_1889
chr1	150613799	150616200	reg_1890
chr1	150621399	150624000	reg_1891
chr1	150648199	150652000	reg_1892
chr1	150665799	150676000	reg_1893
chr1	150685999	150687000	reg_1894
chr1	150730199	150731400	reg_1895
chr1	150748399	150755200	reg_1896
chr1	150835199	150837800	reg_1897
chr1	150917799	150918200	reg_1898
chr1	150997199	150999000	reg_1899
chr1	151188599	151189800	reg_1900
chr1	151310599	151313800	reg_1901
chr1	151377799	151378200	reg_1902
chr1	151389399	151392000	reg_1903
chr1	151472799	151474000	reg_1904
chr1	151493999	151496200	reg_1905
chr1	151498599	151505000	reg_1906
chr1	151515799	151518400	reg_1907
chr1	151566799	151573400	reg_1908
chr1	151584199	151586800	reg_1909
chr1	151605999	151607000	reg_1910
chr1	151619399	151621600	reg_1911
chr1	151637799	151640000	reg_1912
chr1	151723799	151733600	reg_1913
chr1	151867599	151868400	reg_1914
chr1	151896999	151899800	reg_1915
chr1	151934199	151937400	reg_1916
chr1	151940599	151942200	reg_1917
chr1	151944399	151945800	reg_1918
chr1	151960199	151962800	reg_1919
chr1	151964199	151964800	reg_1920
chr1	151968199	151969400	reg_1921
chr1	151972199	151982000	reg_1922
chr1	152000999	152001800	reg_1923
chr1	152024399	152025000	reg_1924
chr1	152029199	152030400	reg_1925
chr1	152033599	152036000	reg_1926
chr1	152036599	152041000	reg_1927
chr1	152481799	152482600	reg_1928
chr1	153122399	153124000	reg_1929
chr1	153231799	153234200	reg_1930
chr1	153478199	153479400	reg_1931
chr1	153483599	153484800	reg_1932
chr1	153484799	153486200	reg_1933
chr1	153489599	153491600	reg_1934
chr1	153510399	153522200	reg_1935
chr1	153561199	153562800	reg_1936
chr1	153652599	153653600	reg_1937
chr1	153762799	153764600	reg_1938
chr1	153831999	153833600	reg_1939
chr1	153880399	153881800	reg_1940
chr1	154001399	154002000	reg_1941
chr1	154174799	154177000	reg_1942
chr1	154177199	154184600	reg_1943
chr1	154351399	154355000	reg_1944
chr1	154370999	154372400	reg_1945
chr1	154384999	154388000	reg_1946
chr1	154426999	154428600	reg_1947
chr1	154430199	154431000	reg_1948
chr1	154432799	154436000	reg_1949
chr1	154438599	154440200	reg_1950
chr1	154441599	154444000	reg_1951
chr1	154453399	154454200	reg_1952
chr1	154464399	154466400	reg_1953
chr1	154469999	154473000	reg_1954
chr1	154606599	154607600	reg_1955
chr1	154608799	154609600	reg_1956
chr1	154877199	154878000	reg_1957
chr1	154930599	154931800	reg_1958
chr1	154943999	154945400	reg_1959
chr1	155007999	155019200	reg_1960
chr1	155022799	155023400	reg_1961
chr1	155068999	155071800	reg_1962
chr1	155085399	155087000	reg_1963
chr1	155091199	155091600	reg_1964
chr1	155102199	155103000	reg_1965
chr1	155104599	155106200	reg_1966
chr1	155218999	155222000	reg_1967
chr1	155511399	155512800	reg_1968
chr1	155535599	155537000	reg_1969
chr1	155640199	155649000	reg_1970
chr1	155669399	155670600	reg_1971
chr1	155772999	155774000	reg_1972
chr1	155883799	155885000	reg_1973
chr1	155960399	155961800	reg_1974
chr1	156000399	156002000	reg_1975
chr1	156094599	156099200	reg_1976
chr1	156099399	156108600	reg_1977
chr1	156111799	156131800	reg_1978
chr1	156152799	156154600	reg_1979
chr1	156178799	156185200	reg_1980
chr1	156396999	156403000	reg_1981
chr1	156461599	156465600	reg_1982
chr1	156469399	156474200	reg_1983
chr1	156490199	156491200	reg_1984
chr1	156517599	156518800	reg_1985
chr1	156524599	156526600	reg_1986
chr1	156907199	156908400	reg_1987
chr1	156991599	156995600	reg_1988
chr1	156996799	156997400	reg_1989
chr1	157146599	157149000	reg_1990
chr1	157153199	157156800	reg_1991
chr1	157196399	157199200	reg_1992
chr1	157244799	157246600	reg_1993
chr1	157358199	157360800	reg_1994
chr1	157365799	157369000	reg_1995
chr1	157410799	157411400	reg_1996
chr1	157441999	157442800	reg_1997
chr1	157471799	157474000	reg_1998
[truncated: 31,133 more rows]
