# Supplementary material for: Epigenomic landscape of human colorectal cancer unveils an aberrant core of pan-cancer enhancers orchestrated by YAP/TAZ
Source: Nat Commun. 2021 Apr 20;12:2340. doi: 10.1038/s41467-021-22544-y (PMC8058065; doi:10.1038/s41467-021-22544-y)
Supplement: Supplementary file 8 — Supplementary Data 5 [file 41467_2021_22544_MOESM8_ESM.xlsx]

## Sheet: Sheet1
Supplementary Data 5. Motif discovery data for tumor-specific conserved gained enhancers. Motif enrichment in target versus background sequences was performed using the default cumulative binomial distribution as scoring function with P-values being adjusted for multiple testing (q-values; Benjamini).
Motif.name	Consensus	P-value	Log P-value	q-value (Benjamini)	# of Target Sequences with Motif(of 1091)	% of Target Sequences with Motif	# of Background Sequences with Motif(of 49019)	% of Background Sequences with Motif
Fosl2(bZIP)/3T3L1-Fosl2-ChIP-Seq(GSE56872)/Homer	NATGASTCABNN	1e-123	-284.4	0	325	0.2979	3122.5	0.0637
Jun-AP1(bZIP)/K562-cJun-ChIP-Seq(GSE31477)/Homer	GATGASTCATCN	1e-121	-279.4	0	276	0.253	2210.2	0.0451
Fra1(bZIP)/BT549-Fra1-ChIP-Seq(GSE46166)/Homer	NNATGASTCATH	1e-115	-266.1	0	421	0.3859	5675.5	0.1158
JunB(bZIP)/DendriticCells-Junb-ChIP-Seq(GSE36099)/Homer	RATGASTCAT	1e-115	-265	0	420	0.385	5667.7	0.1156
Atf3(bZIP)/GBM-ATF3-ChIP-Seq(GSE33912)/Homer	DATGASTCATHN	1e-107	-248.3	0	456	0.418	6981.9	0.1424
HNF4a(NR),DR1/HepG2-HNF4a-ChIP-Seq(GSE25021)/Homer	CARRGKBCAAAGTYCA	1e-42	-98.85	0	267	0.2447	4869.2	0.0993
ETS1(ETS)/Jurkat-ETS1-ChIP-Seq(GSE17954)/Homer	ACAGGAAGTG	1e-27	-63.19	0	385	0.3529	10233.4	0.2087
GABPA(ETS)/Jurkat-GABPa-ChIP-Seq(GSE17954)/Homer	RACCGGAAGT	1e-25	-59.78	0	325	0.2979	8204.9	0.1674
EHF(ETS)/LoVo-EHF-ChIP-Seq(GSE49402)/Homer	AVCAGGAAGT	1e-20	-46.12	0	457	0.4189	14063.3	0.2869
Sox9(HMG)/Limb-SOX9-ChIP-Seq(GSE73225)/Homer	AGGVNCCTTTGT	1e-19	-44.81	0	337	0.3089	9442.6	0.1926
PPARE(NR),DR1/3T3L1-Pparg-ChIP-Seq(GSE13511)/Homer	TGACCTTTGCCCCA	1e-17	-39.57	0	344	0.3153	10036.7	0.2047
ELF3(ETS)/PDAC-ELF3-ChIP-Seq(GSE64557)/Homer	ANCAGGAAGT	1e-16	-37.14	0	295	0.2704	8331.1	0.1699
RXR(NR),DR1/3T3L1-RXR-ChIP-Seq(GSE13511)/Homer	TAGGGCAAAGGTCA	1e-14	-34.3	0	367	0.3364	11302.3	0.2306
SPDEF(ETS)/VCaP-SPDEF-ChIP-Seq(SRA014231)/Homer	ASWTCCTGBT	1e-13	-30.17	0	336	0.308	10391.6	0.212
HOXB13(Homeobox)/ProstateTumor-HOXB13-ChIP-Seq(GSE56288)/Homer	TTTTATKRGG	1e-12	-28.91	0	419	0.3841	13842	0.2824
Tcf12(bHLH)/GM12878-Tcf12-ChIP-Seq(GSE32465)/Homer	VCAGCTGYTG	1e-11	-26.57	0	293	0.2686	8988.4	0.1834
Sox4(HMG)/proB-Sox4-ChIP-Seq(GSE50066)/Homer	YCTTTGTTCC	1e-10	-24.53	0	303	0.2777	9543.8	0.1947
Cdx2(Homeobox)/mES-Cdx2-ChIP-Seq(GSE14586)/Homer	GYMATAAAAH	1e-10	-23.79	0	308	0.2823	9803.5	0.2
Ap4(bHLH)/AML-Tfap4-ChIP-Seq(GSE45738)/Homer	NAHCAGCTGD	1e-08	-20.38	0	343	0.3144	11526.5	0.2351
Foxa2(Forkhead)/Liver-Foxa2-ChIP-Seq(GSE25694)/Homer	CYTGTTTACWYW	1e-08	-18.63	0	290	0.2658	9557	0.195
RUNX(Runt)/HPC7-Runx1-ChIP-Seq(GSE22178)/Homer	SAAACCACAG	1e-07	-18.19	0	235	0.2154	7426.8	0.1515
Gata6(Zf)/HUG1N-GATA6-ChIP-Seq(GSE51936)/Homer	YCTTATCTBN	1e-07	-17.06	0	329	0.3016	11299.9	0.2305
Gata2(Zf)/K562-GATA2-ChIP-Seq(GSE18829)/Homer	BBCTTATCTS	1e-06	-15.78	0	243	0.2227	7964.9	0.1625
Foxo3(Forkhead)/U2OS-Foxo3-ChIP-Seq(E-MTAB-2701)/Homer	DGTAAACA	1e-06	-15.18	0	273	0.2502	9225	0.1882
RUNX1(Runt)/Jurkat-RUNX1-ChIP-Seq(GSE29180)/Homer	AAACCACARM	1e-06	-14.07	0	317	0.2906	11148.6	0.2274
Bcl6(Zf)/Liver-Bcl6-ChIP-Seq(GSE31578)/Homer	NNNCTTTCCAGGAAA	1e-06	-13.91	0	401	0.3676	14691.4	0.2997
TEAD4(TEA)/Tropoblast-Tead4-ChIP-Seq(GSE37350)/Homer	CCWGGAATGY	1e-05	-13.55	0	283	0.2594	9814.6	0.2002
FOXK1(Forkhead)/HEK293-FOXK1-ChIP-Seq(GSE51673)/Homer	NVWTGTTTAC	1e-05	-12.47	0	354	0.3245	12898.2	0.2631
HOXA9(Homeobox)/HSC-Hoxa9-ChIP-Seq(GSE33509)/Homer	GGCCATAAATCA	1e-05	-11.64	0	242	0.2218	8372.2	0.1708
ZFX(Zf)/mES-Zfx-ChIP-Seq(GSE11431)/Homer	AGGCCTRG	0.0001	-11.45	0	342	0.3135	12535	0.2557
CEBP:AP1(bZIP)/ThioMac-CEBPb-ChIP-Seq(GSE21512)/Homer	DRTGTTGCAA	0.0001	-11.26	0.0001	265	0.2429	9357.6	0.1909
RUNX2(Runt)/PCa-RUNX2-ChIP-Seq(GSE33889)/Homer	NWAACCACADNN	0.0001	-10.91	0.0001	260	0.2383	9197.4	0.1876
Erra(NR)/HepG2-Erra-ChIP-Seq(GSE31477)/Homer	CAAAGGTCAG	0.0001	-10.86	0.0001	576	0.528	22806	0.4652
NF1-halfsite(CTF)/LNCaP-NF1-ChIP-Seq(Unpublished)/Homer	YTGCCAAG	0.0001	-10.84	0.0001	456	0.418	17512.4	0.3572
BMYB(HTH)/Hela-BMYB-ChIP-Seq(GSE27030)/Homer	NHAACBGYYV	0.0001	-10.58	0.0001	396	0.363	14960	0.3052
FOXA1(Forkhead)/LNCAP-FOXA1-ChIP-Seq(GSE27824)/Homer	WAAGTAAACA	0.0001	-10.07	0.0002	413	0.3786	15775.8	0.3218
MYB(HTH)/ERMYB-Myb-ChIPSeq(GSE22095)/Homer	GGCVGTTR	0.0001	-9.635	0.0002	430	0.3941	16583.1	0.3383
FOXM1(Forkhead)/MCF7-FOXM1-ChIP-Seq(GSE72977)/Homer	TRTTTACTTW	0.0001	-9.378	0.0003	359	0.3291	13570.3	0.2768
NeuroG2(bHLH)/Fibroblast-NeuroG2-ChIP-Seq(GSE75910)/Homer	ACCATCTGTT	0.0001	-9.312	0.0003	410	0.3758	15773	0.3217
AP-2gamma(AP2)/MCF7-TFAP2C-ChIP-Seq(GSE21234)/Homer	SCCTSAGGSCAW	0.001	-9.052	0.0004	249	0.2282	8996.5	0.1835
Maz(Zf)/HepG2-Maz-ChIP-Seq(GSE31477)/Homer	GGGGGGGG	0.001	-7.92	0.0011	244	0.2236	8956.9	0.1827
Foxo1(Forkhead)/RAW-Foxo1-ChIP-Seq(Fan_et_al.)/Homer	CTGTTTAC	0.001	-7.415	0.0018	518	0.4748	20868.6	0.4257
AMYB(HTH)/Testes-AMYB-ChIP-Seq(GSE44588)/Homer	TGGCAGTTGG	0.001	-7.178	0.0022	384	0.352	15038.2	0.3068
