# Supplementary material for: Epigenomic landscape of human colorectal cancer unveils an aberrant core of pan-cancer enhancers orchestrated by YAP/TAZ
Source: Nat Commun. 2021 Apr 20;12:2340. doi: 10.1038/s41467-021-22544-y (PMC8058065; doi:10.1038/s41467-021-22544-y)
Supplement: Supplementary file 9 — Supplementary Data 6 [file 41467_2021_22544_MOESM9_ESM.xlsx]

## Sheet: Description
Supplementary Data 6. Gene annotation of tumor-specific gained enhancers.
Sheet	Description
capture_HiC_anno	Gene annotation using Capture HiC
Active_protein_coding_anno	Gene annotation using the closest protein-coding gene with a ChromHMM-defined active TSS
cHiC_actProm_geneList	List of genes assigned to gained enhancers

## Sheet: capture_HiC_anno
Enhancer_information				captureHiC_annotation
seqnames	starts	ends	enh_region_id	seqnames_cHiC	starts_cHiC	ends_cHiC	hgnc_symbol_cHiC
chr1	6056798	6059200	reg_87	chr1	6043486	6056841	RNF207-001,RNF207-201
chr1	6056798	6059200	reg_87	chr1	6056842	6057621	RNF207-001,RNF207-201
chr1	6074398	6077600	reg_88	chr1	6070581	6074604	RNF207-001,RNF207-201
chr1	8211598	8213000	reg_161	chr1	8209904	8212641	ERRFI1-001,ERRFI1-002,ERRFI1-003,ERRFI1-004
chr1	8211598	8213000	reg_161	chr1	8212642	8216326	ERRFI1-001,ERRFI1-002,ERRFI1-003,ERRFI1-004
chr1	8069598	8072400	reg_151	chr1	8058964	8073431	SLC45A1-001,SLC45A1-201,SLC45A1-202
chr1	8211598	8213000	reg_161	chr1	8212642	8216326	SLC45A1-001,SLC45A1-201,SLC45A1-202
chr1	9410798	9414400	reg_209	chr1	9409400	9412890	SPSB1-001,SPSB1-002,SPSB1-003,SPSB1-004
chr1	12183998	12185200	reg_274	chr1	12184132	12194073	TNFRSF1B-001,TNFRSF1B-201
chr1	12185398	12186400	reg_275	chr1	12184132	12194073	TNFRSF1B-001,TNFRSF1B-201
chr1	12183998	12185200	reg_274	chr1	12184132	12194073	snoU13.236-201
chr1	12185398	12186400	reg_275	chr1	12184132	12194073	snoU13.236-201
chr1	12183998	12185200	reg_274	chr1	12184132	12194073	PRAMEF12-001
chr1	12185398	12186400	reg_275	chr1	12184132	12194073	PRAMEF12-001
chr1	33047998	33051200	reg_772	chr1	33047298	33048685	S100PBP-001,S100PBP-002,S100PBP-004,S100PBP-009,S100PBP-010,S100PBP-011,S100PBP-012,S100PBP-013,S100PBP-201
chr1	33047998	33051200	reg_772	chr1	33047298	33048685	FNDC5-001
chr1	33438798	33442400	reg_782	chr1	33429980	33439058	RNF19B-001,RNF19B-002,RNF19B-004
chr1	33438798	33442400	reg_782	chr1	33429980	33439058	TRIM62-001,TRIM62-006
chr1	45871198	45873000	reg_996	chr1	45868902	45874509	CCDC17-008,CCDC17-009,CCDC17-010,CCDC17-201
chr1	45871198	45873000	reg_996	chr1	45868902	45874509	TMEM69-001
chr1	45871198	45873000	reg_996	chr1	45868902	45874509	TSPAN1-001
chr1	45871198	45873000	reg_996	chr1	45868902	45874509	PIK3R3-001,PIK3R3-002,PIK3R3-004,PIK3R3-005,PIK3R3-201,PIK3R3-202,PIK3R3-203,PIK3R3-204
chr1	47940198	47943000	reg_1052	chr1	47940073	47940781	FOXD2-AS1-001
chr1	47940198	47943000	reg_1052	chr1	47940782	47941249	FOXD2-AS1-001
chr1	59547998	59562600	reg_1212	chr1	59557459	59562197	MYSM1-001
chr1	59136598	59143200	reg_1195	chr1	59142609	59145100	JUN-001
chr1	59547998	59562600	reg_1212	chr1	59551737	59556461	JUN-001
chr1	59547998	59562600	reg_1212	chr1	59557459	59562197	JUN-001
chr1	59547998	59562600	reg_1212	chr1	59562198	59566537	JUN-001
chr1	58754398	58757200	reg_1175	chr1	58744651	58758437	FGGY-001,FGGY-002,FGGY-005,FGGY-006,FGGY-007,FGGY-020
chr1	58761798	58765400	reg_1176	chr1	58760061	58763549	FGGY-001,FGGY-002,FGGY-005,FGGY-006,FGGY-007,FGGY-020
chr1	58761798	58765400	reg_1176	chr1	58763763	58764165	FGGY-001,FGGY-002,FGGY-005,FGGY-006,FGGY-007,FGGY-020
chr1	58761798	58765400	reg_1176	chr1	58764166	58767319	FGGY-001,FGGY-002,FGGY-005,FGGY-006,FGGY-007,FGGY-020
chr1	59136598	59143200	reg_1195	chr1	59142609	59145100	FGGY-001,FGGY-002,FGGY-005,FGGY-006,FGGY-007,FGGY-020
chr1	59547998	59562600	reg_1212	chr1	59549703	59550821	FGGY-001,FGGY-002,FGGY-005,FGGY-006,FGGY-007,FGGY-020
chr1	59547998	59562600	reg_1212	chr1	59551737	59556461	FGGY-001,FGGY-002,FGGY-005,FGGY-006,FGGY-007,FGGY-020
chr1	59547998	59562600	reg_1212	chr1	59556670	59557458	FGGY-001,FGGY-002,FGGY-005,FGGY-006,FGGY-007,FGGY-020
chr1	59547998	59562600	reg_1212	chr1	59557459	59562197	FGGY-001,FGGY-002,FGGY-005,FGGY-006,FGGY-007,FGGY-020
chr1	59547998	59562600	reg_1212	chr1	59562198	59566537	FGGY-001,FGGY-002,FGGY-005,FGGY-006,FGGY-007,FGGY-020
chr1	58754398	58757200	reg_1175	chr1	58744651	58758437	MIR4711-201
chr1	58761798	58765400	reg_1176	chr1	58760061	58763549	MIR4711-201
chr1	58761798	58765400	reg_1176	chr1	58763763	58764165	MIR4711-201
chr1	58761798	58765400	reg_1176	chr1	58764166	58767319	MIR4711-201
chr1	58754398	58757200	reg_1175	chr1	58744651	58758437	HOOK1-001,HOOK1-003,HOOK1-201
chr1	58761798	58765400	reg_1176	chr1	58760061	58763549	HOOK1-001,HOOK1-003,HOOK1-201
chr1	58761798	58765400	reg_1176	chr1	58764166	58767319	HOOK1-001,HOOK1-003,HOOK1-201
chr1	85288598	85290600	reg_1438	chr1	85289799	85294029	CYR61-001
chr1	85288598	85290600	reg_1438	chr1	85289799	85294029	SNORD81.1-201
chr1	85288598	85290600	reg_1438	chr1	85289799	85294029	ZNHIT6-001,ZNHIT6-201
chr1	91878198	91881400	reg_1523	chr1	91881147	91889405	CDC7-001,CDC7-002,CDC7-201,CDC7-202
chr1	94061398	94063000	reg_1558	chr1	94059073	94070325	snoU13.51-201
chr1	94066198	94073000	reg_1559	chr1	94059073	94070325	snoU13.51-201
chr1	94061398	94063000	reg_1558	chr1	94059073	94070325	ABCD3-001,ABCD3-002,ABCD3-201,ABCD3-202,ABCD3-203
chr1	94066198	94073000	reg_1559	chr1	94059073	94070325	ABCD3-001,ABCD3-002,ABCD3-201,ABCD3-202,ABCD3-203
chr1	94549398	94554400	reg_1570	chr1	94547826	94560367	MIR378G-201
chr1	94549398	94554400	reg_1570	chr1	94547826	94560367	SLC44A3-001,SLC44A3-002,SLC44A3-004,SLC44A3-005,SLC44A3-006,SLC44A3-007,SLC44A3-008,SLC44A3-010
chr1	108827998	108832200	reg_1652	chr1	108831018	108839675	GPSM2-001,GPSM2-002,GPSM2-003,GPSM2-004,GPSM2-005,GPSM2-201
chr1	108827998	108832200	reg_1652	chr1	108824979	108829061	SORT1-001,SORT1-201
chr1	113306398	113309200	reg_1733	chr1	113306796	113307928	MAGI3-001,MAGI3-002,MAGI3-003,MAGI3-004
chr1	147675798	147677200	reg_1867	chr1	147674510	147675827	PRKAB2-001,PRKAB2-201
chr1	147832598	147834800	reg_1869	chr1	147834237	147852165	ACP6-001,ACP6-201
chr1	147832598	147834800	reg_1869	chr1	147834237	147852165	GJA5-001,GJA5-002,GJA5-201
chr1	147675798	147677200	reg_1867	chr1	147675828	147677283	GJA8-001,GJA8-201
chr1	155640198	155649000	reg_1970	chr1	155645815	155650861	FDPS-001,FDPS-002,FDPS-201
chr1	155640198	155649000	reg_1970	chr1	155645815	155650861	RUSC1-001,RUSC1-002,RUSC1-003,RUSC1-004,RUSC1-005
chr1	155640198	155649000	reg_1970	chr1	155645815	155650861	MIR555-201
chr1	156396998	156403000	reg_1981	chr1	156393078	156401608	MIR9-1-201
chr1	156396998	156403000	reg_1981	chr1	156402369	156404478	MIR9-1-201
chr1	156396998	156403000	reg_1981	chr1	156393078	156401608	APOA1BP-001,APOA1BP-002,APOA1BP-004
chr1	156396998	156403000	reg_1981	chr1	156402369	156404478	APOA1BP-001,APOA1BP-002,APOA1BP-004
chr1	158119998	158120800	reg_2004	chr1	158118535	158125172	FCRL5-001,FCRL5-002,FCRL5-003,FCRL5-201,FCRL5-202,FCRL5-203
chr1	158119998	158120800	reg_2004	chr1	158118535	158125172	CD5L-001
chr1	158095998	158104600	reg_2002	chr1	158096430	158098086	KIRREL-001,KIRREL-002,KIRREL-003,KIRREL-201,KIRREL-202,KIRREL-203
chr1	158095998	158104600	reg_2002	chr1	158098087	158104858	KIRREL-001,KIRREL-002,KIRREL-003,KIRREL-201,KIRREL-202,KIRREL-203
chr1	158119998	158120800	reg_2004	chr1	158118535	158125172	KIRREL-001,KIRREL-002,KIRREL-003,KIRREL-201,KIRREL-202,KIRREL-203
chr1	159228198	159230400	reg_2006	chr1	159230223	159234137	DUSP23-001,DUSP23-002,DUSP23-003
chr1	159230398	159231600	reg_2007	chr1	159230223	159234137	DUSP23-001,DUSP23-002,DUSP23-003
chr1	160604998	160608400	reg_2022	chr1	160605860	160611377	NHLH1-001
chr1	161743398	161744400	reg_2032	chr1	161743177	161744236	FCGR2A-001,FCGR2A-002,FCGR2A-014,FCGR2A-022
chr1	161743398	161744400	reg_2032	chr1	161744237	161748258	FCGR2A-001,FCGR2A-002,FCGR2A-014,FCGR2A-022
chr1	163379798	163383400	reg_2054	chr1	163382140	163396998	U6.237-201
chr1	163379798	163383400	reg_2054	chr1	163382140	163396998	SNORD112.22-201
chr1	168918198	168922400	reg_2142	chr1	168916607	168920144	ATP1B1-001,ATP1B1-002,ATP1B1-201,ATP1B1-202
chr1	172003398	172006800	reg_2188	chr1	172002662	172003947	SNORD112.20-201
chr1	172003398	172006800	reg_2188	chr1	172003948	172006501	SNORD112.20-201
chr1	172003398	172006800	reg_2188	chr1	172006502	172009294	SNORD112.20-201
chr1	172003398	172006800	reg_2188	chr1	172002662	172003947	U6.394-201
chr1	172003398	172006800	reg_2188	chr1	172003948	172006501	U6.394-201
chr1	172003398	172006800	reg_2188	chr1	172006502	172009294	U6.394-201
chr1	172003398	172006800	reg_2188	chr1	172002662	172003947	PIGC-001,PIGC-004,PIGC-201
chr1	172003398	172006800	reg_2188	chr1	172003948	172006501	PIGC-001,PIGC-004,PIGC-201
chr1	172003398	172006800	reg_2188	chr1	172006502	172009294	PIGC-001,PIGC-004,PIGC-201
chr1	172003398	172006800	reg_2188	chr1	172002662	172003947	SUCO-001,SUCO-002
chr1	172003398	172006800	reg_2188	chr1	172003948	172006501	SUCO-001,SUCO-002
chr1	172003398	172006800	reg_2188	chr1	172006502	172009294	SUCO-001,SUCO-002
chr1	172449998	172454600	reg_2198	chr1	172449699	172450975	SUCO-001,SUCO-002
chr1	172449998	172454600	reg_2198	chr1	172450976	172455798	SUCO-001,SUCO-002
chr1	172003398	172006800	reg_2188	chr1	172003948	172006501	FASLG-001,FASLG-201
chr1	172838198	172839200	reg_2206	chr1	172834757	172844446	TNFSF4-001,TNFSF4-002
chr1	183234198	183236800	reg_2321	chr1	183232839	183240801	SHCBP1L-001,SHCBP1L-201
chr1	183234198	183236800	reg_2321	chr1	183232839	183240801	RNU6-3-201
chr1	183234198	183236800	reg_2321	chr1	183232839	183240801	LAMC1-001,LAMC1-006
chr1	183886198	183892800	reg_2330	chr1	183892701	183902266	APOBEC4-001
chr1	213567198	213575400	reg_2681	chr1	213559636	213567235	PROX1-001,PROX1-002,PROX1-004,PROX1-201,PROX1-202
chr1	219308598	219314000	reg_2719	chr1	219301201	219310574	TGFB2-001,TGFB2-002
chr1	219308598	219314000	reg_2719	chr1	219310575	219312064	TGFB2-001,TGFB2-002
chr1	219308598	219314000	reg_2719	chr1	219312065	219315060	TGFB2-001,TGFB2-002
chr1	223108198	223110800	reg_2745	chr1	223104007	223121424	FAM177B-002,FAM177B-003,FAM177B-005,FAM177B-201
chr1	223108198	223110800	reg_2745	chr1	223104007	223121424	DISP1-001,DISP1-002
chr1	234768598	234775400	reg_2976	chr1	234771539	234772076	IRF2BP2-001,IRF2BP2-002
chr1	234768598	234775400	reg_2976	chr1	234772077	234780293	IRF2BP2-001,IRF2BP2-002
chr1	235011998	235013800	reg_2993	chr1	235006109	235015160	IRF2BP2-001,IRF2BP2-002
chr1	239360598	239363200	reg_3028	chr1	239361762	239363317	CHRM3-AS1-001
chr1	244800998	244803200	reg_3063	chr1	244801211	244801598	U6.904-201
chr1	244800998	244803200	reg_3063	chr1	244801599	244803067	U6.904-201
chr1	244800998	244803200	reg_3063	chr1	244803068	244808128	U6.904-201
chr1	248781198	248784400	reg_3097	chr1	248775963	248786393	OR2T11-001
chr2	24399198	24401200	reg_15249	chr2	24396504	24402519	CENPO-001,CENPO-002,CENPO-201
chr2	26756998	26759200	reg_15289	chr2	26755359	26758636	OTOF-001,OTOF-002,OTOF-003,OTOF-004,OTOF-005,OTOF-007
chr2	26756998	26759200	reg_15289	chr2	26758637	26764898	TMEM214-001,TMEM214-002,TMEM214-005,TMEM214-010
chr2	27290998	27296000	reg_15302	chr2	27293112	27319219	TMEM214-001,TMEM214-002,TMEM214-005,TMEM214-010
chr2	27290998	27296000	reg_15302	chr2	27292289	27293111	EMILIN1-001,EMILIN1-002
chr2	27290998	27296000	reg_15302	chr2	27292289	27293111	KHK-001,KHK-002,KHK-006
chr2	27290998	27296000	reg_15302	chr2	27292289	27293111	CGREF1-001,CGREF1-003,CGREF1-004,CGREF1-005,CGREF1-006,CGREF1-201,CGREF1-202
chr2	27290998	27296000	reg_15302	chr2	27292289	27293111	PREB-001,PREB-003,PREB-009,PREB-010
chr2	27290998	27296000	reg_15302	chr2	27292289	27293111	TCF23-001
chr2	27290998	27296000	reg_15302	chr2	27293112	27319219	GTF3C2-001,GTF3C2-002,GTF3C2-003,GTF3C2-007,GTF3C2-009,GTF3C2-012,GTF3C2-201
chr2	27721398	27724000	reg_15306	chr2	27716600	27723334	FOSL2-001,FOSL2-002,FOSL2-004,FOSL2-201
chr2	27721398	27724000	reg_15306	chr2	27723335	27723488	FOSL2-001,FOSL2-002,FOSL2-004,FOSL2-201
chr2	27721398	27724000	reg_15306	chr2	27723489	27728779	FOSL2-001,FOSL2-002,FOSL2-004,FOSL2-201
chr2	27751198	27754400	reg_15309	chr2	27744472	27752993	FOSL2-001,FOSL2-002,FOSL2-004,FOSL2-201
chr2	27751198	27754400	reg_15309	chr2	27752994	27768166	FOSL2-001,FOSL2-002,FOSL2-004,FOSL2-201
chr2	27721398	27724000	reg_15306	chr2	27716600	27723334	PLB1-001,PLB1-002,PLB1-006,PLB1-011,PLB1-012,PLB1-201,PLB1-202,PLB1-203
chr2	27721398	27724000	reg_15306	chr2	27723489	27728779	PLB1-001,PLB1-002,PLB1-006,PLB1-011,PLB1-012,PLB1-201,PLB1-202,PLB1-203
chr2	27751198	27754400	reg_15309	chr2	27744472	27752993	PLB1-001,PLB1-002,PLB1-006,PLB1-011,PLB1-012,PLB1-201,PLB1-202,PLB1-203
chr2	27751198	27754400	reg_15309	chr2	27752994	27768166	PLB1-001,PLB1-002,PLB1-006,PLB1-011,PLB1-012,PLB1-201,PLB1-202,PLB1-203
chr2	27721398	27724000	reg_15306	chr2	27723489	27728779	PPP1CB-001,PPP1CB-003,PPP1CB-004,PPP1CB-005,PPP1CB-006,PPP1CB-009,PPP1CB-201
chr2	27751198	27754400	reg_15309	chr2	27744472	27752993	PPP1CB-001,PPP1CB-003,PPP1CB-004,PPP1CB-005,PPP1CB-006,PPP1CB-009,PPP1CB-201
chr2	38094798	38099600	reg_15448	chr2	38096557	38098482	PRKD3-001,PRKD3-004,PRKD3-007,PRKD3-008,PRKD3-201
chr2	37388998	37393200	reg_15430	chr2	37389928	37390938	CDC42EP3-001,CDC42EP3-002,CDC42EP3-005,CDC42EP3-006
chr2	37388998	37393200	reg_15430	chr2	37390939	37395797	CDC42EP3-001,CDC42EP3-002,CDC42EP3-005,CDC42EP3-006
chr2	37349998	37352000	reg_15427	chr2	37349540	37352960	RMDN2-001,RMDN2-002,RMDN2-004,RMDN2-005,RMDN2-006,RMDN2-010,RMDN2-011,RMDN2-013,RMDN2-201
chr2	37375598	37380600	reg_15429	chr2	37374851	37376062	RMDN2-001,RMDN2-002,RMDN2-004,RMDN2-005,RMDN2-006,RMDN2-010,RMDN2-011,RMDN2-013,RMDN2-201
chr2	37375598	37380600	reg_15429	chr2	37376063	37379879	RMDN2-001,RMDN2-002,RMDN2-004,RMDN2-005,RMDN2-006,RMDN2-010,RMDN2-011,RMDN2-013,RMDN2-201
chr2	37388998	37393200	reg_15430	chr2	37385831	37389906	RMDN2-001,RMDN2-002,RMDN2-004,RMDN2-005,RMDN2-006,RMDN2-010,RMDN2-011,RMDN2-013,RMDN2-201
chr2	37388998	37393200	reg_15430	chr2	37389928	37390938	RMDN2-001,RMDN2-002,RMDN2-004,RMDN2-005,RMDN2-006,RMDN2-010,RMDN2-011,RMDN2-013,RMDN2-201
chr2	37388998	37393200	reg_15430	chr2	37390939	37395797	RMDN2-001,RMDN2-002,RMDN2-004,RMDN2-005,RMDN2-006,RMDN2-010,RMDN2-011,RMDN2-013,RMDN2-201
chr2	37388998	37393200	reg_15430	chr2	37390939	37395797	RMDN2-AS1-001,RMDN2-AS1-002,RMDN2-AS1-003
chr2	37388998	37393200	reg_15430	chr2	37389928	37390938	CYP1B1-AS1-001,CYP1B1-AS1-002,CYP1B1-AS1-003,CYP1B1-AS1-004,CYP1B1-AS1-005,CYP1B1-AS1-006,CYP1B1-AS1-007
chr2	37375598	37380600	reg_15429	chr2	37374851	37376062	CYP1B1-001,CYP1B1-003
chr2	37388998	37393200	reg_15430	chr2	37389928	37390938	CYP1B1-001,CYP1B1-003
chr2	37388998	37393200	reg_15430	chr2	37390939	37395797	CYP1B1-001,CYP1B1-003
chr2	38541398	38543800	reg_15455	chr2	38532476	38541401	SRSF7-001,SRSF7-007,SRSF7-012,SRSF7-201
chr2	43291998	43295200	reg_15535	chr2	43292633	43299246	U6.1166-201
chr2	46921798	46923200	reg_15597	chr2	46919985	46924415	CALM2-001,CALM2-006,CALM2-007
chr2	47033198	47035000	reg_15604	chr2	47032074	47034838	CALM2-001,CALM2-006,CALM2-007
chr2	47033198	47035000	reg_15604	chr2	47034839	47036303	CALM2-001,CALM2-006,CALM2-007
chr2	57878198	57884800	reg_15703	chr2	57880012	57880505	FANCL-001,FANCL-002,FANCL-003,FANCL-004,FANCL-005,FANCL-006,FANCL-007,FANCL-009,FANCL-201
chr2	62406998	62412600	reg_15760	chr2	62411402	62413789	B3GNT2-001,B3GNT2-002
chr2	64048198	64055600	reg_15780	chr2	64049051	64050720	MIR4433-201
chr2	64048198	64055600	reg_15780	chr2	64055038	64056113	MIR4433-201
chr2	64048198	64055600	reg_15780	chr2	64046198	64049050	LGALSL-001,LGALSL-003
chr2	64048198	64055600	reg_15780	chr2	64049051	64050720	LGALSL-001,LGALSL-003
chr2	64048198	64055600	reg_15780	chr2	64050721	64055037	LGALSL-001,LGALSL-003
chr2	64048198	64055600	reg_15780	chr2	64055038	64056113	LGALSL-001,LGALSL-003
chr2	64048198	64055600	reg_15780	chr2	64046198	64049050	AFTPH-001,AFTPH-002,AFTPH-003,AFTPH-201,AFTPH-202
chr2	64048198	64055600	reg_15780	chr2	64050721	64055037	AFTPH-001,AFTPH-002,AFTPH-003,AFTPH-201,AFTPH-202
chr2	64048198	64055600	reg_15780	chr2	64055038	64056113	AFTPH-001,AFTPH-002,AFTPH-003,AFTPH-201,AFTPH-202
chr2	64048198	64055600	reg_15780	chr2	64055038	64056113	U6.1062-201
chr2	84927598	84929000	reg_16022	chr2	84925788	84946047	SUCLG1-001
chr2	86117398	86121000	reg_16055	chr2	86118610	86121630	U1.10-201
chr2	86117398	86121000	reg_16055	chr2	86118610	86121630	ATOH8-001
chr2	86117398	86121000	reg_16055	chr2	86115589	86118609	SNORD94-201
chr2	86117398	86121000	reg_16055	chr2	86118610	86121630	SNORD94-201
chr2	86117398	86121000	reg_16055	chr2	86118610	86121630	SNORA19.3-201
chr2	86694198	86698200	reg_16067	chr2	86689431	86695108	KDM3A-001,KDM3A-002,KDM3A-006,KDM3A-008,KDM3A-201,KDM3A-202
chr2	86694198	86698200	reg_16067	chr2	86689431	86695108	U6.156-201
chr2	86694198	86698200	reg_16067	chr2	86695109	86697890	U6.156-201
chr2	100765598	100769200	reg_16191	chr2	100766219	100768259	RPL31-001,RPL31-002,RPL31-004,RPL31-005,RPL31-006,RPL31-007,RPL31-008,RPL31-009,RPL31-010,RPL31-011
chr2	100777398	100787200	reg_16192	chr2	100784670	100787392	RPL31-001,RPL31-002,RPL31-004,RPL31-005,RPL31-006,RPL31-007,RPL31-008,RPL31-009,RPL31-010,RPL31-011
chr2	101357798	101363000	reg_16217	chr2	101348314	101358436	FLJ20373-201
chr2	105916598	105921400	reg_16281	chr2	105918905	105923112	NCK2-001,NCK2-002,NCK2-003,NCK2-004,NCK2-005,NCK2-201
chr2	112879998	112881400	reg_16388	chr2	112879861	112885831	CKAP2L-001,CKAP2L-201
chr2	112790398	112796200	reg_16384	chr2	112789200	112792752	IL1A-001
chr2	112790398	112796200	reg_16384	chr2	112795500	112795949	IL1A-001
chr2	112879998	112881400	reg_16388	chr2	112879861	112885831	IL1A-001
chr2	112790398	112796200	reg_16384	chr2	112789200	112792752	IL1B-001,IL1B-003,IL1B-006,IL1B-007
chr2	112790398	112796200	reg_16384	chr2	112795500	112795949	IL1B-001,IL1B-003,IL1B-006,IL1B-007
chr2	112790398	112796200	reg_16384	chr2	112795950	112796902	IL1B-001,IL1B-003,IL1B-006,IL1B-007
chr2	112790398	112796200	reg_16384	chr2	112795500	112795949	IL1F10-001,IL1F10-002,IL1F10-201
chr2	134358198	134373400	reg_16596	chr2	134358285	134362445	FAM168B-001,FAM168B-003
chr2	134431398	134433200	reg_16600	chr2	134427154	134431723	PLEKHB2-001,PLEKHB2-002,PLEKHB2-003,PLEKHB2-004,PLEKHB2-005,PLEKHB2-201,PLEKHB2-202,PLEKHB2-203,PLEKHB2-204,PLEKHB2-205
chr2	134358198	134373400	reg_16596	chr2	134356527	134358284	MGAT5-001,MGAT5-201
chr2	134358198	134373400	reg_16596	chr2	134358285	134362445	MGAT5-001,MGAT5-201
chr2	134358198	134373400	reg_16596	chr2	134362446	134364607	MGAT5-001,MGAT5-201
chr2	134358198	134373400	reg_16596	chr2	134364862	134370321	MGAT5-001,MGAT5-201
chr2	134358198	134373400	reg_16596	chr2	134370322	134371033	MGAT5-001,MGAT5-201
chr2	134358198	134373400	reg_16596	chr2	134371295	134375511	MGAT5-001,MGAT5-201
chr2	134374998	134384200	reg_16597	chr2	134371295	134375511	MGAT5-001,MGAT5-201
chr2	134374998	134384200	reg_16597	chr2	134375512	134377376	MGAT5-001,MGAT5-201
chr2	134374998	134384200	reg_16597	chr2	134377389	134388182	MGAT5-001,MGAT5-201
chr2	134403998	134419000	reg_16599	chr2	134401624	134404207	MGAT5-001,MGAT5-201
chr2	134403998	134419000	reg_16599	chr2	134404208	134408904	MGAT5-001,MGAT5-201
chr2	134403998	134419000	reg_16599	chr2	134408905	134409320	MGAT5-001,MGAT5-201
chr2	134403998	134419000	reg_16599	chr2	134409321	134411395	MGAT5-001,MGAT5-201
chr2	134403998	134419000	reg_16599	chr2	134411396	134411778	MGAT5-001,MGAT5-201
chr2	134403998	134419000	reg_16599	chr2	134411779	134415244	MGAT5-001,MGAT5-201
chr2	134403998	134419000	reg_16599	chr2	134415245	134415709	MGAT5-001,MGAT5-201
chr2	134403998	134419000	reg_16599	chr2	134415710	134418971	MGAT5-001,MGAT5-201
chr2	134431398	134433200	reg_16600	chr2	134427154	134431723	MGAT5-001,MGAT5-201
chr2	134431398	134433200	reg_16600	chr2	134431724	134436330	MGAT5-001,MGAT5-201
chr2	134358198	134373400	reg_16596	chr2	134358285	134362445	MIR3679-201
chr2	134358198	134373400	reg_16596	chr2	134362446	134364607	MIR3679-201
chr2	134358198	134373400	reg_16596	chr2	134364862	134370321	MIR3679-201
chr2	134358198	134373400	reg_16596	chr2	134370322	134371033	MIR3679-201
chr2	134403998	134419000	reg_16599	chr2	134401624	134404207	MIR3679-201
chr2	134403998	134419000	reg_16599	chr2	134404208	134408904	MIR3679-201
chr2	134403998	134419000	reg_16599	chr2	134408905	134409320	MIR3679-201
chr2	134403998	134419000	reg_16599	chr2	134409321	134411395	MIR3679-201
chr2	134403998	134419000	reg_16599	chr2	134411396	134411778	MIR3679-201
chr2	134403998	134419000	reg_16599	chr2	134411779	134415244	MIR3679-201
chr2	134403998	134419000	reg_16599	chr2	134415245	134415709	MIR3679-201
chr2	134431398	134433200	reg_16600	chr2	134427154	134431723	MIR3679-201
chr2	134431398	134433200	reg_16600	chr2	134431724	134436330	MIR3679-201
chr2	150525398	150529800	reg_16678	chr2	150526975	150530055	MMADHC-001,MMADHC-004,MMADHC-006
chr2	157052198	157053200	reg_16724	chr2	157048515	157059483	NR4A2-001,NR4A2-003,NR4A2-004,NR4A2-005,NR4A2-007,NR4A2-008,NR4A2-009,NR4A2-010,NR4A2-201
chr2	157052198	157053200	reg_16724	chr2	157048515	157059483	snoU13.123-201
chr2	157052198	157053200	reg_16724	chr2	157048515	157059483	GPD2-001,GPD2-002,GPD2-003,GPD2-008,GPD2-201,GPD2-202
chr2	168323398	168324600	reg_16841	chr2	168322461	168323759	SPC25-001,SPC25-004
chr2	172242798	172256200	reg_16910	chr2	172253177	172256314	ITGA6-001,ITGA6-002,ITGA6-003,ITGA6-004,ITGA6-006,ITGA6-010,ITGA6-011,ITGA6-201,ITGA6-202,ITGA6-203
chr2	173027598	173031400	reg_16941	chr2	173030258	173038058	CDCA7-001,CDCA7-002,CDCA7-003,CDCA7-004,CDCA7-201
chr2	181761398	181766400	reg_16992	chr2	181759113	181762937	SSFA2-001,SSFA2-002,SSFA2-004,SSFA2-009,SSFA2-017,SSFA2-201
chr2	181761398	181766400	reg_16992	chr2	181762938	181765984	SSFA2-001,SSFA2-002,SSFA2-004,SSFA2-009,SSFA2-017,SSFA2-201
chr2	200661198	200667400	reg_17211	chr2	200666316	200671205	TYW5-001
chr2	200349998	200353400	reg_17204	chr2	200351274	200354057	SPATS2L-001,SPATS2L-002,SPATS2L-003,SPATS2L-004,SPATS2L-005,SPATS2L-008,SPATS2L-010,SPATS2L-011,SPATS2L-012,SPATS2L-013,SPATS2L-014,SPATS2L-015,SPATS2L-016,SPATS2L-017,SPATS2L-019,SPATS2L-020,SPATS2L-021,SPATS2L-022,SPATS2L-023,SPATS2L-026,SPATS2L-201
chr2	202185398	202190000	reg_17246	chr2	202184431	202187117	CDK15-001,CDK15-003,CDK15-006,CDK15-007,CDK15-201
chr2	202185398	202190000	reg_17246	chr2	202187118	202191941	CDK15-001,CDK15-003,CDK15-006,CDK15-007,CDK15-201
chr2	219048798	219051400	reg_17389	chr2	219048056	219052112	NHEJ1-001,NHEJ1-004,NHEJ1-008,NHEJ1-009
chr2	219048798	219051400	reg_17389	chr2	219048056	219052112	TUBA4A-001,TUBA4A-002,TUBA4A-003,TUBA4A-004,TUBA4A-009,TUBA4A-010,TUBA4A-011
chr2	219659798	219663800	reg_17402	chr2	219662129	219666320	DNPEP-001,DNPEP-005,DNPEP-006,DNPEP-007,DNPEP-008,DNPEP-013,DNPEP-014,DNPEP-015,DNPEP-017,DNPEP-019
chr2	222707398	222712000	reg_17425	chr2	222704803	222710224	ACSL3-001,ACSL3-002,ACSL3-003,ACSL3-005,ACSL3-007,ACSL3-010,ACSL3-012
chr2	222732798	222736600	reg_17427	chr2	222735879	222737323	ACSL3-001,ACSL3-002,ACSL3-003,ACSL3-005,ACSL3-007,ACSL3-010,ACSL3-012
chr2	233828798	233836600	reg_17601	chr2	233834534	233841019	SCARNA5-201
chr2	233828798	233836600	reg_17601	chr2	233834534	233841019	SCARNA6-201
chr2	233828798	233836600	reg_17601	chr2	233834534	233841019	USP40-001,USP40-002,USP40-004,USP40-005,USP40-013,USP40-015,USP40-017,USP40-201
chr2	233972798	233975600	reg_17603	chr2	233973408	233989646	ARL4C-001,ARL4C-201
chr2	234101398	234103200	reg_17605	chr2	234101075	234105524	ARL4C-001,ARL4C-201
chr2	234145798	234150400	reg_17606	chr2	234142025	234150621	ARL4C-001,ARL4C-201
chr2	234248798	234253400	reg_17610	chr2	234249132	234254344	ARL4C-001,ARL4C-201
chr2	234256598	234260200	reg_17611	chr2	234254816	234257385	ARL4C-001,ARL4C-201
chr3	12147998	12151000	reg_20004	chr3	12144186	12156244	PPARG-001,PPARG-002,PPARG-003,PPARG-004,PPARG-005,PPARG-007,PPARG-009,PPARG-013,PPARG-015,PPARG-017,PPARG-201
chr3	12147998	12151000	reg_20004	chr3	12144186	12156244	TSEN2-001,TSEN2-002,TSEN2-003,TSEN2-004,TSEN2-006,TSEN2-008,TSEN2-201,TSEN2-202,TSEN2-203
chr3	12147998	12151000	reg_20004	chr3	12144186	12156244	U6.911-201
chr3	12147998	12151000	reg_20004	chr3	12144186	12156244	MKRN2-001,MKRN2-002,MKRN2-003
chr3	13852598	13854600	reg_20046	chr3	13849859	13854354	LINC00620-001,LINC00620-002
chr3	14310598	14321000	reg_20059	chr3	14306251	14316853	SLC6A6-001,SLC6A6-004,SLC6A6-009,SLC6A6-011,SLC6A6-201
chr3	30657798	30660000	reg_20195	chr3	30658227	30659483	U3.7-201
chr3	30166398	30171400	reg_20181	chr3	30160884	30167831	TGFBR2-001,TGFBR2-002
chr3	30166398	30171400	reg_20181	chr3	30168276	30172912	TGFBR2-001,TGFBR2-002
chr3	73100198	73104800	reg_20854	chr3	73098692	73112405	U6.1125-201
chr3	87309798	87310800	reg_20915	chr3	87298618	87312964	U6.169-201
chr3	88230398	88232200	reg_20925	chr3	88217773	88239526	EPHA3-001,EPHA3-002,EPHA3-003
chr3	100276598	100278200	reg_20976	chr3	100269767	100277557	CMSS1-001,CMSS1-003,CMSS1-004,CMSS1-006,CMSS1-008
chr3	104604798	104608600	reg_21008	chr3	104591377	104606902	ALCAM-001,ALCAM-002,ALCAM-005,ALCAM-007,ALCAM-201
chr3	104604798	104608600	reg_21008	chr3	104608398	104613582	ALCAM-001,ALCAM-002,ALCAM-005,ALCAM-007,ALCAM-201
chr3	108470598	108473400	reg_21048	chr3	108470063	108476095	CD47-001,CD47-002,CD47-004,CD47-005
chr3	112688398	112690200	reg_21082	chr3	112689039	112690643	CD200R1-001,CD200R1-002,CD200R1-003,CD200R1-004,CD200R1-005
chr3	112688398	112690200	reg_21082	chr3	112689039	112690643	GTPBP8-001,GTPBP8-002,GTPBP8-006,GTPBP8-007
chr3	115789998	115793600	reg_21103	chr3	115772293	115792460	ZBTB20-001,ZBTB20-002,ZBTB20-003,ZBTB20-004,ZBTB20-005,ZBTB20-006,ZBTB20-018,ZBTB20-019,ZBTB20-201
chr3	115789998	115793600	reg_21103	chr3	115792461	115795861	ZBTB20-001,ZBTB20-002,ZBTB20-003,ZBTB20-004,ZBTB20-005,ZBTB20-006,ZBTB20-018,ZBTB20-019,ZBTB20-201
chr3	190011398	190014800	reg_21952	chr3	190011526	190032650	PLOD2-001,PLOD2-002,PLOD2-003,PLOD2-005,PLOD2-006
chr3	190380798	190382000	reg_21965	chr3	190380328	190384097	PLSCR1-001,PLSCR1-002,PLSCR1-003,PLSCR1-007,PLSCR1-011,PLSCR1-014,PLSCR1-018,PLSCR1-201
chr3	149310398	149311600	reg_21457	chr3	149307065	149325199	HPS3-001,HPS3-003
chr3	149339598	149343600	reg_21459	chr3	149341454	149343325	HPS3-001,HPS3-003
chr3	149339598	149343600	reg_21459	chr3	149343326	149343950	HPS3-001,HPS3-003
chr3	149479598	149480400	reg_21464	chr3	149475263	149488392	HPS3-001,HPS3-003
chr3	149479598	149480400	reg_21464	chr3	149475263	149488392	TM4SF1-AS1-001,TM4SF1-AS1-002
chr3	149390798	149391400	reg_21461	chr3	149389037	149396450	TM4SF4-001,TM4SF4-002
chr3	149399198	149404400	reg_21462	chr3	149396451	149408732	TM4SF4-001,TM4SF4-002
chr3	149552598	149559800	reg_21466	chr3	149551571	149553728	WWTR1-001,WWTR1-003,WWTR1-004,WWTR1-006,WWTR1-007,WWTR1-008,WWTR1-009,WWTR1-010
chr3	149552598	149559800	reg_21466	chr3	149554373	149558357	WWTR1-001,WWTR1-003,WWTR1-004,WWTR1-006,WWTR1-007,WWTR1-008,WWTR1-009,WWTR1-010
chr3	149552598	149559800	reg_21466	chr3	149558358	149560049	WWTR1-001,WWTR1-003,WWTR1-004,WWTR1-006,WWTR1-007,WWTR1-008,WWTR1-009,WWTR1-010
chr3	149575598	149582800	reg_21467	chr3	149575225	149577316	WWTR1-001,WWTR1-003,WWTR1-004,WWTR1-006,WWTR1-007,WWTR1-008,WWTR1-009,WWTR1-010
chr3	149552598	149559800	reg_21466	chr3	149551571	149553728	COMMD2-001
chr3	149552598	149559800	reg_21466	chr3	149554373	149558357	COMMD2-001
chr3	149552598	149559800	reg_21466	chr3	149558358	149560049	COMMD2-001
chr3	188024998	188027600	reg_21903	chr3	188026798	188032148	ZNF639-001,ZNF639-002,ZNF639-003,ZNF639-004,ZNF639-005,ZNF639-006,ZNF639-007
chr3	188024998	188027600	reg_21903	chr3	188015614	188026797	GNB4-001,GNB4-003,GNB4-004,GNB4-005
chr3	188024998	188027600	reg_21903	chr3	188026798	188032148	GNB4-001,GNB4-003,GNB4-004,GNB4-005
chr3	188049198	188051400	reg_21905	chr3	188045762	188050178	GNB4-001,GNB4-003,GNB4-004,GNB4-005
chr3	188049198	188051400	reg_21905	chr3	188050179	188051135	GNB4-001,GNB4-003,GNB4-004,GNB4-005
chr3	188049198	188051400	reg_21905	chr3	188051136	188054538	GNB4-001,GNB4-003,GNB4-004,GNB4-005
chr3	182267798	182269800	reg_21783	chr3	182262514	182271170	SOX2-001,SOX2-201
chr3	182283598	182286000	reg_21784	chr3	182283286	182284648	SOX2-001,SOX2-201
chr3	186587998	186591200	reg_21888	chr3	186588654	186590441	U6.659-201
chr3	186587998	186591200	reg_21888	chr3	186588654	186590441	SNORD2-201
chr3	186587998	186591200	reg_21888	chr3	186587353	186588653	SNORA63.6-201
chr3	186587998	186591200	reg_21888	chr3	186588654	186590441	SNORA63.6-201
chr3	186587998	186591200	reg_21888	chr3	186587353	186588653	RFC4-001,RFC4-003,RFC4-004,RFC4-005,RFC4-007,RFC4-008,RFC4-009,RFC4-013,RFC4-201
chr3	186587998	186591200	reg_21888	chr3	186588654	186590441	RFC4-001,RFC4-003,RFC4-004,RFC4-005,RFC4-007,RFC4-008,RFC4-009,RFC4-013,RFC4-201
chr7	152928398	152934600	reg_29300	chr7	152924195	152932581	MIR28-201
chr7	152928398	152934600	reg_29300	chr7	152932631	152935089	MIR28-201
chr7	152928398	152934600	reg_29300	chr7	152924195	152932581	TPRG1-001,TPRG1-002,TPRG1-003,TPRG1-006,TPRG1-009
chr3	195100598	195106800	reg_22031	chr3	195096767	195105362	LSG1-001,LSG1-004
chr3	195100598	195106800	reg_22031	chr3	195105363	195111917	LSG1-001,LSG1-004
chr3	195115798	195122200	reg_22032	chr3	195115103	195116457	LSG1-001,LSG1-004
chr3	195115798	195122200	reg_22032	chr3	195120093	195123968	LSG1-001,LSG1-004
chr3	195100598	195106800	reg_22031	chr3	195096767	195105362	FAM43A-001
chr3	195100598	195106800	reg_22031	chr3	195105363	195111917	FAM43A-001
chr3	195115798	195122200	reg_22032	chr3	195115103	195116457	FAM43A-001
chr3	195115798	195122200	reg_22032	chr3	195120093	195123968	FAM43A-001
chr4	6900598	6903200	reg_22195	chr4	6900404	6901397	MRFAP1L1-001
chr4	6900598	6903200	reg_22195	chr4	6900404	6901397	BLOC1S4-001
chr4	6900598	6903200	reg_22195	chr4	6901398	6907232	BLOC1S4-001
chr4	10654798	10658800	reg_22261	chr4	10656401	10662883	HS3ST1-001,HS3ST1-002,HS3ST1-003
chr4	11614198	11615800	reg_22277	chr4	11614294	11620511	HS3ST1-001,HS3ST1-002,HS3ST1-003
chr4	25357398	25359600	reg_22394	chr4	25356655	25357549	CCDC149-001,CCDC149-002,CCDC149-005,CCDC149-201
chr4	25357398	25359600	reg_22394	chr4	25357550	25366294	CCDC149-001,CCDC149-002,CCDC149-005,CCDC149-201
chr4	25357398	25359600	reg_22394	chr4	25356655	25357549	LGI2-001,LGI2-003
chr4	25357398	25359600	reg_22394	chr4	25356655	25357549	SEPSECS-001,SEPSECS-004,SEPSECS-201
chr4	25357398	25359600	reg_22394	chr4	25357550	25366294	SEPSECS-001,SEPSECS-004,SEPSECS-201
chr4	73676398	73677200	reg_22744	chr4	73673521	73680343	CXCL1-001
chr4	73676398	73677200	reg_22744	chr4	73673521	73680343	CXCL3-001
chr4	73676398	73677200	reg_22744	chr4	73673521	73680343	CXCL2-001
chr4	73676398	73677200	reg_22744	chr4	73673521	73680343	MTHFD2L-001,MTHFD2L-011,MTHFD2L-201,MTHFD2L-202,MTHFD2L-203
chr4	74617798	74637000	reg_22762	chr4	74620362	74621613	EPGN-001,EPGN-003,EPGN-004,EPGN-005,EPGN-006,EPGN-007,EPGN-008,EPGN-009
chr4	74617798	74637000	reg_22762	chr4	74621614	74622673	EPGN-001,EPGN-003,EPGN-004,EPGN-005,EPGN-006,EPGN-007,EPGN-008,EPGN-009
chr4	74617798	74637000	reg_22762	chr4	74622674	74624369	EPGN-001,EPGN-003,EPGN-004,EPGN-005,EPGN-006,EPGN-007,EPGN-008,EPGN-009
chr4	74648998	74671600	reg_22763	chr4	74664105	74669511	EPGN-001,EPGN-003,EPGN-004,EPGN-005,EPGN-006,EPGN-007,EPGN-008,EPGN-009
chr4	74648998	74671600	reg_22763	chr4	74669512	74676184	EPGN-001,EPGN-003,EPGN-004,EPGN-005,EPGN-006,EPGN-007,EPGN-008,EPGN-009
chr4	74682598	74683800	reg_22764	chr4	74676325	74685232	EPGN-001,EPGN-003,EPGN-004,EPGN-005,EPGN-006,EPGN-007,EPGN-008,EPGN-009
chr4	74617798	74637000	reg_22762	chr4	74616623	74620324	EREG-001
chr4	74617798	74637000	reg_22762	chr4	74620362	74621613	EREG-001
chr4	74617798	74637000	reg_22762	chr4	74621614	74622673	EREG-001
chr4	74617798	74637000	reg_22762	chr4	74622674	74624369	EREG-001
chr4	74617798	74637000	reg_22762	chr4	74624388	74625620	EREG-001
chr4	74617798	74637000	reg_22762	chr4	74625718	74626027	EREG-001
chr4	74617798	74637000	reg_22762	chr4	74626028	74629466	EREG-001
chr4	74617798	74637000	reg_22762	chr4	74629467	74635746	EREG-001
chr4	74617798	74637000	reg_22762	chr4	74635747	74637716	EREG-001
chr4	74648998	74671600	reg_22763	chr4	74648501	74656427	EREG-001
chr4	74648998	74671600	reg_22763	chr4	74656428	74658219	EREG-001
chr4	74648998	74671600	reg_22763	chr4	74658220	74664104	EREG-001
chr4	74648998	74671600	reg_22763	chr4	74664105	74669511	EREG-001
chr4	74648998	74671600	reg_22763	chr4	74669512	74676184	EREG-001
chr4	74682598	74683800	reg_22764	chr4	74676325	74685232	EREG-001
chr4	76065998	76067400	reg_22791	chr4	76063491	76066911	SDAD1-001,SDAD1-003
chr4	76065998	76067400	reg_22791	chr4	76066912	76071662	SDAD1-001,SDAD1-003
chr4	76065998	76067400	reg_22791	chr4	76066912	76071662	CXCL9-001
chr4	78530198	78536000	reg_22844	chr4	78528705	78531704	FRAS1-001,FRAS1-004,FRAS1-005,FRAS1-007,FRAS1-008,FRAS1-201,FRAS1-202
chr4	78530198	78536000	reg_22844	chr4	78531819	78534664	FRAS1-001,FRAS1-004,FRAS1-005,FRAS1-007,FRAS1-008,FRAS1-201,FRAS1-202
chr4	77921198	77923000	reg_22840	chr4	77918447	77924284	ANXA3-001,ANXA3-002,ANXA3-003,ANXA3-005,ANXA3-006,ANXA3-007,ANXA3-008
chr4	82475598	82478600	reg_22892	chr4	82469768	82480362	MIR575-201
chr4	86498998	86501600	reg_22936	chr4	86496437	86500175	SLC10A6-001
chr4	86498998	86501600	reg_22936	chr4	86500176	86502353	SLC10A6-001
chr4	86498998	86501600	reg_22936	chr4	86496437	86500175	AFF1-001,AFF1-003,AFF1-004,AFF1-005,AFF1-007,AFF1-008,AFF1-201,AFF1-202
chr4	86498998	86501600	reg_22936	chr4	86500176	86502353	AFF1-001,AFF1-003,AFF1-004,AFF1-005,AFF1-007,AFF1-008,AFF1-201,AFF1-202
chr4	86498998	86501600	reg_22936	chr4	86500176	86502353	KLHL8-001,KLHL8-002,KLHL8-003,KLHL8-005,KLHL8-201
chr4	89495998	89503600	reg_22999	chr4	89494081	89496146	MMRN1-001,MMRN1-003,MMRN1-201,MMRN1-202
chr4	89495998	89503600	reg_22999	chr4	89496147	89498754	MMRN1-001,MMRN1-003,MMRN1-201,MMRN1-202
chr4	89495998	89503600	reg_22999	chr4	89498755	89501127	MMRN1-001,MMRN1-003,MMRN1-201,MMRN1-202
chr4	89495998	89503600	reg_22999	chr4	89501541	89502437	MMRN1-001,MMRN1-003,MMRN1-201,MMRN1-202
chr4	89495998	89503600	reg_22999	chr4	89502438	89506364	MMRN1-001,MMRN1-003,MMRN1-201,MMRN1-202
chr4	112506798	112509600	reg_23169	chr4	112508523	112520298	AP1AR-001,AP1AR-002,AP1AR-006
chr4	138343598	138350800	reg_23308	chr4	138344297	138347860	SLC7A11-001
chr4	140025798	140031600	reg_23325	chr4	140027924	140028721	MAML3-001,MAML3-002,MAML3-201,MAML3-202
chr4	140025798	140031600	reg_23325	chr4	140028722	140029835	MAML3-001,MAML3-002,MAML3-201,MAML3-202
chr4	140025798	140031600	reg_23325	chr4	140023585	140027923	SCOC-001,SCOC-002,SCOC-003,SCOC-004,SCOC-006,SCOC-007,SCOC-009,SCOC-201
chr4	140025798	140031600	reg_23325	chr4	140027924	140028721	SCOC-001,SCOC-002,SCOC-003,SCOC-004,SCOC-006,SCOC-007,SCOC-009,SCOC-201
chr4	140025798	140031600	reg_23325	chr4	140028722	140029835	SCOC-001,SCOC-002,SCOC-003,SCOC-004,SCOC-006,SCOC-007,SCOC-009,SCOC-201
chr4	140025798	140031600	reg_23325	chr4	140029836	140039276	SCOC-001,SCOC-002,SCOC-003,SCOC-004,SCOC-006,SCOC-007,SCOC-009,SCOC-201
chr4	140025798	140031600	reg_23325	chr4	140028722	140029835	SNORD112.19-201
chr4	152632798	152635600	reg_23468	chr4	152631359	152636016	MIR3140-201
chr4	156595398	156600000	reg_23512	chr4	156590067	156597134	PDGFC-001,PDGFC-009,PDGFC-201,PDGFC-202
chr4	156595398	156600000	reg_23512	chr4	156597135	156598229	PDGFC-001,PDGFC-009,PDGFC-201,PDGFC-202
chr4	156595398	156600000	reg_23512	chr4	156598230	156598867	PDGFC-001,PDGFC-009,PDGFC-201,PDGFC-202
chr4	168484798	168488800	reg_23572	chr4	168483321	168487687	DDX60-001,DDX60-002,DDX60-006
chr4	181548598	181551000	reg_23647	chr4	181548606	181551508	DCTD-001,DCTD-002,DCTD-006,DCTD-007,DCTD-008,DCTD-009,DCTD-013,DCTD-014,DCTD-015,DCTD-016
chr5	56282398	56283600	reg_24139	chr5	56277597	56283076	MAP3K1-001
chr5	56282398	56283600	reg_24139	chr5	56283077	56283731	MAP3K1-001
chr5	56327998	56330400	reg_24141	chr5	56316618	56328979	MAP3K1-001
chr5	56327998	56330400	reg_24141	chr5	56329191	56329894	MAP3K1-001
chr5	56327998	56330400	reg_24141	chr5	56329895	56331731	MAP3K1-001
chr5	56351598	56360400	reg_24142	chr5	56347423	56352234	MAP3K1-001
chr5	56351598	56360400	reg_24142	chr5	56352235	56354928	MAP3K1-001
chr5	56351598	56360400	reg_24142	chr5	56355144	56357211	MAP3K1-001
chr5	56351598	56360400	reg_24142	chr5	56357212	56361347	MAP3K1-001
chr5	56464998	56467000	reg_24146	chr5	56463405	56469959	MAP3K1-001
chr5	56489598	56492200	reg_24147	chr5	56486292	56497107	MAP3K1-001
chr5	56526798	56531600	reg_24149	chr5	56523551	56531227	MAP3K1-001
chr5	56282398	56283600	reg_24139	chr5	56277597	56283076	snoU13.209-201
chr5	56282398	56283600	reg_24139	chr5	56283077	56283731	snoU13.209-201
chr5	56327998	56330400	reg_24141	chr5	56316618	56328979	snoU13.209-201
chr5	56327998	56330400	reg_24141	chr5	56329191	56329894	snoU13.209-201
chr5	56351598	56360400	reg_24142	chr5	56347423	56352234	snoU13.209-201
chr5	56351598	56360400	reg_24142	chr5	56355144	56357211	snoU13.209-201
chr5	56351598	56360400	reg_24142	chr5	56357212	56361347	snoU13.209-201
chr5	57493998	57496200	reg_24177	chr5	57493305	57494763	PLK2-001
chr5	57493998	57496200	reg_24177	chr5	57494764	57495090	PLK2-001
chr5	57493998	57496200	reg_24177	chr5	57495091	57496033	PLK2-001
chr5	57493998	57496200	reg_24177	chr5	57496034	57496604	PLK2-001
chr5	67768998	67776800	reg_24292	chr5	67769374	67776333	PIK3R1-001,PIK3R1-002,PIK3R1-003,PIK3R1-004,PIK3R1-009,PIK3R1-010,PIK3R1-011,PIK3R1-014,PIK3R1-015,PIK3R1-016,PIK3R1-201,PIK3R1-202
chr5	72280798	72284000	reg_24354	chr5	72280961	72282293	CARTPT-001
chr5	72280798	72284000	reg_24354	chr5	72280961	72282293	MAP1B-001,MAP1B-003,MAP1B-004,MAP1B-006
chr5	72280798	72284000	reg_24354	chr5	72280961	72282293	MIR4803-201
chr5	71906998	71908000	reg_24345	chr5	71905667	71922696	PTCD2-001,PTCD2-006,PTCD2-011,PTCD2-201,PTCD2-202
chr5	71922198	71926200	reg_24346	chr5	71905667	71922696	PTCD2-001,PTCD2-006,PTCD2-011,PTCD2-201,PTCD2-202
chr5	71922198	71926200	reg_24346	chr5	71922697	71923321	PTCD2-001,PTCD2-006,PTCD2-011,PTCD2-201,PTCD2-202
chr5	87119998	87123400	reg_24526	chr5	87117255	87131236	RASA1-001,RASA1-002,RASA1-003,RASA1-004
chr5	90931798	90936000	reg_24548	chr5	90926002	90932748	ARRDC3-001
chr5	90931798	90936000	reg_24548	chr5	90932749	90936465	ARRDC3-001
chr5	91048198	91050000	reg_24554	chr5	91049244	91055234	ARRDC3-001
chr5	127809798	127815600	reg_24870	chr5	127814600	127816255	SLC12A2-001,SLC12A2-004
chr5	127892798	127893800	reg_24877	chr5	127889213	127897933	SLC12A2-001,SLC12A2-004
chr5	133830998	133832400	reg_24958	chr5	133821092	133836785	MIR1289-2-201
chr5	133830998	133832400	reg_24958	chr5	133821092	133836785	FSTL4-001,FSTL4-004
chr5	135728598	135729600	reg_25008	chr5	135726245	135729275	CXCL14-001,CXCL14-201
chr5	135728598	135729600	reg_25008	chr5	135729276	135730064	CXCL14-001,CXCL14-201
chr5	136056198	136057400	reg_25016	chr5	136055991	136057376	LECT2-001,LECT2-003,LECT2-004,LECT2-005
chr5	136056198	136057400	reg_25016	chr5	136057377	136057991	LECT2-001,LECT2-003,LECT2-004,LECT2-005
chr5	138701998	138703400	reg_25029	chr5	138702285	138708607	MATR3-001,MATR3-002,MATR3-003,MATR3-008,MATR3-009,MATR3-010,MATR3-011,MATR3-012,MATR3-013,MATR3-017,MATR3-018,MATR3-019,MATR3-024,MATR3-025,MATR3-026,MATR3-028,MATR3-029,MATR3-032,MATR3-033,MATR3-034,MATR3-035,MATR3-036,MATR3-043,MATR3-044,MATR3-045,MATR3-046,MATR3-201
chr5	141001998	141005600	reg_25081	chr5	141004240	141005075	PCDHA10-001,PCDHA10-002
chr5	141001998	141005600	reg_25081	chr5	141005076	141006134	PCDHA10-001,PCDHA10-002
chr5	142215398	142217400	reg_25101	chr5	142216119	142216602	SPRY4-001,SPRY4-002,SPRY4-006
chr5	150783798	150785400	reg_25260	chr5	150783635	150787225	RPS14-001,RPS14-005,RPS14-006,RPS14-007,RPS14-201
chr5	150786198	150790800	reg_25261	chr5	150783635	150787225	RPS14-001,RPS14-005,RPS14-006,RPS14-007,RPS14-201
chr5	150783798	150785400	reg_25260	chr5	150783635	150787225	NDST1-001,NDST1-002,NDST1-004,NDST1-007,NDST1-008
chr5	150786198	150790800	reg_25261	chr5	150783635	150787225	NDST1-001,NDST1-002,NDST1-004,NDST1-007,NDST1-008
chr5	150786198	150790800	reg_25261	chr5	150787226	150789266	NDST1-001,NDST1-002,NDST1-004,NDST1-007,NDST1-008
chr5	150783798	150785400	reg_25260	chr5	150783635	150787225	RBM22-001,RBM22-002,RBM22-007,RBM22-009,RBM22-201
chr5	150786198	150790800	reg_25261	chr5	150783635	150787225	RBM22-001,RBM22-002,RBM22-007,RBM22-009,RBM22-201
chr5	150783798	150785400	reg_25260	chr5	150783635	150787225	TNIP1-001,TNIP1-002,TNIP1-003,TNIP1-004,TNIP1-005,TNIP1-006,TNIP1-007,TNIP1-008,TNIP1-010,TNIP1-011,TNIP1-012,TNIP1-018,TNIP1-201
chr5	150786198	150790800	reg_25261	chr5	150783635	150787225	TNIP1-001,TNIP1-002,TNIP1-003,TNIP1-004,TNIP1-005,TNIP1-006,TNIP1-007,TNIP1-008,TNIP1-010,TNIP1-011,TNIP1-012,TNIP1-018,TNIP1-201
chr5	160313198	160318000	reg_25360	chr5	160312731	160313571	FABP6-001,FABP6-002,FABP6-201
chr5	160313198	160318000	reg_25360	chr5	160313572	160314848	FABP6-001,FABP6-002,FABP6-201
chr5	160313198	160318000	reg_25360	chr5	160314849	160315999	FABP6-001,FABP6-002,FABP6-201
chr5	160159598	160161200	reg_25350	chr5	160156614	160166666	CCNJL-001,CCNJL-002,CCNJL-003,CCNJL-005,CCNJL-201,CCNJL-202
chr5	160164598	160166800	reg_25351	chr5	160156614	160166666	CCNJL-001,CCNJL-002,CCNJL-003,CCNJL-005,CCNJL-201,CCNJL-202
chr5	174419798	174421600	reg_25495	chr5	174416208	174431936	MSX2-001,MSX2-002
chr5	174422398	174429200	reg_25496	chr5	174416208	174431936	MSX2-001,MSX2-002
chr5	174452798	174464400	reg_25497	chr5	174459043	174461033	MSX2-001,MSX2-002
chr5	174519398	174524000	reg_25501	chr5	174516297	174520702	MSX2-001,MSX2-002
chr5	174519398	174524000	reg_25501	chr5	174520703	174525305	MSX2-001,MSX2-002
chr5	174525598	174528800	reg_25502	chr5	174525599	174531683	MSX2-001,MSX2-002
chr5	174531398	174535600	reg_25503	chr5	174525599	174531683	MSX2-001,MSX2-002
chr6	833998	837200	reg_25581	chr6	835186	835754	FOXF2-001
chr6	3883198	3884800	reg_25671	chr6	3882799	3885100	PXDC1-001,PXDC1-003
chr6	13406598	13409000	reg_25857	chr6	13408337	13410964	GFOD1-AS1-001
chr6	16344398	16348200	reg_25909	chr6	16332220	16347870	ATXN1-202,ATXN1-203
chr6	16355398	16357000	reg_25910	chr6	16354602	16356786	ATXN1-202,ATXN1-203
chr6	16510398	16515600	reg_25914	chr6	16506751	16510880	ATXN1-202,ATXN1-203
chr6	16510398	16515600	reg_25914	chr6	16510881	16511098	ATXN1-202,ATXN1-203
chr6	16510398	16515600	reg_25914	chr6	16511099	16511952	ATXN1-202,ATXN1-203
chr6	16510398	16515600	reg_25914	chr6	16511953	16513810	ATXN1-202,ATXN1-203
chr6	16510398	16515600	reg_25914	chr6	16513811	16515899	ATXN1-202,ATXN1-203
chr6	16517598	16521200	reg_25915	chr6	16516671	16521829	ATXN1-202,ATXN1-203
chr6	20875598	20879800	reg_25982	chr6	20873283	20877065	SOX4-001,SOX4-201
chr6	20875598	20879800	reg_25982	chr6	20877066	20877956	SOX4-001,SOX4-201
chr6	20875598	20879800	reg_25982	chr6	20877957	20879837	SOX4-001,SOX4-201
chr6	26345998	26349000	reg_26046	chr6	26336598	26348374	BTN2A1-001,BTN2A1-003,BTN2A1-004,BTN2A1-006,BTN2A1-007,BTN2A1-201
chr6	26345998	26349000	reg_26046	chr6	26336598	26348374	BTN1A1-001
chr6	26345998	26349000	reg_26046	chr6	26336598	26348374	U6.11-201
chr6	26345998	26349000	reg_26046	chr6	26336598	26348374	HMGN4-001
chr6	26345998	26349000	reg_26046	chr6	26336598	26348374	ABT1-001
chr6	26294398	26297400	reg_26045	chr6	26295591	26299340	HIST1H2BK-001,HIST1H2BK-201
chr6	26294398	26297400	reg_26045	chr6	26295591	26299340	HIST1H3H-001
chr6	26294398	26297400	reg_26045	chr6	26295591	26299340	HIST1H4K-001
chr6	26294398	26297400	reg_26045	chr6	26295591	26299340	HIST1H1B-001
chr6	26294398	26297400	reg_26045	chr6	26295591	26299340	HIST1H2BO-001
chr6	37199398	37208200	reg_26234	chr6	37205998	37210605	PPIL1-001
chr6	37199398	37208200	reg_26234	chr6	37205998	37210605	MTCH1-001,MTCH1-003,MTCH1-005,MTCH1-008,MTCH1-201
chr6	37199398	37208200	reg_26234	chr6	37198087	37205296	FGD2-001
chr6	37199398	37208200	reg_26234	chr6	37205297	37205997	FGD2-001
chr6	37199398	37208200	reg_26234	chr6	37205998	37210605	FGD2-001
chr6	37199398	37208200	reg_26234	chr6	37198087	37205296	COX6A1P2-001
chr6	37199398	37208200	reg_26234	chr6	37205297	37205997	COX6A1P2-001
chr6	37199398	37208200	reg_26234	chr6	37205998	37210605	COX6A1P2-001
chr6	37022198	37027400	reg_26227	chr6	37017582	37025671	PIM1-003
chr6	37022198	37027400	reg_26227	chr6	37025672	37030348	PIM1-003
chr6	37055198	37062800	reg_26228	chr6	37051068	37065069	PIM1-003
chr6	40894198	40902400	reg_26277	chr6	40893547	40900371	UNC5CL-001,UNC5CL-201
chr6	40894198	40902400	reg_26277	chr6	40900372	40901423	UNC5CL-001,UNC5CL-201
chr6	40906198	40908200	reg_26278	chr6	40905064	40907988	UNC5CL-001,UNC5CL-201
chr6	44063998	44068600	reg_26368	chr6	44063620	44067399	GTPBP2-004,GTPBP2-005,GTPBP2-006,GTPBP2-009,GTPBP2-011,GTPBP2-201
chr6	44063998	44068600	reg_26368	chr6	44067400	44073869	GTPBP2-004,GTPBP2-005,GTPBP2-006,GTPBP2-009,GTPBP2-011,GTPBP2-201
chr6	44063998	44068600	reg_26368	chr6	44067400	44073869	RSPH9-001,RSPH9-002
chr6	44063998	44068600	reg_26368	chr6	44067400	44073869	MRPS18A-001,MRPS18A-002,MRPS18A-003
chr6	43935598	43942600	reg_26360	chr6	43928205	43935917	VEGFA-001,VEGFA-002,VEGFA-003,VEGFA-004,VEGFA-009,VEGFA-011,VEGFA-012,VEGFA-013,VEGFA-014,VEGFA-015,VEGFA-016,VEGFA-018,VEGFA-019,VEGFA-020,VEGFA-021,VEGFA-022,VEGFA-023,VEGFA-024,VEGFA-025
chr6	43935598	43942600	reg_26360	chr6	43941148	43946078	VEGFA-001,VEGFA-002,VEGFA-003,VEGFA-004,VEGFA-009,VEGFA-011,VEGFA-012,VEGFA-013,VEGFA-014,VEGFA-015,VEGFA-016,VEGFA-018,VEGFA-019,VEGFA-020,VEGFA-021,VEGFA-022,VEGFA-023,VEGFA-024,VEGFA-025
chr6	43948798	43953600	reg_26361	chr6	43946193	43956569	VEGFA-001,VEGFA-002,VEGFA-003,VEGFA-004,VEGFA-009,VEGFA-011,VEGFA-012,VEGFA-013,VEGFA-014,VEGFA-015,VEGFA-016,VEGFA-018,VEGFA-019,VEGFA-020,VEGFA-021,VEGFA-022,VEGFA-023,VEGFA-024,VEGFA-025
chr6	44041398	44044600	reg_26365	chr6	44034192	44048279	VEGFA-001,VEGFA-002,VEGFA-003,VEGFA-004,VEGFA-009,VEGFA-011,VEGFA-012,VEGFA-013,VEGFA-014,VEGFA-015,VEGFA-016,VEGFA-018,VEGFA-019,VEGFA-020,VEGFA-021,VEGFA-022,VEGFA-023,VEGFA-024,VEGFA-025
chr6	44063998	44068600	reg_26368	chr6	44063620	44067399	VEGFA-001,VEGFA-002,VEGFA-003,VEGFA-004,VEGFA-009,VEGFA-011,VEGFA-012,VEGFA-013,VEGFA-014,VEGFA-015,VEGFA-016,VEGFA-018,VEGFA-019,VEGFA-020,VEGFA-021,VEGFA-022,VEGFA-023,VEGFA-024,VEGFA-025
chr6	44063998	44068600	reg_26368	chr6	44067400	44073869	VEGFA-001,VEGFA-002,VEGFA-003,VEGFA-004,VEGFA-009,VEGFA-011,VEGFA-012,VEGFA-013,VEGFA-014,VEGFA-015,VEGFA-016,VEGFA-018,VEGFA-019,VEGFA-020,VEGFA-021,VEGFA-022,VEGFA-023,VEGFA-024,VEGFA-025
chr6	47073598	47077800	reg_26422	chr6	47076480	47076777	TNFRSF21-001
chr6	47073598	47077800	reg_26422	chr6	47076778	47078591	TNFRSF21-001
chr6	52415398	52418000	reg_26488	chr6	52415280	52421839	TRAM2-001
chr6	52415398	52418000	reg_26488	chr6	52415280	52421839	TMEM14A-001
chr6	52415398	52418000	reg_26488	chr6	52415280	52421839	ICK-001,ICK-201
chr6	80637998	80639400	reg_26640	chr6	80638718	80640766	SNORA70.8-201
chr6	105779798	105783000	reg_26757	chr6	105775627	105780319	PRDM1-001,PRDM1-002,PRDM1-004,PRDM1-006,PRDM1-007
chr6	110517398	110522000	reg_26850	chr6	110519766	110530537	CDK19-001,CDK19-002,CDK19-003,CDK19-201
chr6	110527998	110529800	reg_26851	chr6	110519766	110530537	CDK19-001,CDK19-002,CDK19-003,CDK19-201
chr6	110517398	110522000	reg_26850	chr6	110514294	110519765	AMD1-001,AMD1-002,AMD1-003,AMD1-201,AMD1-202
chr6	110517398	110522000	reg_26850	chr6	110519766	110530537	AMD1-001,AMD1-002,AMD1-003,AMD1-201,AMD1-202
chr6	110527998	110529800	reg_26851	chr6	110519766	110530537	AMD1-001,AMD1-002,AMD1-003,AMD1-201,AMD1-202
chr6	110531398	110539400	reg_26852	chr6	110531433	110532312	AMD1-001,AMD1-002,AMD1-003,AMD1-201,AMD1-202
chr6	110531398	110539400	reg_26852	chr6	110532313	110535156	AMD1-001,AMD1-002,AMD1-003,AMD1-201,AMD1-202
chr6	110531398	110539400	reg_26852	chr6	110535341	110537113	AMD1-001,AMD1-002,AMD1-003,AMD1-201,AMD1-202
chr6	110531398	110539400	reg_26852	chr6	110537114	110538608	AMD1-001,AMD1-002,AMD1-003,AMD1-201,AMD1-202
chr6	110517398	110522000	reg_26850	chr6	110514294	110519765	GTF3C6-001
chr6	110517398	110522000	reg_26850	chr6	110519766	110530537	GTF3C6-001
chr6	110527998	110529800	reg_26851	chr6	110519766	110530537	GTF3C6-001
chr6	110531398	110539400	reg_26852	chr6	110531433	110532312	GTF3C6-001
chr6	110531398	110539400	reg_26852	chr6	110532313	110535156	GTF3C6-001
chr6	110531398	110539400	reg_26852	chr6	110535341	110537113	GTF3C6-001
chr6	110531398	110539400	reg_26852	chr6	110537114	110538608	GTF3C6-001
chr6	110531398	110539400	reg_26852	chr6	110538609	110541923	GTF3C6-001
chr6	110508998	110510800	reg_26849	chr6	110503240	110514293	RPF2-001,RPF2-002,RPF2-003
chr6	110517398	110522000	reg_26850	chr6	110514294	110519765	RPF2-001,RPF2-002,RPF2-003
chr6	110517398	110522000	reg_26850	chr6	110519766	110530537	RPF2-001,RPF2-002,RPF2-003
chr6	110527998	110529800	reg_26851	chr6	110519766	110530537	RPF2-001,RPF2-002,RPF2-003
chr6	110531398	110539400	reg_26852	chr6	110531433	110532312	RPF2-001,RPF2-002,RPF2-003
chr6	110531398	110539400	reg_26852	chr6	110532313	110535156	RPF2-001,RPF2-002,RPF2-003
chr6	110531398	110539400	reg_26852	chr6	110535341	110537113	RPF2-001,RPF2-002,RPF2-003
chr6	110531398	110539400	reg_26852	chr6	110537114	110538608	RPF2-001,RPF2-002,RPF2-003
chr6	110531398	110539400	reg_26852	chr6	110538609	110541923	RPF2-001,RPF2-002,RPF2-003
chr6	110517398	110522000	reg_26850	chr6	110514294	110519765	U6.633-201
chr6	110517398	110522000	reg_26850	chr6	110519766	110530537	U6.633-201
chr6	110527998	110529800	reg_26851	chr6	110519766	110530537	U6.633-201
chr6	110531398	110539400	reg_26852	chr6	110531433	110532312	U6.633-201
chr6	110531398	110539400	reg_26852	chr6	110532313	110535156	U6.633-201
chr6	110531398	110539400	reg_26852	chr6	110535341	110537113	U6.633-201
chr6	110531398	110539400	reg_26852	chr6	110537114	110538608	U6.633-201
chr6	113349998	113356600	reg_26888	chr6	113353472	113354029	MARCKS-001
chr6	113349998	113356600	reg_26888	chr6	113354030	113356425	MARCKS-001
chr6	113349998	113356600	reg_26888	chr6	113356426	113358205	MARCKS-001
chr6	117387798	117390800	reg_26915	chr6	117389017	117392272	GOPC-001,GOPC-002,GOPC-201
chr6	119725998	119729600	reg_26932	chr6	119720117	119731294	FAM184A-001,FAM184A-003,FAM184A-004,FAM184A-006,FAM184A-007,FAM184A-008,FAM184A-009,FAM184A-010,FAM184A-011,FAM184A-012
chr6	119725998	119729600	reg_26932	chr6	119720117	119731294	U6.173-201
chr6	119725998	119729600	reg_26932	chr6	119720117	119731294	MAN1A1-001,MAN1A1-201
chr6	148150398	148153000	reg_27270	chr6	148141626	148153933	SAMD5-001,SAMD5-002
chr6	150490198	150494200	reg_27306	chr6	150490050	150493289	PLEKHG1-001,PLEKHG1-003,PLEKHG1-201
chr6	165894398	165897600	reg_27498	chr6	165893031	165894980	SNORD45.3-201
chr6	165894398	165897600	reg_27498	chr6	165894981	165910604	SNORD45.3-201
chr6	165090398	165094400	reg_27491	chr6	165088400	165095649	PSMB1-001
chr7	7795198	7799800	reg_27747	chr7	7792516	7797119	GLCCI1-001,GLCCI1-008,GLCCI1-009
chr7	13014798	13019200	reg_27776	chr7	13011403	13017096	ARL4A-001,ARL4A-002,ARL4A-003,ARL4A-004,ARL4A-005,ARL4A-201
chr7	13014798	13019200	reg_27776	chr7	13017097	13018167	ARL4A-001,ARL4A-002,ARL4A-003,ARL4A-004,ARL4A-005,ARL4A-201
chr7	13014798	13019200	reg_27776	chr7	13018168	13022073	ARL4A-001,ARL4A-002,ARL4A-003,ARL4A-004,ARL4A-005,ARL4A-201
chr7	13060798	13064600	reg_27777	chr7	13059762	13061473	ARL4A-001,ARL4A-002,ARL4A-003,ARL4A-004,ARL4A-005,ARL4A-201
chr7	16976998	16993800	reg_27813	chr7	16970052	16982894	AHR-002
chr7	16976998	16993800	reg_27813	chr7	16982895	16984190	AHR-002
chr7	16976998	16993800	reg_27813	chr7	16984191	16986640	AHR-002
chr7	16976998	16993800	reg_27813	chr7	16986641	16988852	AHR-002
chr7	16976998	16993800	reg_27813	chr7	16988853	16990695	AHR-002
chr7	16976998	16993800	reg_27813	chr7	16990696	16992994	AHR-002
chr7	16976998	16993800	reg_27813	chr7	16992995	16998377	AHR-002
chr7	17038998	17041800	reg_27816	chr7	17036606	17039571	AHR-002
chr7	17038998	17041800	reg_27816	chr7	17039572	17044901	AHR-002
chr7	16976998	16993800	reg_27813	chr7	16970052	16982894	SNORA63.2-201
chr7	16976998	16993800	reg_27813	chr7	16984191	16986640	SNORA63.2-201
chr7	16976998	16993800	reg_27813	chr7	16990696	16992994	SNORA63.2-201
chr7	24842398	24844400	reg_27896	chr7	24838575	24845276	OSBPL3-001,OSBPL3-002,OSBPL3-003,OSBPL3-006,OSBPL3-009,OSBPL3-010,OSBPL3-015,OSBPL3-201,OSBPL3-202,OSBPL3-203
chr7	26157598	26162400	reg_27928	chr7	26155838	26158590	HOXA10-001,HOXA10-003
chr7	29112798	29115200	reg_27970	chr7	29113994	29118093	CPVL-001,CPVL-002,CPVL-003,CPVL-004,CPVL-005,CPVL-006,CPVL-007,CPVL-009,CPVL-010,CPVL-011,CPVL-012
chr7	29112798	29115200	reg_27970	chr7	29109691	29113993	PRR15-001,PRR15-002
chr7	29112798	29115200	reg_27970	chr7	29113994	29118093	PRR15-001,PRR15-002
chr7	34758998	34764200	reg_28069	chr7	34760638	34762099	DPY19L1-001,DPY19L1-005,DPY19L1-008
chr7	34758998	34764200	reg_28069	chr7	34762192	34763170	DPY19L1-001,DPY19L1-005,DPY19L1-008
chr7	37198198	37200200	reg_28106	chr7	37196621	37201590	MIR1200-201
chr7	36970198	36973800	reg_28101	chr7	36967213	36970522	snoU13.237-201
chr7	39741198	39744800	reg_28127	chr7	39737119	39742094	RALA-001,RALA-003
chr7	39741198	39744800	reg_28127	chr7	39742095	39744614	RALA-001,RALA-003
chr7	39741198	39744800	reg_28127	chr7	39744615	39746049	RALA-001,RALA-003
chr7	44561398	44564800	reg_28167	chr7	44563428	44565142	PGAM2-001
chr7	47171398	47174000	reg_28199	chr7	47170034	47176450	IGFBP3-001,IGFBP3-008,IGFBP3-014,IGFBP3-018,IGFBP3-019,IGFBP3-020
chr7	47774798	47788000	reg_28239	chr7	47766738	47775396	TNS3-001,TNS3-003,TNS3-005,TNS3-006,TNS3-010,TNS3-012,TNS3-013,TNS3-014,TNS3-201,TNS3-202,TNS3-203
chr7	47774798	47788000	reg_28239	chr7	47775397	47777987	TNS3-001,TNS3-003,TNS3-005,TNS3-006,TNS3-010,TNS3-012,TNS3-013,TNS3-014,TNS3-201,TNS3-202,TNS3-203
chr7	47774798	47788000	reg_28239	chr7	47777988	47784383	TNS3-001,TNS3-003,TNS3-005,TNS3-006,TNS3-010,TNS3-012,TNS3-013,TNS3-014,TNS3-201,TNS3-202,TNS3-203
chr7	47774798	47788000	reg_28239	chr7	47784384	47789123	TNS3-001,TNS3-003,TNS3-005,TNS3-006,TNS3-010,TNS3-012,TNS3-013,TNS3-014,TNS3-201,TNS3-202,TNS3-203
chr7	73817398	73819000	reg_28416	chr7	73816596	73821587	CLDN4-001,CLDN4-002,CLDN4-201
chr7	77326198	77328800	reg_28516	chr7	77327635	77329138	FGL2-001
chr7	77329198	77330600	reg_28517	chr7	77329139	77331969	FGL2-001
chr7	77326198	77328800	reg_28516	chr7	77327635	77329138	CCDC146-001
chr7	77329198	77330600	reg_28517	chr7	77329139	77331969	CCDC146-001
chr7	77329198	77330600	reg_28517	chr7	77329139	77331969	PTPN12-001,PTPN12-002,PTPN12-003,PTPN12-004,PTPN12-006,PTPN12-009,PTPN12-016,PTPN12-019
chr7	90176798	90182200	reg_28606	chr7	90178386	90179440	SRI-001,SRI-003,SRI-004,SRI-005,SRI-012
chr7	90176798	90182200	reg_28606	chr7	90178386	90179440	STEAP4-001,STEAP4-002,STEAP4-003
chr7	96414998	96417000	reg_28668	chr7	96415806	96422262	DLX6-001,DLX6-003,DLX6-201
chr7	99266798	99269000	reg_28720	chr7	99261143	99267974	SMURF1-001,SMURF1-002
chr7	99266798	99269000	reg_28720	chr7	99267975	99269718	SMURF1-001,SMURF1-002
chr7	99858798	99861800	reg_28736	chr7	99858446	99862229	ZNF394-001,ZNF394-002
chr7	99858798	99861800	reg_28736	chr7	99858446	99862229	ZNF655-003,ZNF655-006,ZNF655-007,ZNF655-008,ZNF655-009,ZNF655-012,ZNF655-014,ZNF655-015,ZNF655-020,ZNF655-021,ZNF655-022,ZNF655-024,ZNF655-201,ZNF655-202
chr7	99858798	99861800	reg_28736	chr7	99858446	99862229	ZSCAN25-001,ZSCAN25-005,ZSCAN25-201,ZSCAN25-202
chr7	99858798	99861800	reg_28736	chr7	99858446	99862229	OR2AE1-001
chr7	101135598	101144800	reg_28759	chr7	101127984	101141838	TRIM56-001,TRIM56-002
chr7	101135598	101144800	reg_28759	chr7	101127984	101141838	NAT16-001,NAT16-002,NAT16-003,NAT16-005
chr7	101135598	101144800	reg_28759	chr7	101127984	101141838	PLOD3-001,PLOD3-005,PLOD3-007,PLOD3-009,PLOD3-017
chr7	101135598	101144800	reg_28759	chr7	101127984	101141838	FIS1-001,FIS1-003,FIS1-005,FIS1-009
chr7	102872998	102876400	reg_28798	chr7	102875193	102880317	LRRC17-001,LRRC17-002,LRRC17-004
chr7	111929398	111932800	reg_28897	chr7	111927273	111930877	IFRD1-001,IFRD1-002,IFRD1-003,IFRD1-005,IFRD1-006,IFRD1-007,IFRD1-008,IFRD1-009,IFRD1-011,IFRD1-013,IFRD1-014,IFRD1-201
chr7	118079398	118081600	reg_28967	chr7	118080997	118090778	ASZ1-001,ASZ1-005
chr7	117703798	117707600	reg_28959	chr7	117701451	117716897	CFTR-001,CFTR-002,CFTR-004,CFTR-005,CFTR-201
chr7	121529198	121532000	reg_28980	chr7	121528853	121531504	FAM3C-001,FAM3C-002,FAM3C-004
chr7	121529198	121532000	reg_28980	chr7	121531505	121536949	FAM3C-001,FAM3C-002,FAM3C-004
chr7	121543798	121547400	reg_28981	chr7	121540316	121547347	FAM3C-001,FAM3C-002,FAM3C-004
chr7	121543798	121547400	reg_28981	chr7	121547348	121548615	FAM3C-001,FAM3C-002,FAM3C-004
chr7	130006798	130013000	reg_29060	chr7	130009162	130015022	RNU7-16P-201
chr7	130006798	130013000	reg_29060	chr7	130009162	130015022	SMKR1-001,SMKR1-002
chr7	130006798	130013000	reg_29060	chr7	130009162	130015022	NRF1-001,NRF1-002,NRF1-003,NRF1-005,NRF1-201,NRF1-202,NRF1-203,NRF1-204
chr7	130006798	130013000	reg_29060	chr7	130009162	130015022	UBE2H-001,UBE2H-003,UBE2H-004,UBE2H-006,UBE2H-009
chr7	135159798	135162000	reg_29114	chr7	135155987	135162374	AGBL3-006,AGBL3-007,AGBL3-008,AGBL3-201,AGBL3-202
chr7	138748398	138755800	reg_29137	chr7	138746401	138749890	snoU13.332-201
chr7	138748398	138755800	reg_29137	chr7	138749891	138759411	snoU13.332-201
chr7	138748398	138755800	reg_29137	chr7	138746401	138749890	SNORA51.2-201
chr7	138748398	138755800	reg_29137	chr7	138749891	138759411	SNORA51.2-201
chr7	150736198	150739400	reg_29251	chr7	150725377	150738955	GIMAP8-001
chr7	150736198	150739400	reg_29251	chr7	150738956	150759291	GIMAP8-001
chr7	150736198	150739400	reg_29251	chr7	150725377	150738955	GIMAP7-001
chr7	150736198	150739400	reg_29251	chr7	150738956	150759291	GIMAP7-001
chr7	150736198	150739400	reg_29251	chr7	150725377	150738955	GIMAP4-001,GIMAP4-002,GIMAP4-005
chr7	156063798	156066800	reg_29332	chr7	156065054	156065829	SHH-001,SHH-003
chr8	8283598	8299800	reg_29427	chr8	8273001	8287225	SGK223-001,SGK223-201
chr8	8283598	8299800	reg_29427	chr8	8287226	8290708	SGK223-001,SGK223-201
chr8	8283598	8299800	reg_29427	chr8	8292051	8296466	SGK223-001,SGK223-201
chr8	8599398	8601400	reg_29442	chr8	8591473	8603046	SGK223-001,SGK223-201
chr8	8283598	8299800	reg_29427	chr8	8273001	8287225	CLDN23-001
chr8	8283598	8299800	reg_29427	chr8	8287226	8290708	CLDN23-001
chr8	8283598	8299800	reg_29427	chr8	8290709	8292050	CLDN23-001
chr8	8283598	8299800	reg_29427	chr8	8292051	8296466	CLDN23-001
chr8	8309398	8316400	reg_29428	chr8	8306038	8313382	CLDN23-001
chr8	8309398	8316400	reg_29428	chr8	8313383	8320851	CLDN23-001
chr8	9332598	9334600	reg_29469	chr8	9331942	9336877	MIR4660-201
chr8	19456198	19461400	reg_29556	chr8	19451070	19458870	CSGALNACT1-001,CSGALNACT1-004,CSGALNACT1-005,CSGALNACT1-006,CSGALNACT1-007,CSGALNACT1-009,CSGALNACT1-012,CSGALNACT1-201,CSGALNACT1-202
chr8	19456198	19461400	reg_29556	chr8	19460154	19463763	CSGALNACT1-001,CSGALNACT1-004,CSGALNACT1-005,CSGALNACT1-006,CSGALNACT1-007,CSGALNACT1-009,CSGALNACT1-012,CSGALNACT1-201,CSGALNACT1-202
chr8	26148598	26153800	reg_29638	chr8	26147774	26148867	PPP2R2A-001,PPP2R2A-002,PPP2R2A-004,PPP2R2A-006,PPP2R2A-012,PPP2R2A-016
chr8	26148598	26153800	reg_29638	chr8	26148868	26150044	PPP2R2A-001,PPP2R2A-002,PPP2R2A-004,PPP2R2A-006,PPP2R2A-012,PPP2R2A-016
chr8	26148598	26153800	reg_29638	chr8	26150045	26151173	PPP2R2A-001,PPP2R2A-002,PPP2R2A-004,PPP2R2A-006,PPP2R2A-012,PPP2R2A-016
chr8	26148598	26153800	reg_29638	chr8	26151174	26152723	PPP2R2A-001,PPP2R2A-002,PPP2R2A-004,PPP2R2A-006,PPP2R2A-012,PPP2R2A-016
chr8	26148598	26153800	reg_29638	chr8	26152724	26153427	PPP2R2A-001,PPP2R2A-002,PPP2R2A-004,PPP2R2A-006,PPP2R2A-012,PPP2R2A-016
chr8	26148598	26153800	reg_29638	chr8	26153428	26154182	PPP2R2A-001,PPP2R2A-002,PPP2R2A-004,PPP2R2A-006,PPP2R2A-012,PPP2R2A-016
chr8	28107398	28108400	reg_29684	chr8	28107656	28109304	PNOC-001,PNOC-002,PNOC-004
chr8	29339798	29342800	reg_29709	chr8	29338569	29340465	MIR3148-201
chr8	29339798	29342800	reg_29709	chr8	29340466	29344001	MIR3148-201
chr8	29339798	29342800	reg_29709	chr8	29338569	29340465	U6.893-201
chr8	29339798	29342800	reg_29709	chr8	29340466	29344001	U6.893-201
chr8	29339798	29342800	reg_29709	chr8	29338569	29340465	TMEM66-001,TMEM66-004,TMEM66-006,TMEM66-009,TMEM66-012,TMEM66-014,TMEM66-201,TMEM66-202
chr8	30496998	30505400	reg_29731	chr8	30498263	30505061	RBPMS-001,RBPMS-002,RBPMS-003,RBPMS-004,RBPMS-006,RBPMS-007,RBPMS-015,RBPMS-016,RBPMS-017,RBPMS-201
chr8	30507798	30520400	reg_29732	chr8	30507226	30509286	RBPMS-001,RBPMS-002,RBPMS-003,RBPMS-004,RBPMS-006,RBPMS-007,RBPMS-015,RBPMS-016,RBPMS-017,RBPMS-201
chr8	30524598	30528000	reg_29733	chr8	30526356	30530248	RBPMS-001,RBPMS-002,RBPMS-003,RBPMS-004,RBPMS-006,RBPMS-007,RBPMS-015,RBPMS-016,RBPMS-017,RBPMS-201
chr8	37542798	37546400	reg_29767	chr8	37541941	37557626	ZNF703-001
chr8	51993998	51997200	reg_29907	chr8	51996229	51997305	PCMTD1-001,PCMTD1-002,PCMTD1-004,PCMTD1-007,PCMTD1-201
chr8	61758998	61760800	reg_29986	chr8	61756477	61764173	YTHDF3-010,YTHDF3-013,YTHDF3-201,YTHDF3-202
chr8	65794198	65795800	reg_30004	chr8	65793718	65795141	RRS1-001
chr8	73178398	73181200	reg_30052	chr8	73181075	73182478	TERF1-001,TERF1-002,TERF1-005,TERF1-006
chr8	73178398	73181200	reg_30052	chr8	73181075	73182478	U6.802-201
chr8	93351398	93355000	reg_30182	chr8	93354072	93354911	snoU13.406-201
chr8	109228598	109230200	reg_30356	chr8	109228104	109228927	TRHR-001,TRHR-002
chr8	109228598	109230200	reg_30356	chr8	109229068	109239364	TRHR-001,TRHR-002
chr8	112807198	112816600	reg_30378	chr8	112806241	112807413	CSMD3-001,CSMD3-002,CSMD3-006,CSMD3-007,CSMD3-201
chr8	112807198	112816600	reg_30378	chr8	112807592	112810011	CSMD3-001,CSMD3-002,CSMD3-006,CSMD3-007,CSMD3-201
chr8	122993998	122996600	reg_30487	chr8	122988872	122995221	snoU13.296-201
chr8	122993998	122996600	reg_30487	chr8	122988872	122995221	ZHX2-001,ZHX2-002
chr8	127210598	127211400	reg_30574	chr8	127195624	127213860	MYC-001,MYC-002,MYC-003,MYC-004,MYC-005
chr8	127211598	127213400	reg_30575	chr8	127195624	127213860	MYC-001,MYC-002,MYC-003,MYC-004,MYC-005
chr8	115968798	115970600	reg_30382	chr8	115969096	115974258	DENND3-001,DENND3-002,DENND3-007,DENND3-010,DENND3-011,DENND3-012,DENND3-014,DENND3-015,DENND3-016,DENND3-021,DENND3-201,DENND3-202
chr8	121161198	121166000	reg_30455	chr8	121160611	121163288	DENND3-001,DENND3-002,DENND3-007,DENND3-010,DENND3-011,DENND3-012,DENND3-014,DENND3-015,DENND3-016,DENND3-021,DENND3-201,DENND3-202
chr8	121337598	121340200	reg_30459	chr8	121335651	121354212	DENND3-001,DENND3-002,DENND3-007,DENND3-010,DENND3-011,DENND3-012,DENND3-014,DENND3-015,DENND3-016,DENND3-021,DENND3-201,DENND3-202
chr8	121346798	121357400	reg_30460	chr8	121335651	121354212	DENND3-001,DENND3-002,DENND3-007,DENND3-010,DENND3-011,DENND3-012,DENND3-014,DENND3-015,DENND3-016,DENND3-021,DENND3-201,DENND3-202
chr8	115773998	115778400	reg_30381	chr8	115773998	115778661	SLC45A4-001,SLC45A4-002,SLC45A4-003,SLC45A4-004,SLC45A4-005,SLC45A4-201
chr8	115968798	115970600	reg_30382	chr8	115965478	115969095	SLC45A4-001,SLC45A4-002,SLC45A4-003,SLC45A4-004,SLC45A4-005,SLC45A4-201
chr8	115968798	115970600	reg_30382	chr8	115969096	115974258	SLC45A4-001,SLC45A4-002,SLC45A4-003,SLC45A4-004,SLC45A4-005,SLC45A4-201
chr8	121152598	121155200	reg_30454	chr8	121154247	121160610	SLC45A4-001,SLC45A4-002,SLC45A4-003,SLC45A4-004,SLC45A4-005,SLC45A4-201
chr8	122993998	122996600	reg_30487	chr8	122988872	122995221	SLC45A4-001,SLC45A4-002,SLC45A4-003,SLC45A4-004,SLC45A4-005,SLC45A4-201
chr8	127297798	127301400	reg_30579	chr8	127297125	127298100	SLC45A4-001,SLC45A4-002,SLC45A4-003,SLC45A4-004,SLC45A4-005,SLC45A4-201
chr9	21684198	21686200	reg_31001	chr9	21677944	21684259	MIR31HG-001
chr9	21684198	21686200	reg_31001	chr9	21684260	21686474	MIR31HG-001
chr9	21684198	21686200	reg_31001	chr9	21677944	21684259	MTAP-001,MTAP-003,MTAP-008,MTAP-009
chr9	21684198	21686200	reg_31001	chr9	21684260	21686474	MTAP-001,MTAP-003,MTAP-008,MTAP-009
chr9	21684198	21686200	reg_31001	chr9	21677944	21684259	CDKN2B-AS1-001,CDKN2B-AS1-002,CDKN2B-AS1-003,CDKN2B-AS1-004,CDKN2B-AS1-005,CDKN2B-AS1-006,CDKN2B-AS1-007,CDKN2B-AS1-008,CDKN2B-AS1-009,CDKN2B-AS1-010,CDKN2B-AS1-011,CDKN2B-AS1-012,CDKN2B-AS1-013,CDKN2B-AS1-014,CDKN2B-AS1-015,CDKN2B-AS1-016,CDKN2B-AS1-017
chr9	38169798	38174000	reg_31154	chr9	38169508	38172187	SLC25A51-002,SLC25A51-004,SLC25A51-201
chr9	38169798	38174000	reg_31154	chr9	38172188	38175919	SLC25A51-002,SLC25A51-004,SLC25A51-201
chr9	38177798	38181200	reg_31155	chr9	38175920	38180950	SLC25A51-002,SLC25A51-004,SLC25A51-201
chr9	38231598	38234600	reg_31158	chr9	38232160	38236550	SLC25A51-002,SLC25A51-004,SLC25A51-201
chr9	68568398	68571400	reg_31191	chr9	68568432	68568775	PRKACG-001
chr9	68568398	68571400	reg_31191	chr9	68568776	68570110	PRKACG-001
chr9	68568398	68571400	reg_31191	chr9	68570111	68573456	PRKACG-001
chr9	68568398	68571400	reg_31191	chr9	68568776	68570110	FXN-001,FXN-003,FXN-004,FXN-005,FXN-201
chr9	68568398	68571400	reg_31191	chr9	68570111	68573456	FXN-001,FXN-003,FXN-004,FXN-005,FXN-201
chr9	76817998	76819200	reg_31353	chr9	76810499	76820362	FOXB2-001
chr9	90939998	90946800	reg_31511	chr9	90939683	90942481	NFIL3-001
chr9	90939998	90946800	reg_31511	chr9	90942482	90946466	NFIL3-001
chr9	90939998	90946800	reg_31511	chr9	90946467	90950750	NFIL3-001
chr9	91099398	91102200	reg_31516	chr9	91099073	91099527	NFIL3-001
chr9	91099398	91102200	reg_31516	chr9	91099528	91102650	NFIL3-001
chr9	90939998	90946800	reg_31511	chr9	90946467	90950750	MIR3910-2-201
chr9	94702998	94704200	reg_31587	chr9	94701160	94706141	MIR23B-201
chr9	114907198	114911200	reg_31925	chr9	114902045	114910083	TNFSF15-001,TNFSF15-002
chr9	120733198	120736400	reg_31955	chr9	120731820	120734118	TRAF1-001,TRAF1-201,TRAF1-202
chr9	120733198	120736400	reg_31955	chr9	120734119	120734997	TRAF1-001,TRAF1-201,TRAF1-202
chr9	120733198	120736400	reg_31955	chr9	120735015	120752315	TRAF1-001,TRAF1-201,TRAF1-202
chr9	120733198	120736400	reg_31955	chr9	120734119	120734997	C5-001
chr9	120733198	120736400	reg_31955	chr9	120735015	120752315	C5-001
chr9	120733198	120736400	reg_31955	chr9	120731820	120734118	CNTRL-001,CNTRL-002,CNTRL-005,CNTRL-007,CNTRL-008,CNTRL-010,CNTRL-201
chr9	120733198	120736400	reg_31955	chr9	120734119	120734997	CNTRL-001,CNTRL-002,CNTRL-005,CNTRL-007,CNTRL-008,CNTRL-010,CNTRL-201
chr9	120733198	120736400	reg_31955	chr9	120735015	120752315	CNTRL-001,CNTRL-002,CNTRL-005,CNTRL-007,CNTRL-008,CNTRL-010,CNTRL-201
chr9	121360398	121361600	reg_31968	chr9	121359515	121364532	GSN-001,GSN-002,GSN-003,GSN-005,GSN-010,GSN-013,GSN-201,GSN-202,GSN-203,GSN-204,GSN-205,GSN-206,GSN-207
chr10	4725598	4726600	reg_3173	chr10	4721538	4725750	KLF6-001,KLF6-002,KLF6-201
chr10	4725598	4726600	reg_3173	chr10	4725751	4727955	KLF6-001,KLF6-002,KLF6-201
chr10	11685798	11690600	reg_3246	chr10	11679918	11685838	USP6NL-001,USP6NL-201
chr10	11685798	11690600	reg_3246	chr10	11685839	11687069	USP6NL-001,USP6NL-201
chr10	11685798	11690600	reg_3246	chr10	11687070	11697029	USP6NL-001,USP6NL-201
chr10	11685798	11690600	reg_3246	chr10	11679918	11685838	U6.953-201
chr10	17114198	17115800	reg_3341	chr10	17103202	17122079	CUBN-001,CUBN-002,CUBN-003,CUBN-004
chr10	17061398	17063600	reg_3340	chr10	17058401	17062490	TRDMT1-001,TRDMT1-002,TRDMT1-003,TRDMT1-004,TRDMT1-005,TRDMT1-201,TRDMT1-202,TRDMT1-203,TRDMT1-204,TRDMT1-205
chr10	17061398	17063600	reg_3340	chr10	17062491	17076728	TRDMT1-001,TRDMT1-002,TRDMT1-003,TRDMT1-004,TRDMT1-005,TRDMT1-201,TRDMT1-202,TRDMT1-203,TRDMT1-204,TRDMT1-205
chr10	17061398	17063600	reg_3340	chr10	17062491	17076728	VIM-001,VIM-008,VIM-201
chr10	29864598	29867000	reg_3492	chr10	29858263	29868238	SVIL-001,SVIL-003,SVIL-201,SVIL-202,SVIL-203
chr10	43165198	43169200	reg_3594	chr10	43160417	43167955	snoU13.214-201
chr10	43165198	43169200	reg_3594	chr10	43160417	43167955	CSGALNACT2-001,CSGALNACT2-201
chr10	43165198	43169200	reg_3594	chr10	43167956	43168562	RNU6ATAC11P-201
chr10	43165198	43169200	reg_3594	chr10	43160417	43167955	U3.47-201
chr10	48389798	48392400	reg_3656	chr10	48389250	48391441	SYT15-001,SYT15-002,SYT15-003,SYT15-004,SYT15-005,SYT15-201
chr10	48389798	48392400	reg_3656	chr10	48389250	48391441	NPY4R-001,NPY4R-201
chr10	48389798	48392400	reg_3656	chr10	48391442	48393700	NPY4R-001,NPY4R-201
chr10	70864998	70867800	reg_3878	chr10	70864837	70875551	PALD1-001
chr10	73260998	73263400	reg_3936	chr10	73261498	73263927	TTC18-001,TTC18-002,TTC18-006,TTC18-201,TTC18-202,TTC18-203
chr10	73260998	73263400	reg_3936	chr10	73257495	73261497	PPP3CB-001,PPP3CB-002,PPP3CB-003,PPP3CB-201,PPP3CB-202,PPP3CB-203,PPP3CB-204,PPP3CB-205
chr10	73260998	73263400	reg_3936	chr10	73261498	73263927	PPP3CB-001,PPP3CB-002,PPP3CB-003,PPP3CB-201,PPP3CB-202,PPP3CB-203,PPP3CB-204,PPP3CB-205
chr10	73260998	73263400	reg_3936	chr10	73261498	73263927	U6.602-201
chr10	88427598	88430200	reg_4153	chr10	88424171	88429066	ATAD1-001,ATAD1-002,ATAD1-201,ATAD1-202
chr10	88427598	88430200	reg_4153	chr10	88424171	88429066	PTEN-001
chr10	97857798	97859400	reg_4300	chr10	97852277	97858088	SFRP5-001
chr10	97857798	97859400	reg_4300	chr10	97858089	97860829	SFRP5-001
chr10	97868998	97870000	reg_4301	chr10	97868349	97872000	SFRP5-001
chr10	97761598	97766000	reg_4295	chr10	97760890	97764518	GOLGA7B-201
chr10	97761598	97766000	reg_4295	chr10	97764519	97772659	GOLGA7B-201
chr10	101557398	101559200	reg_4355	chr10	101557106	101562362	U2.5-201
chr10	101243998	101245600	reg_4353	chr10	101242805	101267474	POLL-001,POLL-002,POLL-003,POLL-004,POLL-005,POLL-008,POLL-009,POLL-010,POLL-012,POLL-013,POLL-015,POLL-201,POLL-202,POLL-203,POLL-204
chr10	110354198	110359000	reg_4458	chr10	110352110	110356065	DUSP5-001
chr10	110354198	110359000	reg_4458	chr10	110356066	110361397	DUSP5-001
chr10	110387798	110389200	reg_4460	chr10	110382992	110404143	DUSP5-001
chr10	112490998	112492200	reg_4489	chr10	112481361	112495258	TCF7L2-001,TCF7L2-002,TCF7L2-003,TCF7L2-004,TCF7L2-006,TCF7L2-007,TCF7L2-010,TCF7L2-201,TCF7L2-202,TCF7L2-203,TCF7L2-204,TCF7L2-205,TCF7L2-206,TCF7L2-207,TCF7L2-208,TCF7L2-209
chr10	114081998	114084000	reg_4531	chr10	114079437	114083105	PLEKHS1-001,PLEKHS1-002,PLEKHS1-003,PLEKHS1-004,PLEKHS1-201,PLEKHS1-202
chr10	114081998	114084000	reg_4531	chr10	114083106	114091964	PLEKHS1-001,PLEKHS1-002,PLEKHS1-003,PLEKHS1-004,PLEKHS1-201,PLEKHS1-202
chr10	114081998	114084000	reg_4531	chr10	114079437	114083105	DCLRE1A-001,DCLRE1A-002
chr10	114081998	114084000	reg_4531	chr10	114083106	114091964	DCLRE1A-001,DCLRE1A-002
chr10	117186798	117188200	reg_4572	chr10	117185992	117186932	HSPA12A-001,HSPA12A-002,HSPA12A-004
chr10	117186798	117188200	reg_4572	chr10	117186933	117188976	HSPA12A-001,HSPA12A-002,HSPA12A-004
chr10	117186798	117188200	reg_4572	chr10	117185992	117186932	ENO4-001,ENO4-002,ENO4-003,ENO4-201
chr10	117186798	117188200	reg_4572	chr10	117186933	117188976	ENO4-001,ENO4-002,ENO4-003,ENO4-201
chr10	118206598	118217800	reg_4584	chr10	118203728	118214488	EMX2-001,EMX2-004
chr10	122263598	122266200	reg_4651	chr10	122263235	122271033	ARMS2-001
chr11	9875198	9877400	reg_4912	chr11	9874510	9875734	ADM-001,ADM-002,ADM-003,ADM-004,ADM-005,ADM-006,ADM-007,ADM-008
chr11	9875198	9877400	reg_4912	chr11	9875735	9879549	ADM-001,ADM-002,ADM-003,ADM-004,ADM-005,ADM-006,ADM-007,ADM-008
chr11	18766798	18773400	reg_5097	chr11	18768630	18772004	TSG101-001,TSG101-002,TSG101-201
chr11	33368998	33373800	reg_5188	chr11	33368231	33369543	CD59-001,CD59-002,CD59-003,CD59-005,CD59-006,CD59-007,CD59-008,CD59-009,CD59-010,CD59-012
chr11	33368998	33373800	reg_5188	chr11	33369544	33372698	CD59-001,CD59-002,CD59-003,CD59-005,CD59-006,CD59-007,CD59-008,CD59-009,CD59-010,CD59-012
chr11	33368998	33373800	reg_5188	chr11	33372699	33381986	CD59-001,CD59-002,CD59-003,CD59-005,CD59-006,CD59-007,CD59-008,CD59-009,CD59-010,CD59-012
chr11	33368998	33373800	reg_5188	chr11	33369544	33372698	FBXO3-001,FBXO3-002,FBXO3-003,FBXO3-004,FBXO3-005,FBXO3-006,FBXO3-008
chr11	36148398	36151000	reg_5245	chr11	36134503	36152930	FJX1-001
chr11	47146798	47151400	reg_5340	chr11	47143719	47147120	LRP4-001,LRP4-003
chr11	57492998	57494600	reg_5382	chr11	57484068	57497590	MIR130A-201
chr11	57492998	57494600	reg_5382	chr11	57484068	57497590	CLP1-001,CLP1-002,CLP1-003,CLP1-004,CLP1-005,CLP1-006
chr11	59545398	59549800	reg_5413	chr11	59541747	59548973	PATL1-001
chr11	59545398	59549800	reg_5413	chr11	59548974	59549920	PATL1-001
chr11	65004798	65008800	reg_5513	chr11	65006888	65017900	MAP4K2-001,MAP4K2-002,MAP4K2-006
chr11	65004798	65008800	reg_5513	chr11	65003954	65006887	CDC42BPG-001
chr11	69380798	69382400	reg_5629	chr11	69369701	69381356	CCND1-001,CCND1-004
chr11	96104398	96108400	reg_5950	chr11	96103052	96106395	MIR1260B-201
chr11	96104398	96108400	reg_5950	chr11	96106396	96107244	MIR1260B-201
chr11	102563198	102566600	reg_6007	chr11	102560633	102566767	U6.736-201
chr11	102597998	102601000	reg_6008	chr11	102593734	102600425	U6.736-201
chr11	102550998	102556000	reg_6006	chr11	102555775	102560632	BIRC2-001,BIRC2-002,BIRC2-003,BIRC2-006,BIRC2-008,BIRC2-009,BIRC2-010
chr11	102563198	102566600	reg_6007	chr11	102560633	102566767	BIRC2-001,BIRC2-002,BIRC2-003,BIRC2-006,BIRC2-008,BIRC2-009,BIRC2-010
chr11	102597998	102601000	reg_6008	chr11	102593734	102600425	BIRC2-001,BIRC2-002,BIRC2-003,BIRC2-006,BIRC2-008,BIRC2-009,BIRC2-010
chr11	102597998	102601000	reg_6008	chr11	102600426	102602595	BIRC2-001,BIRC2-002,BIRC2-003,BIRC2-006,BIRC2-008,BIRC2-009,BIRC2-010
chr11	102597998	102601000	reg_6008	chr11	102593734	102600425	MMP7-001
chr11	113528998	113533600	reg_6092	chr11	113527606	113541380	TTC12-001,TTC12-003,TTC12-005,TTC12-006,TTC12-011,TTC12-012,TTC12-014,TTC12-015,TTC12-016,TTC12-021,TTC12-201
chr11	113662598	113674600	reg_6093	chr11	113664942	113666383	TTC12-001,TTC12-003,TTC12-005,TTC12-006,TTC12-011,TTC12-012,TTC12-014,TTC12-015,TTC12-016,TTC12-021,TTC12-201
chr11	113697798	113699800	reg_6096	chr11	113689614	113704715	TTC12-001,TTC12-003,TTC12-005,TTC12-006,TTC12-011,TTC12-012,TTC12-014,TTC12-015,TTC12-016,TTC12-021,TTC12-201
chr11	113722998	113731000	reg_6097	chr11	113722706	113725861	TTC12-001,TTC12-003,TTC12-005,TTC12-006,TTC12-011,TTC12-012,TTC12-014,TTC12-015,TTC12-016,TTC12-021,TTC12-201
chr11	113722998	113731000	reg_6097	chr11	113725862	113733756	TTC12-001,TTC12-003,TTC12-005,TTC12-006,TTC12-011,TTC12-012,TTC12-014,TTC12-015,TTC12-016,TTC12-021,TTC12-201
chr11	113722998	113731000	reg_6097	chr11	113725862	113733756	ANKK1-001
chr11	113722998	113731000	reg_6097	chr11	113725862	113733756	MIR4301-201
chr11	113435598	113441400	reg_6089	chr11	113433812	113452366	CLDN25-001
chr11	113455398	113470200	reg_6090	chr11	113468944	113491056	CLDN25-001
chr11	117940598	117946200	reg_6157	chr11	117940100	117943339	DSCAML1-001,DSCAML1-002,DSCAML1-003
chr11	117940598	117946200	reg_6157	chr11	117943340	117946564	DSCAML1-001,DSCAML1-002,DSCAML1-003
chr11	117940598	117946200	reg_6157	chr11	117940100	117943339	FXYD2-001,FXYD2-002,FXYD2-004,FXYD2-005
chr11	117940598	117946200	reg_6157	chr11	117943340	117946564	FXYD2-001,FXYD2-002,FXYD2-004,FXYD2-005
chr11	117940598	117946200	reg_6157	chr11	117940100	117943339	FXYD6-FXYD2-001
chr11	117940598	117946200	reg_6157	chr11	117940100	117943339	TMPRSS13-001,TMPRSS13-002,TMPRSS13-003,TMPRSS13-004,TMPRSS13-006
chr11	118671998	118674600	reg_6175	chr11	118650634	118675508	UPK2-001
chr11	118671998	118674600	reg_6175	chr11	118650634	118675508	FOXR1-001,FOXR1-003
chr11	120247798	120249800	reg_6207	chr11	120248819	120257079	POU2F3-001,POU2F3-002,POU2F3-003,POU2F3-005,POU2F3-201
chr12	6069998	6072400	reg_6468	chr12	6066569	6080207	CD9-001,CD9-003,CD9-004,CD9-010,CD9-011
chr12	6069998	6072400	reg_6468	chr12	6066569	6080207	PLEKHG6-001,PLEKHG6-002,PLEKHG6-003,PLEKHG6-004,PLEKHG6-005
chr12	6069998	6072400	reg_6468	chr12	6066569	6080207	TNFRSF1A-001,TNFRSF1A-002,TNFRSF1A-004,TNFRSF1A-010,TNFRSF1A-013,TNFRSF1A-014
chr12	6069998	6072400	reg_6468	chr12	6066569	6080207	TAPBPL-001,TAPBPL-005
chr12	6069998	6072400	reg_6468	chr12	6066569	6080207	VAMP1-001,VAMP1-002,VAMP1-003,VAMP1-011
chr12	45190998	45194000	reg_6839	chr12	45189860	45191466	ARID2-001,ARID2-002,ARID2-003,ARID2-006
chr12	46548398	46551400	reg_6862	chr12	46547379	46553954	SLC38A2-001,SLC38A2-003
chr12	47032998	47041800	reg_6868	chr12	47034632	47038009	MIR4698-201
chr12	47032998	47041800	reg_6868	chr12	47028327	47034631	SNORA64.2-201
chr12	47032998	47041800	reg_6868	chr12	47034632	47038009	SNORA64.2-201
chr12	47032998	47041800	reg_6868	chr12	47038010	47041564	SNORA64.2-201
chr12	47032998	47041800	reg_6868	chr12	47028327	47034631	MIR4494-201
chr12	47032998	47041800	reg_6868	chr12	47034632	47038009	MIR4494-201
chr12	47032998	47041800	reg_6868	chr12	47038010	47041564	MIR4494-201
chr12	47032998	47041800	reg_6868	chr12	47028327	47034631	RPAP3-001,RPAP3-002,RPAP3-003
chr12	47032998	47041800	reg_6868	chr12	47034632	47038009	RPAP3-001,RPAP3-002,RPAP3-003
chr12	47032998	47041800	reg_6868	chr12	47038010	47041564	RPAP3-001,RPAP3-002,RPAP3-003
chr12	47032998	47041800	reg_6868	chr12	47041565	47042524	RPAP3-001,RPAP3-002,RPAP3-003
chr12	47032998	47041800	reg_6868	chr12	47034632	47038009	ENDOU-001,ENDOU-002,ENDOU-003,ENDOU-201
chr12	47032998	47041800	reg_6868	chr12	47028327	47034631	SLC48A1-001,SLC48A1-002,SLC48A1-007,SLC48A1-008,SLC48A1-009
chr12	47032998	47041800	reg_6868	chr12	47034632	47038009	SLC48A1-001,SLC48A1-002,SLC48A1-007,SLC48A1-008,SLC48A1-009
chr12	47032998	47041800	reg_6868	chr12	47038010	47041564	SLC48A1-001,SLC48A1-002,SLC48A1-007,SLC48A1-008,SLC48A1-009
chr12	47032998	47041800	reg_6868	chr12	47034632	47038009	RAPGEF3-001,RAPGEF3-003,RAPGEF3-007,RAPGEF3-012,RAPGEF3-013,RAPGEF3-017,RAPGEF3-018,RAPGEF3-201,RAPGEF3-202
chr12	47032998	47041800	reg_6868	chr12	47038010	47041564	RAPGEF3-001,RAPGEF3-003,RAPGEF3-007,RAPGEF3-012,RAPGEF3-013,RAPGEF3-017,RAPGEF3-018,RAPGEF3-201,RAPGEF3-202
chr12	49641598	49643800	reg_6900	chr12	49629297	49641964	TMBIM6-001,TMBIM6-002,TMBIM6-003,TMBIM6-006,TMBIM6-007,TMBIM6-008,TMBIM6-009,TMBIM6-011,TMBIM6-012,TMBIM6-013,TMBIM6-015,TMBIM6-016,TMBIM6-017,TMBIM6-018,TMBIM6-019,TMBIM6-020,TMBIM6-026,TMBIM6-027,TMBIM6-028,TMBIM6-029,TMBIM6-201
chr12	49641598	49643800	reg_6900	chr12	49641965	49644044	TMBIM6-001,TMBIM6-002,TMBIM6-003,TMBIM6-006,TMBIM6-007,TMBIM6-008,TMBIM6-009,TMBIM6-011,TMBIM6-012,TMBIM6-013,TMBIM6-015,TMBIM6-016,TMBIM6-017,TMBIM6-018,TMBIM6-019,TMBIM6-020,TMBIM6-026,TMBIM6-027,TMBIM6-028,TMBIM6-029,TMBIM6-201
chr12	49641598	49643800	reg_6900	chr12	49629297	49641964	FMNL3-001,FMNL3-002,FMNL3-003,FMNL3-006,FMNL3-201
chr12	49641598	49643800	reg_6900	chr12	49641965	49644044	FMNL3-001,FMNL3-002,FMNL3-003,FMNL3-006,FMNL3-201
chr12	49869398	49871400	reg_6906	chr12	49868057	49883662	AQP5-001
chr12	49869398	49871400	reg_6906	chr12	49868057	49883662	AQP6-001,AQP6-004
chr12	49869398	49871400	reg_6906	chr12	49868057	49883662	ASIC1-001,ASIC1-002,ASIC1-007,ASIC1-008,ASIC1-009
chr12	51361798	51363400	reg_6951	chr12	51357229	51362276	LETMD1-001,LETMD1-003,LETMD1-006,LETMD1-008,LETMD1-012,LETMD1-015,LETMD1-019,LETMD1-024,LETMD1-025,LETMD1-026,LETMD1-027,LETMD1-028,LETMD1-034,LETMD1-036,LETMD1-037,LETMD1-038,LETMD1-201
chr12	52937198	52940600	reg_6986	chr12	52928988	52941304	KRT18-001,KRT18-002,KRT18-201
chr12	53796798	53800000	reg_7011	chr12	53796544	53799124	SNORD81.4-201
chr12	53796798	53800000	reg_7011	chr12	53796544	53799124	HOXC13-001
chr12	53796798	53800000	reg_7011	chr12	53799346	53801256	HOXC13-001
chr12	53823998	53827200	reg_7012	chr12	53815755	53827068	HOXC13-001
chr12	53796798	53800000	reg_7011	chr12	53796544	53799124	HOXC12-001
chr12	53796798	53800000	reg_7011	chr12	53799125	53799345	HOXC12-001
chr12	53796798	53800000	reg_7011	chr12	53799346	53801256	HOXC12-001
chr12	53823998	53827200	reg_7012	chr12	53815755	53827068	HOXC12-001
chr12	53823998	53827200	reg_7012	chr12	53827069	53829726	HOXC12-001
chr12	53796798	53800000	reg_7011	chr12	53796544	53799124	HOXC11-001,HOXC11-002
chr12	53796798	53800000	reg_7011	chr12	53799346	53801256	HOXC11-001,HOXC11-002
chr12	53823998	53827200	reg_7012	chr12	53815755	53827068	HOXC11-001,HOXC11-002
chr12	53796798	53800000	reg_7011	chr12	53796544	53799124	HOXC10-001,HOXC10-002
chr12	53796798	53800000	reg_7011	chr12	53799125	53799345	HOXC10-001,HOXC10-002
chr12	53796798	53800000	reg_7011	chr12	53799346	53801256	HOXC10-001,HOXC10-002
chr12	53823998	53827200	reg_7012	chr12	53815755	53827068	HOXC10-001,HOXC10-002
chr12	53823998	53827200	reg_7012	chr12	53827069	53829726	HOXC10-001,HOXC10-002
chr12	53796798	53800000	reg_7011	chr12	53796544	53799124	MIR196A2-201
chr12	53796798	53800000	reg_7011	chr12	53799125	53799345	MIR196A2-201
chr12	53796798	53800000	reg_7011	chr12	53799346	53801256	MIR196A2-201
chr12	53823998	53827200	reg_7012	chr12	53815755	53827068	MIR196A2-201
chr12	53796798	53800000	reg_7011	chr12	53796544	53799124	HOXC9-001,HOXC9-002
chr12	53796798	53800000	reg_7011	chr12	53799346	53801256	HOXC9-001,HOXC9-002
chr12	53823998	53827200	reg_7012	chr12	53815755	53827068	HOXC9-001,HOXC9-002
chr12	53796798	53800000	reg_7011	chr12	53796544	53799124	HOXC8-001
chr12	53796798	53800000	reg_7011	chr12	53799346	53801256	HOXC8-001
chr12	53796798	53800000	reg_7011	chr12	53796544	53799124	HOXC4-001,HOXC4-002
chr12	53796798	53800000	reg_7011	chr12	53796544	53799124	MIR615-201
chr12	53796798	53800000	reg_7011	chr12	53799346	53801256	MIR615-201
chr12	53796798	53800000	reg_7011	chr12	53796544	53799124	SMUG1-001,SMUG1-003,SMUG1-004,SMUG1-005,SMUG1-007,SMUG1-008,SMUG1-010,SMUG1-011,SMUG1-013,SMUG1-016,SMUG1-017,SMUG1-018,SMUG1-020,SMUG1-021
chr12	53796798	53800000	reg_7011	chr12	53799346	53801256	SMUG1-001,SMUG1-003,SMUG1-004,SMUG1-005,SMUG1-007,SMUG1-008,SMUG1-010,SMUG1-011,SMUG1-013,SMUG1-016,SMUG1-017,SMUG1-018,SMUG1-020,SMUG1-021
chr12	53823998	53827200	reg_7012	chr12	53815755	53827068	SMUG1-001,SMUG1-003,SMUG1-004,SMUG1-005,SMUG1-007,SMUG1-008,SMUG1-010,SMUG1-011,SMUG1-013,SMUG1-016,SMUG1-017,SMUG1-018,SMUG1-020,SMUG1-021
chr12	53796798	53800000	reg_7011	chr12	53796544	53799124	GPR84-001,GPR84-002
chr12	57154198	57155800	reg_7049	chr12	57150516	57168744	ZBTB39-001
chr12	57154198	57155800	reg_7049	chr12	57150516	57168744	LRP1-001,LRP1-002,LRP1-003,LRP1-004,LRP1-009,LRP1-012
chr12	57154198	57155800	reg_7049	chr12	57150516	57168744	STAT6-001,STAT6-002,STAT6-003,STAT6-004,STAT6-006,STAT6-008,STAT6-010,STAT6-013,STAT6-014,STAT6-015,STAT6-018,STAT6-019,STAT6-020,STAT6-021,STAT6-022,STAT6-023,STAT6-024
chr12	57578998	57581200	reg_7054	chr12	57576793	57583141	DTX3-001,DTX3-002,DTX3-003,DTX3-004,DTX3-005,DTX3-006,DTX3-007,DTX3-008,DTX3-009
chr12	57578998	57581200	reg_7054	chr12	57576793	57583141	TSPAN31-001,TSPAN31-002,TSPAN31-006,TSPAN31-007,TSPAN31-011
chr12	57578998	57581200	reg_7054	chr12	57576793	57583141	AGAP2-001,AGAP2-002,AGAP2-003,AGAP2-005
chr12	62723798	62729400	reg_7084	chr12	62721578	62724226	MIRLET7I-201
chr12	62723798	62729400	reg_7084	chr12	62728154	62746091	MIRLET7I-201
chr12	62723798	62729400	reg_7084	chr12	62721578	62724226	snoU13.89-201
chr12	65112598	65114600	reg_7120	chr12	65109581	65115666	TBC1D30-001,TBC1D30-004,TBC1D30-006,TBC1D30-007,TBC1D30-008,TBC1D30-201
chr12	70533998	70552000	reg_7183	chr12	70539601	70541244	MYRFL-001,MYRFL-002,MYRFL-003,MYRFL-004,MYRFL-201
chr12	76012998	76023400	reg_7241	chr12	76020767	76025107	KRR1-001,KRR1-003
chr12	75972798	75979000	reg_7238	chr12	75978107	75980168	SNORA70.15-201
chr12	75989598	75991000	reg_7239	chr12	75980169	75990258	SNORA70.15-201
chr12	76012998	76023400	reg_7241	chr12	76014292	76020766	SNORA70.15-201
chr12	76012998	76023400	reg_7241	chr12	76020767	76025107	SNORA70.15-201
chr12	75527598	75529400	reg_7216	chr12	75521694	75527812	PHLDA1-001,PHLDA1-003
chr12	75527598	75529400	reg_7216	chr12	75527813	75534685	PHLDA1-001,PHLDA1-003
chr12	75552998	75554800	reg_7217	chr12	75543663	75553777	PHLDA1-001,PHLDA1-003
chr12	75552998	75554800	reg_7217	chr12	75553778	75557057	PHLDA1-001,PHLDA1-003
chr12	75571398	75572400	reg_7218	chr12	75565920	75577634	PHLDA1-001,PHLDA1-003
chr12	75623198	75625400	reg_7220	chr12	75622585	75623284	PHLDA1-001,PHLDA1-003
chr12	75623198	75625400	reg_7220	chr12	75623285	75630797	PHLDA1-001,PHLDA1-003
chr12	75628998	75643200	reg_7221	chr12	75623285	75630797	PHLDA1-001,PHLDA1-003
chr12	75628998	75643200	reg_7221	chr12	75630798	75639037	PHLDA1-001,PHLDA1-003
chr12	75628998	75643200	reg_7221	chr12	75639183	75641878	PHLDA1-001,PHLDA1-003
chr12	75628998	75643200	reg_7221	chr12	75641879	75642739	PHLDA1-001,PHLDA1-003
chr12	75628998	75643200	reg_7221	chr12	75642740	75647434	PHLDA1-001,PHLDA1-003
chr12	75655598	75671800	reg_7222	chr12	75648154	75658907	PHLDA1-001,PHLDA1-003
chr12	75655598	75671800	reg_7222	chr12	75658908	75661233	PHLDA1-001,PHLDA1-003
chr12	75655598	75671800	reg_7222	chr12	75661234	75664885	PHLDA1-001,PHLDA1-003
chr12	75655598	75671800	reg_7222	chr12	75665370	75671890	PHLDA1-001,PHLDA1-003
chr12	75704398	75728200	reg_7223	chr12	75701207	75708833	PHLDA1-001,PHLDA1-003
chr12	75704398	75728200	reg_7223	chr12	75709810	75712809	PHLDA1-001,PHLDA1-003
chr12	75704398	75728200	reg_7223	chr12	75713533	75714844	PHLDA1-001,PHLDA1-003
chr12	75704398	75728200	reg_7223	chr12	75714845	75715771	PHLDA1-001,PHLDA1-003
chr12	75704398	75728200	reg_7223	chr12	75719347	75720777	PHLDA1-001,PHLDA1-003
chr12	75704398	75728200	reg_7223	chr12	75720778	75722037	PHLDA1-001,PHLDA1-003
chr12	75704398	75728200	reg_7223	chr12	75722038	75725502	PHLDA1-001,PHLDA1-003
chr12	75704398	75728200	reg_7223	chr12	75725503	75727210	PHLDA1-001,PHLDA1-003
chr12	75704398	75728200	reg_7223	chr12	75727211	75729985	PHLDA1-001,PHLDA1-003
chr12	75753598	75758600	reg_7225	chr12	75754080	75759427	PHLDA1-001,PHLDA1-003
chr12	75759598	75788000	reg_7226	chr12	75762159	75764985	PHLDA1-001,PHLDA1-003
chr12	75759598	75788000	reg_7226	chr12	75764986	75766081	PHLDA1-001,PHLDA1-003
chr12	75759598	75788000	reg_7226	chr12	75768070	75774457	PHLDA1-001,PHLDA1-003
chr12	75759598	75788000	reg_7226	chr12	75774458	75776878	PHLDA1-001,PHLDA1-003
chr12	75759598	75788000	reg_7226	chr12	75777636	75779191	PHLDA1-001,PHLDA1-003
chr12	75759598	75788000	reg_7226	chr12	75779192	75783393	PHLDA1-001,PHLDA1-003
chr12	75759598	75788000	reg_7226	chr12	75787964	75793061	PHLDA1-001,PHLDA1-003
chr12	75824198	75827800	reg_7227	chr12	75819128	75824913	PHLDA1-001,PHLDA1-003
chr12	75824198	75827800	reg_7227	chr12	75824914	75825595	PHLDA1-001,PHLDA1-003
chr12	75824198	75827800	reg_7227	chr12	75825858	75831409	PHLDA1-001,PHLDA1-003
chr12	75527598	75529400	reg_7216	chr12	75527813	75534685	NAP1L1-001,NAP1L1-004,NAP1L1-005,NAP1L1-006,NAP1L1-007,NAP1L1-008,NAP1L1-009,NAP1L1-010,NAP1L1-011,NAP1L1-012,NAP1L1-013,NAP1L1-015,NAP1L1-016,NAP1L1-018,NAP1L1-020,NAP1L1-021,NAP1L1-022,NAP1L1-024,NAP1L1-027
chr12	75552998	75554800	reg_7217	chr12	75543663	75553777	NAP1L1-001,NAP1L1-004,NAP1L1-005,NAP1L1-006,NAP1L1-007,NAP1L1-008,NAP1L1-009,NAP1L1-010,NAP1L1-011,NAP1L1-012,NAP1L1-013,NAP1L1-015,NAP1L1-016,NAP1L1-018,NAP1L1-020,NAP1L1-021,NAP1L1-022,NAP1L1-024,NAP1L1-027
chr12	75552998	75554800	reg_7217	chr12	75553778	75557057	NAP1L1-001,NAP1L1-004,NAP1L1-005,NAP1L1-006,NAP1L1-007,NAP1L1-008,NAP1L1-009,NAP1L1-010,NAP1L1-011,NAP1L1-012,NAP1L1-013,NAP1L1-015,NAP1L1-016,NAP1L1-018,NAP1L1-020,NAP1L1-021,NAP1L1-022,NAP1L1-024,NAP1L1-027
chr12	75571398	75572400	reg_7218	chr12	75565920	75577634	NAP1L1-001,NAP1L1-004,NAP1L1-005,NAP1L1-006,NAP1L1-007,NAP1L1-008,NAP1L1-009,NAP1L1-010,NAP1L1-011,NAP1L1-012,NAP1L1-013,NAP1L1-015,NAP1L1-016,NAP1L1-018,NAP1L1-020,NAP1L1-021,NAP1L1-022,NAP1L1-024,NAP1L1-027
chr12	75527598	75529400	reg_7216	chr12	75521694	75527812	BBS10-001
chr12	75527598	75529400	reg_7216	chr12	75527813	75534685	BBS10-001
chr12	75552998	75554800	reg_7217	chr12	75543663	75553777	BBS10-001
chr12	75552998	75554800	reg_7217	chr12	75553778	75557057	BBS10-001
chr12	75571398	75572400	reg_7218	chr12	75565920	75577634	BBS10-001
chr12	88920798	88935200	reg_7311	chr12	88921599	88923539	CEP290-001,CEP290-003,CEP290-005,CEP290-006,CEP290-007,CEP290-201,CEP290-202
chr12	88920798	88935200	reg_7311	chr12	88933259	88934342	CEP290-001,CEP290-003,CEP290-005,CEP290-006,CEP290-007,CEP290-201,CEP290-202
chr12	88920798	88935200	reg_7311	chr12	88918769	88921598	KITLG-001,KITLG-002,KITLG-004,KITLG-005
chr12	88920798	88935200	reg_7311	chr12	88921599	88923539	KITLG-001,KITLG-002,KITLG-004,KITLG-005
chr12	88920798	88935200	reg_7311	chr12	88923540	88924908	KITLG-001,KITLG-002,KITLG-004,KITLG-005
chr12	88920798	88935200	reg_7311	chr12	88924909	88930059	KITLG-001,KITLG-002,KITLG-004,KITLG-005
chr12	88920798	88935200	reg_7311	chr12	88930060	88931042	KITLG-001,KITLG-002,KITLG-004,KITLG-005
chr12	88920798	88935200	reg_7311	chr12	88931143	88933092	KITLG-001,KITLG-002,KITLG-004,KITLG-005
chr12	88920798	88935200	reg_7311	chr12	88933259	88934342	KITLG-001,KITLG-002,KITLG-004,KITLG-005
chr12	88920798	88935200	reg_7311	chr12	88934343	88939760	KITLG-001,KITLG-002,KITLG-004,KITLG-005
chr12	88940998	88948000	reg_7312	chr12	88942218	88943292	KITLG-001,KITLG-002,KITLG-004,KITLG-005
chr12	88940998	88948000	reg_7312	chr12	88943293	88946263	KITLG-001,KITLG-002,KITLG-004,KITLG-005
chr12	88940998	88948000	reg_7312	chr12	88946264	88953167	KITLG-001,KITLG-002,KITLG-004,KITLG-005
chr12	95611198	95612200	reg_7424	chr12	95610774	95611431	NTN4-001,NTN4-002,NTN4-003,NTN4-004,NTN4-005
chr12	95611198	95612200	reg_7424	chr12	95611432	95617105	NTN4-001,NTN4-002,NTN4-003,NTN4-004,NTN4-005
chr12	108660598	108663200	reg_7556	chr12	108662845	108664543	CORO1C-001,CORO1C-007,CORO1C-008,CORO1C-009,CORO1C-011,CORO1C-012,CORO1C-013,CORO1C-014,CORO1C-016,CORO1C-020,CORO1C-021,CORO1C-201
chr12	108660598	108663200	reg_7556	chr12	108662845	108664543	ALKBH2-001,ALKBH2-003,ALKBH2-005,ALKBH2-007,ALKBH2-008,ALKBH2-009
chr12	108660598	108663200	reg_7556	chr12	108662845	108664543	UNG-001,UNG-005
chr12	115373598	115378600	reg_7669	chr12	115368722	115383078	TBX3-001,TBX3-002
chr12	115470798	115476200	reg_7675	chr12	115469289	115474976	TBX3-001,TBX3-002
chr12	115470798	115476200	reg_7675	chr12	115474977	115476494	TBX3-001,TBX3-002
chr12	114640998	114643000	reg_7653	chr12	114637378	114656328	SNORD56.2-201
chr12	114668798	114669600	reg_7655	chr12	114656760	114675561	SNORD56.2-201
chr12	120666798	120681200	reg_7761	chr12	120676846	120689349	HNF1A-001,HNF1A-023,HNF1A-025,HNF1A-201
chr12	124736998	124741800	reg_7866	chr12	124737638	124751482	NCOR2-001,NCOR2-002,NCOR2-003,NCOR2-004,NCOR2-005,NCOR2-009,NCOR2-012,NCOR2-013,NCOR2-015,NCOR2-017,NCOR2-018,NCOR2-019,NCOR2-022,NCOR2-024,NCOR2-201,NCOR2-202,NCOR2-203
chr12	130848998	130850800	reg_7922	chr12	130838248	130856800	U6.798-201
chr13	20552598	20554000	reg_7965	chr13	20545682	20554820	LINC00556-001
chr13	99312598	99315600	reg_8662	chr13	99314788	99317091	RNU4-9P-201
chr13	99312598	99315600	reg_8662	chr13	99312409	99314787	SNORD27.2-201
chr13	99312598	99315600	reg_8662	chr13	99314788	99317091	SNORD27.2-201
chr13	99312598	99315600	reg_8662	chr13	99314788	99317091	SAP18-001,SAP18-008
chr13	99312598	99315600	reg_8662	chr13	99312409	99314787	SKA3-001,SKA3-006
chr13	99312598	99315600	reg_8662	chr13	99314788	99317091	SKA3-001,SKA3-006
chr13	22792598	22795600	reg_7992	chr13	22794398	22795656	snoU13.284-201
chr13	22792598	22795600	reg_7992	chr13	22791751	22792968	MICU2-001,MICU2-002
chr13	22792598	22795600	reg_7992	chr13	22793343	22794397	MICU2-001,MICU2-002
chr13	22792598	22795600	reg_7992	chr13	22794398	22795656	MICU2-001,MICU2-002
chr13	22792598	22795600	reg_7992	chr13	22794398	22795656	FGF9-001
chr13	24033398	24042200	reg_8004	chr13	24032001	24041201	MIR2276-201
chr13	24033398	24042200	reg_8004	chr13	24041202	24041869	MIR2276-201
chr13	24033398	24042200	reg_8004	chr13	24041870	24045263	MIR2276-201
chr13	24066198	24067200	reg_8006	chr13	24064945	24069510	MIR2276-201
chr13	24033398	24042200	reg_8004	chr13	24041202	24041869	SPATA13-AS1-001
chr13	24033398	24042200	reg_8004	chr13	24041870	24045263	SPATA13-AS1-001
chr13	22792598	22795600	reg_7992	chr13	22791751	22792968	SHISA2-001
chr13	22792598	22795600	reg_7992	chr13	22792969	22793342	SHISA2-001
chr13	22792598	22795600	reg_7992	chr13	22793343	22794397	SHISA2-001
chr13	22792598	22795600	reg_7992	chr13	22794398	22795656	SHISA2-001
chr13	27379598	27384400	reg_8054	chr13	27375168	27380591	GSX1-001
chr13	27379598	27384400	reg_8054	chr13	27380592	27384577	GSX1-001
chr13	27379598	27384400	reg_8054	chr13	27375168	27380591	RNU6-73-201
chr13	27379598	27384400	reg_8054	chr13	27380592	27384577	RNU6-73-201
chr13	27379598	27384400	reg_8054	chr13	27375168	27380591	CDX2-001
chr13	27395398	27397200	reg_8055	chr13	27389832	27399069	CDX2-001
chr13	27379598	27384400	reg_8054	chr13	27380592	27384577	PRHOXNB-201
chr13	31926598	31932200	reg_8127	chr13	31920246	31932608	ZAR1L-001,ZAR1L-201
chr13	44449998	44451400	reg_8265	chr13	44440855	44452073	LACC1-001,LACC1-002,LACC1-201
chr13	44449998	44451400	reg_8265	chr13	44440855	44452073	SMIM2-AS1-001,SMIM2-AS1-002
chr13	44449998	44451400	reg_8265	chr13	44440855	44452073	SMIM2-001
chr13	44272198	44289600	reg_8257	chr13	44274294	44279423	SERP2-001
chr13	51687998	51690200	reg_8350	chr13	51683623	51688116	INTS6-AS1-001,INTS6-AS1-002,INTS6-AS1-003,INTS6-AS1-004,INTS6-AS1-005,INTS6-AS1-006,INTS6-AS1-007,INTS6-AS1-008,INTS6-AS1-009,INTS6-AS1-010,INTS6-AS1-011,INTS6-AS1-012,INTS6-AS1-013,INTS6-AS1-014,INTS6-AS1-015,INTS6-AS1-016,INTS6-AS1-020,INTS6-AS1-021,INTS6-AS1-024
chr13	51695998	51696800	reg_8351	chr13	51696793	51697859	INTS6-AS1-001,INTS6-AS1-002,INTS6-AS1-003,INTS6-AS1-004,INTS6-AS1-005,INTS6-AS1-006,INTS6-AS1-007,INTS6-AS1-008,INTS6-AS1-009,INTS6-AS1-010,INTS6-AS1-011,INTS6-AS1-012,INTS6-AS1-013,INTS6-AS1-014,INTS6-AS1-015,INTS6-AS1-016,INTS6-AS1-020,INTS6-AS1-021,INTS6-AS1-024
chr13	51687998	51690200	reg_8350	chr13	51683623	51688116	WDFY2-001
chr13	51695998	51696800	reg_8351	chr13	51696793	51697859	WDFY2-001
chr13	73701398	73705200	reg_8464	chr13	73698846	73703084	PIBF1-001
chr13	73701398	73705200	reg_8464	chr13	73703096	73711393	PIBF1-001
chr13	73701398	73705200	reg_8464	chr13	73698846	73703084	RNU6-79-201
chr13	73427798	73430800	reg_8451	chr13	73429839	73434858	KLF5-001,KLF5-201
chr13	73701398	73705200	reg_8464	chr13	73698846	73703084	KLF5-001,KLF5-201
chr13	73701398	73705200	reg_8464	chr13	73703096	73711393	KLF5-001,KLF5-201
chr13	73427798	73430800	reg_8451	chr13	73429839	73434858	RNU6-66-201
chr13	73701398	73705200	reg_8464	chr13	73698846	73703084	RNU6-66-201
chr13	73701398	73705200	reg_8464	chr13	73703096	73711393	RNU6-66-201
chr13	73427798	73430800	reg_8451	chr13	73429839	73434858	RNU4-10P-201
chr13	73701398	73705200	reg_8464	chr13	73698846	73703084	RNU4-10P-201
chr13	73701398	73705200	reg_8464	chr13	73703096	73711393	RNU4-10P-201
chr13	95833198	95834400	reg_8599	chr13	95832767	95834264	ABCC4-001,ABCC4-201,ABCC4-202,ABCC4-203,ABCC4-204
chr13	95833198	95834400	reg_8599	chr13	95834265	95836718	CLDN10-001,CLDN10-002,CLDN10-003
chr13	95833198	95834400	reg_8599	chr13	95832767	95834264	DZIP1-001,DZIP1-003,DZIP1-201,DZIP1-202
chr13	95833198	95834400	reg_8599	chr13	95834265	95836718	DZIP1-001,DZIP1-003,DZIP1-201,DZIP1-202
chr13	97025598	97029000	reg_8601	chr13	97026994	97029829	MBNL2-001,MBNL2-003,MBNL2-004,MBNL2-201,MBNL2-202,MBNL2-203
chr13	108915198	108917600	reg_8739	chr13	108912557	108924013	IRS2-001
chr13	33086998	33087800	reg_8140	chr13	33081363	33096707	MCF2L-AS1-001
chr14	22380398	22392200	reg_8851	chr14	22382768	22385566	AE000662.92-001
chr14	22380398	22392200	reg_8851	chr14	22385567	22390138	AE000662.92-001
chr14	22380398	22392200	reg_8851	chr14	22390139	22390691	AE000662.92-001
chr14	22380398	22392200	reg_8851	chr14	22390692	22391081	AE000662.92-001
chr14	22380398	22392200	reg_8851	chr14	22391082	22395120	AE000662.92-001
chr14	22645798	22649400	reg_8857	chr14	22646863	22652642	AE000662.92-001
chr14	22380398	22392200	reg_8851	chr14	22382768	22385566	DAD1-002,DAD1-004,DAD1-005
chr14	22380398	22392200	reg_8851	chr14	22390139	22390691	DAD1-002,DAD1-004,DAD1-005
chr14	22380398	22392200	reg_8851	chr14	22391082	22395120	DAD1-002,DAD1-004,DAD1-005
chr14	22645798	22649400	reg_8857	chr14	22644004	22646007	DAD1-002,DAD1-004,DAD1-005
chr14	22645798	22649400	reg_8857	chr14	22646863	22652642	DAD1-002,DAD1-004,DAD1-005
chr14	22645798	22649400	reg_8857	chr14	22644004	22646007	ABHD4-001,ABHD4-006,ABHD4-008,ABHD4-010
chr14	22380398	22392200	reg_8851	chr14	22382768	22385566	OR6J1-001
chr14	22380398	22392200	reg_8851	chr14	22390692	22391081	OR6J1-001
chr14	22380398	22392200	reg_8851	chr14	22391082	22395120	OR6J1-001
chr14	22380398	22392200	reg_8851	chr14	22385567	22390138	OXA1L-001,OXA1L-003,OXA1L-006,OXA1L-009,OXA1L-012
chr14	22380398	22392200	reg_8851	chr14	22390139	22390691	OXA1L-001,OXA1L-003,OXA1L-006,OXA1L-009,OXA1L-012
chr14	22380398	22392200	reg_8851	chr14	22391082	22395120	OXA1L-001,OXA1L-003,OXA1L-006,OXA1L-009,OXA1L-012
chr14	22380398	22392200	reg_8851	chr14	22385567	22390138	SLC7A7-001,SLC7A7-002,SLC7A7-003,SLC7A7-005,SLC7A7-006,SLC7A7-007,SLC7A7-011,SLC7A7-014,SLC7A7-015,SLC7A7-017,SLC7A7-018,SLC7A7-019,SLC7A7-020,SLC7A7-021,SLC7A7-022
chr14	22380398	22392200	reg_8851	chr14	22390692	22391081	SLC7A7-001,SLC7A7-002,SLC7A7-003,SLC7A7-005,SLC7A7-006,SLC7A7-007,SLC7A7-011,SLC7A7-014,SLC7A7-015,SLC7A7-017,SLC7A7-018,SLC7A7-019,SLC7A7-020,SLC7A7-021,SLC7A7-022
chr14	22380398	22392200	reg_8851	chr14	22391082	22395120	SLC7A7-001,SLC7A7-002,SLC7A7-003,SLC7A7-005,SLC7A7-006,SLC7A7-007,SLC7A7-011,SLC7A7-014,SLC7A7-015,SLC7A7-017,SLC7A7-018,SLC7A7-019,SLC7A7-020,SLC7A7-021,SLC7A7-022
chr14	22645798	22649400	reg_8857	chr14	22646863	22652642	SLC7A7-001,SLC7A7-002,SLC7A7-003,SLC7A7-005,SLC7A7-006,SLC7A7-007,SLC7A7-011,SLC7A7-014,SLC7A7-015,SLC7A7-017,SLC7A7-018,SLC7A7-019,SLC7A7-020,SLC7A7-021,SLC7A7-022
chr14	22380398	22392200	reg_8851	chr14	22390692	22391081	MMP14-001,MMP14-006,MMP14-007
chr14	22380398	22392200	reg_8851	chr14	22391082	22395120	MMP14-001,MMP14-006,MMP14-007
chr14	22380398	22392200	reg_8851	chr14	22391082	22395120	AJUBA-001,AJUBA-002,AJUBA-004,AJUBA-005,AJUBA-006,AJUBA-008,AJUBA-201
chr14	23453798	23455000	reg_8872	chr14	23454719	23475567	THTPA-001,THTPA-002,THTPA-003,THTPA-005,THTPA-007,THTPA-008,THTPA-009
chr14	23456998	23460200	reg_8873	chr14	23454719	23475567	THTPA-001,THTPA-002,THTPA-003,THTPA-005,THTPA-007,THTPA-008,THTPA-009
chr14	23453798	23455000	reg_8872	chr14	23454719	23475567	PSME1-001,PSME1-005,PSME1-006,PSME1-009
chr14	23456998	23460200	reg_8873	chr14	23454719	23475567	PSME1-001,PSME1-005,PSME1-006,PSME1-009
chr14	32257198	32261600	reg_8943	chr14	32254008	32267076	HEATR5A-001,HEATR5A-002,HEATR5A-003,HEATR5A-005,HEATR5A-008,HEATR5A-009,HEATR5A-010,HEATR5A-201,HEATR5A-202,HEATR5A-203,HEATR5A-204
chr14	50011398	50016400	reg_9073	chr14	50001027	50015731	NEMF-001,NEMF-002,NEMF-003,NEMF-004,NEMF-201,NEMF-202,NEMF-203
chr14	50011398	50016400	reg_9073	chr14	50001027	50015731	ARF6-001
chr14	50023598	50029000	reg_9075	chr14	50024213	50026614	ARF6-001
chr14	50011398	50016400	reg_9073	chr14	50001027	50015731	U6.944-201
chr14	50011398	50016400	reg_9073	chr14	50015732	50024212	U6.944-201
chr14	50023598	50029000	reg_9075	chr14	50015732	50024212	U6.944-201
chr14	50023598	50029000	reg_9075	chr14	50024213	50026614	U6.944-201
chr14	50023598	50029000	reg_9075	chr14	50026615	50027335	U6.944-201
chr14	54099798	54120400	reg_9132	chr14	54100757	54102993	MIR5580-201
chr14	54099798	54120400	reg_9132	chr14	54102994	54107209	MIR5580-201
chr14	54099798	54120400	reg_9132	chr14	54107210	54116770	MIR5580-201
chr14	54099798	54120400	reg_9132	chr14	54116771	54119844	MIR5580-201
chr14	54165998	54184200	reg_9136	chr14	54162919	54166550	MIR5580-201
chr14	54165998	54184200	reg_9136	chr14	54166551	54167499	MIR5580-201
chr14	54165998	54184200	reg_9136	chr14	54167500	54170979	MIR5580-201
chr14	54165998	54184200	reg_9136	chr14	54170980	54172224	MIR5580-201
chr14	54165998	54184200	reg_9136	chr14	54172225	54176823	MIR5580-201
chr14	54165998	54184200	reg_9136	chr14	54176840	54177942	MIR5580-201
chr14	54165998	54184200	reg_9136	chr14	54177943	54178171	MIR5580-201
chr14	54165998	54184200	reg_9136	chr14	54178172	54187737	MIR5580-201
chr14	54343798	54347000	reg_9141	chr14	54340584	54347961	MIR5580-201
chr14	54696998	54698800	reg_9147	chr14	54696338	54698528	SAMD4A-001,SAMD4A-003,SAMD4A-006,SAMD4A-201,SAMD4A-202
chr14	54696998	54698800	reg_9147	chr14	54698529	54706653	SAMD4A-001,SAMD4A-003,SAMD4A-006,SAMD4A-201,SAMD4A-202
chr14	56333198	56335000	reg_9185	chr14	56328155	56334097	TBPL2-001,TBPL2-002
chr14	56333198	56335000	reg_9185	chr14	56334098	56335053	TBPL2-001,TBPL2-002
chr14	56333198	56335000	reg_9185	chr14	56334098	56335053	PELI2-001,PELI2-002,PELI2-003
chr14	61177598	61179600	reg_9233	chr14	61176339	61182323	SIX1-001,SIX1-002,SIX1-004,SIX1-005
chr14	61177598	61179600	reg_9233	chr14	61176339	61182323	SIX4-001,SIX4-002,SIX4-004
chr14	61508798	61514800	reg_9238	chr14	61502808	61513479	HIF1A-001,HIF1A-002,HIF1A-003,HIF1A-004,HIF1A-201
chr14	61508798	61514800	reg_9238	chr14	61513480	61515750	HIF1A-001,HIF1A-002,HIF1A-003,HIF1A-004,HIF1A-201
chr14	67556198	67558800	reg_9338	chr14	67530367	67562442	VTI1B-001,VTI1B-005,VTI1B-006
chr14	70026598	70030000	reg_9420	chr14	70025233	70028457	SRSF5-002,SRSF5-003,SRSF5-004,SRSF5-005,SRSF5-010,SRSF5-011,SRSF5-016,SRSF5-018,SRSF5-201
chr14	70026598	70030000	reg_9420	chr14	70028458	70032426	SRSF5-002,SRSF5-003,SRSF5-004,SRSF5-005,SRSF5-010,SRSF5-011,SRSF5-016,SRSF5-018,SRSF5-201
chr14	70033198	70034000	reg_9421	chr14	70032427	70034353	SRSF5-002,SRSF5-003,SRSF5-004,SRSF5-005,SRSF5-010,SRSF5-011,SRSF5-016,SRSF5-018,SRSF5-201
chr14	70026598	70030000	reg_9420	chr14	70028458	70032426	SLC10A1-001
chr14	70033198	70034000	reg_9421	chr14	70032427	70034353	SLC10A1-001
chr14	70026598	70030000	reg_9420	chr14	70028458	70032426	SNORA11.1-201
chr14	70033198	70034000	reg_9421	chr14	70032427	70034353	SNORA11.1-201
chr14	70315798	70319200	reg_9426	chr14	70315997	70324813	SNORA11.1-201
chr14	70033198	70034000	reg_9421	chr14	70032427	70034353	SMOC1-001,SMOC1-002
chr14	74939798	74942400	reg_9490	chr14	74927640	74943040	MLH3-001,MLH3-002,MLH3-003,MLH3-004,MLH3-006,MLH3-007,MLH3-201,MLH3-202,MLH3-203
chr14	74939798	74942400	reg_9490	chr14	74927640	74943040	ZC2HC1C-001,ZC2HC1C-002,ZC2HC1C-003,ZC2HC1C-005,ZC2HC1C-006,ZC2HC1C-007,ZC2HC1C-008,ZC2HC1C-009
chr14	74939798	74942400	reg_9490	chr14	74927640	74943040	ACYP1-001,ACYP1-002,ACYP1-003,ACYP1-004,ACYP1-005,ACYP1-006
chr14	74939798	74942400	reg_9490	chr14	74927640	74943040	NEK9-001,NEK9-005,NEK9-006
chr14	75533798	75537400	reg_9512	chr14	75533597	75534286	NEK9-001,NEK9-005,NEK9-006
chr14	75533798	75537400	reg_9512	chr14	75534287	75539978	NEK9-001,NEK9-005,NEK9-006
chr14	76861998	76866800	reg_9527	chr14	76855622	76880691	TMEM63C-001,TMEM63C-002,TMEM63C-003,TMEM63C-005,TMEM63C-006,TMEM63C-007
chr14	92470798	92474200	reg_9665	chr14	92471004	92471698	NDUFB1-001,NDUFB1-006
chr15	32705998	32710400	reg_9990	chr15	32705750	32708911	SNORD77.4-201
chr15	39125998	39131200	reg_10034	chr15	39130857	39132639	THBS1-001,THBS1-002
chr15	39133598	39135000	reg_10035	chr15	39132984	39134875	THBS1-001,THBS1-002
chr15	39133598	39135000	reg_10035	chr15	39134876	39137090	THBS1-001,THBS1-002
chr15	70490998	70496200	reg_10545	chr15	70483589	70493374	MIR629-201
chr15	70490998	70496200	reg_10545	chr15	70483589	70493374	TLE3-001,TLE3-004,TLE3-007,TLE3-008,TLE3-009,TLE3-010,TLE3-011,TLE3-012,TLE3-013,TLE3-014,TLE3-015,TLE3-016,TLE3-020,TLE3-022,TLE3-026,TLE3-030,TLE3-201
chr15	80801798	80806600	reg_10737	chr15	80804528	80805150	hsa-mir-5572.1-201
chr15	84908598	84916200	reg_10768	chr15	84893430	84912666	ZSCAN2-001,ZSCAN2-002,ZSCAN2-003,ZSCAN2-004,ZSCAN2-005,ZSCAN2-006,ZSCAN2-007,ZSCAN2-008,ZSCAN2-009,ZSCAN2-011,ZSCAN2-012,ZSCAN2-013,ZSCAN2-014
chr15	84908598	84916200	reg_10768	chr15	84893430	84912666	WDR73-001
chr15	84908598	84916200	reg_10768	chr15	84912667	84924307	WDR73-001
chr15	84908598	84916200	reg_10768	chr15	84893430	84912666	ALPK3-001
chr15	84908598	84916200	reg_10768	chr15	84912667	84924307	ALPK3-001
chr15	84857798	84860400	reg_10766	chr15	84850781	84865038	U6.513-201
chr15	100721598	100723200	reg_10989	chr15	100721313	100726165	ALDH1A3-001,ALDH1A3-004,ALDH1A3-006,ALDH1A3-007
chr15	101069998	101071200	reg_10999	chr15	101066398	101070523	CHSY1-001
chr15	100721598	100723200	reg_10989	chr15	100721313	100726165	VIMP-001,VIMP-002,VIMP-005,VIMP-006,VIMP-201
chr16	3618198	3620400	reg_11067	chr16	3615817	3626571	CREBBP-001,CREBBP-003,CREBBP-005,CREBBP-006,CREBBP-008,CREBBP-011
chr16	13958198	13962400	reg_11208	chr16	13954881	13959880	MKL2-001,MKL2-002,MKL2-004,MKL2-005,MKL2-007,MKL2-010,MKL2-201,MKL2-202
chr16	13958198	13962400	reg_11208	chr16	13959881	13961590	MKL2-001,MKL2-002,MKL2-004,MKL2-005,MKL2-007,MKL2-010,MKL2-201,MKL2-202
chr16	15895798	15902000	reg_11239	chr16	15898781	15902889	FOPNL-001,FOPNL-002,FOPNL-005,FOPNL-006,FOPNL-007,FOPNL-008,FOPNL-009
chr16	15895798	15902000	reg_11239	chr16	15898781	15902889	ABCC1-001,ABCC1-007,ABCC1-201,ABCC1-202,ABCC1-203,ABCC1-204,ABCC1-205
chr16	21188398	21188800	reg_11321	chr16	21185937	21189772	CRYM-001,CRYM-003,CRYM-004,CRYM-005,CRYM-006,CRYM-201,CRYM-202,CRYM-203
chr16	21188398	21188800	reg_11321	chr16	21185937	21189772	CDR2-201
chr16	27274198	27275400	reg_11398	chr16	27274347	27276794	IL4R-001,IL4R-004,IL4R-005,IL4R-006,IL4R-007,IL4R-009,IL4R-012,IL4R-017,IL4R-018,IL4R-201,IL4R-202,IL4R-203
chr1	213778398	213784600	reg_2693	chr1	213781486	213787235	SNTB2-001,SNTB2-004,SNTB2-007
chr16	69476398	69477400	reg_11721	chr16	69464323	69477746	NFAT5-001,NFAT5-002,NFAT5-006,NFAT5-007,NFAT5-009,NFAT5-201,NFAT5-202
chr16	86992998	87008400	reg_12023	chr16	86998356	87011349	MTHFSD-001,MTHFSD-002,MTHFSD-003,MTHFSD-004,MTHFSD-005,MTHFSD-009,MTHFSD-010,MTHFSD-011,MTHFSD-012,MTHFSD-014,MTHFSD-015,MTHFSD-018,MTHFSD-201
chr16	86843798	86846600	reg_12018	chr16	86830646	86850960	FOXC2-001
chr16	86992998	87008400	reg_12023	chr16	86998356	87011349	FOXC2-001
chr16	86843798	86846600	reg_12018	chr16	86830646	86850960	FOXL1-001,FOXL1-002
chr16	86992998	87008400	reg_12023	chr16	86998356	87011349	FOXL1-001,FOXL1-002
chr17	6668798	6671600	reg_12244	chr17	6666882	6672411	TEKT1-001,TEKT1-004,TEKT1-005,TEKT1-201
chr17	6668798	6671600	reg_12244	chr17	6666882	6672411	MIR195-201
chr17	6668798	6671600	reg_12244	chr17	6666882	6672411	BCL6B-001,BCL6B-002,BCL6B-005,BCL6B-006
chr17	31623198	31624800	reg_12544	chr17	31619669	31626731	U6.310-201
chr17	65429798	65441800	reg_13064	chr17	65434274	65441372	TMEM132E-001
chr17	65429798	65441800	reg_13064	chr17	65441373	65445786	TMEM132E-001
chr17	65448798	65450000	reg_13065	chr17	65447387	65454150	TMEM132E-001
chr17	65511798	65520600	reg_13067	chr17	65516589	65519667	TMEM132E-001
chr17	35253798	35257600	reg_12592	chr17	35255807	35257943	SLFN13-002,SLFN13-003,SLFN13-004,SLFN13-005,SLFN13-006,SLFN13-007,SLFN13-009,SLFN13-201,SLFN13-202
chr17	35253798	35257600	reg_12592	chr17	35247789	35255620	SLFN12L-004,SLFN12L-005,SLFN12L-201
chr17	35253798	35257600	reg_12592	chr17	35255621	35255806	SLFN12L-004,SLFN12L-005,SLFN12L-201
chr17	35253798	35257600	reg_12592	chr17	35255807	35257943	SLFN12L-004,SLFN12L-005,SLFN12L-201
chr17	35253798	35257600	reg_12592	chr17	35247789	35255620	SNORD7-201
chr17	35253798	35257600	reg_12592	chr17	35255807	35257943	SNORD7-201
chr17	35253798	35257600	reg_12592	chr17	35247789	35255620	AP2B1-001,AP2B1-004,AP2B1-005,AP2B1-006,AP2B1-007,AP2B1-009,AP2B1-010,AP2B1-011,AP2B1-018,AP2B1-201
chr17	35253798	35257600	reg_12592	chr17	35255807	35257943	AP2B1-001,AP2B1-004,AP2B1-005,AP2B1-006,AP2B1-007,AP2B1-009,AP2B1-010,AP2B1-011,AP2B1-018,AP2B1-201
chr17	35253798	35257600	reg_12592	chr17	35255807	35257943	RASL10B-001
chr22	19593398	19598400	reg_19288	chr22	19591222	19603084	LHX1-001,LHX1-004
chr22	19848198	19849800	reg_19293	chr22	19837600	19859957	LHX1-001,LHX1-004
chr22	19593398	19598400	reg_19288	chr22	19591222	19603084	AATF-001,AATF-006,AATF-007
chr22	19848198	19849800	reg_19293	chr22	19837600	19859957	AATF-001,AATF-006,AATF-007
chr22	19593398	19598400	reg_19288	chr22	19591222	19603084	MIR2909-201
chr22	19848198	19849800	reg_19293	chr22	19837600	19859957	MIR2909-201
chr17	31476198	31479000	reg_12536	chr17	31475919	31479828	HNF1B-001,HNF1B-003,HNF1B-004,HNF1B-005
chr17	31623198	31624800	reg_12544	chr17	31619669	31626731	HNF1B-001,HNF1B-003,HNF1B-004,HNF1B-005
chr17	38655998	38661000	reg_12642	chr17	38654826	38668484	GPR179-001
chr17	38655998	38661000	reg_12642	chr17	38654826	38668484	SOCS7-001,SOCS7-002,SOCS7-004
chr17	38655998	38661000	reg_12642	chr17	38654826	38668484	ARHGAP23-001,ARHGAP23-002,ARHGAP23-004,ARHGAP23-005,ARHGAP23-006,ARHGAP23-008,ARHGAP23-201
chr22	19848198	19849800	reg_19293	chr22	19837600	19859957	ARHGAP23-001,ARHGAP23-002,ARHGAP23-004,ARHGAP23-005,ARHGAP23-006,ARHGAP23-008,ARHGAP23-201
chr17	32536798	32539000	reg_12553	chr17	32535906	32536818	FBXO47-001
chr17	32536798	32539000	reg_12553	chr17	32536819	32540979	FBXO47-001
chr17	40522998	40525200	reg_12690	chr17	40524033	40527406	IGFBP4-001,IGFBP4-201
chr17	40908398	40911000	reg_12694	chr17	40906551	40908734	KRTAP3-2-001
chr17	40908398	40911000	reg_12694	chr17	40908735	40912795	KRTAP3-2-001
chr17	40908398	40911000	reg_12694	chr17	40908735	40912795	KRTAP1-3-001
chr17	40908398	40911000	reg_12694	chr17	40906551	40908734	KRTAP2-1-001,KRTAP2-1-201
chr17	40908398	40911000	reg_12694	chr17	40908735	40912795	KRTAP2-3-001
chr17	40908398	40911000	reg_12694	chr17	40906551	40908734	KRTAP2-4-001
chr17	40908398	40911000	reg_12694	chr17	40908735	40912795	KRTAP2-4-001
chr17	40908398	40911000	reg_12694	chr17	40906551	40908734	KRTAP4-12-001
chr17	40908398	40911000	reg_12694	chr17	40908735	40912795	KRTAP4-12-001
chr17	40908398	40911000	reg_12694	chr17	40906551	40908734	KRTAP4-6-001
chr17	40908398	40911000	reg_12694	chr17	40908735	40912795	KRTAP4-6-001
chr17	40948998	40951800	reg_12695	chr17	40948369	40952753	KRTAP4-6-001
chr17	40954598	40960400	reg_12696	chr17	40952754	40954670	KRTAP4-6-001
chr17	40954598	40960400	reg_12696	chr17	40954671	40959403	KRTAP4-6-001
chr17	40954598	40960400	reg_12696	chr17	40959404	40964667	KRTAP4-6-001
chr17	40908398	40911000	reg_12694	chr17	40906551	40908734	KRTAP4-5-001
chr17	40908398	40911000	reg_12694	chr17	40908735	40912795	KRTAP4-5-001
chr17	40948998	40951800	reg_12695	chr17	40948369	40952753	KRTAP4-5-001
chr17	40954598	40960400	reg_12696	chr17	40952754	40954670	KRTAP4-5-001
chr17	40954598	40960400	reg_12696	chr17	40959404	40964667	KRTAP4-5-001
chr17	40908398	40911000	reg_12694	chr17	40906551	40908734	KRTAP4-4-001
chr17	40908398	40911000	reg_12694	chr17	40908735	40912795	KRTAP4-4-001
chr17	40954598	40960400	reg_12696	chr17	40954671	40959403	KRTAP4-4-001
chr17	40908398	40911000	reg_12694	chr17	40906551	40908734	KRTAP4-2-001
chr17	40908398	40911000	reg_12694	chr17	40908735	40912795	KRTAP4-2-001
chr17	40948998	40951800	reg_12695	chr17	40948369	40952753	KRTAP4-2-001
chr17	40954598	40960400	reg_12696	chr17	40952754	40954670	KRTAP4-2-001
chr17	40954598	40960400	reg_12696	chr17	40954671	40959403	KRTAP4-2-001
chr17	40954598	40960400	reg_12696	chr17	40959404	40964667	KRTAP4-2-001
chr17	40908398	40911000	reg_12694	chr17	40906551	40908734	KRTAP9-6-001
chr17	40908398	40911000	reg_12694	chr17	40908735	40912795	KRTAP9-6-001
chr17	40908398	40911000	reg_12694	chr17	40906551	40908734	KRTAP29-1-001
chr17	40908398	40911000	reg_12694	chr17	40908735	40912795	KRTAP29-1-001
chr17	40948998	40951800	reg_12695	chr17	40948369	40952753	KRTAP29-1-001
chr17	40954598	40960400	reg_12696	chr17	40952754	40954670	KRTAP29-1-001
chr17	40954598	40960400	reg_12696	chr17	40954671	40959403	KRTAP29-1-001
chr17	40954598	40960400	reg_12696	chr17	40959404	40964667	KRTAP29-1-001
chr17	40908398	40911000	reg_12694	chr17	40906551	40908734	KRTAP16-1-001
chr17	40908398	40911000	reg_12694	chr17	40908735	40912795	KRTAP16-1-001
chr17	40948998	40951800	reg_12695	chr17	40948369	40952753	KRTAP16-1-001
chr17	40954598	40960400	reg_12696	chr17	40952754	40954670	KRTAP16-1-001
chr17	40954598	40960400	reg_12696	chr17	40954671	40959403	KRTAP16-1-001
chr17	40908398	40911000	reg_12694	chr17	40906551	40908734	KRTAP17-1-001
chr17	40908398	40911000	reg_12694	chr17	40908735	40912795	KRTAP17-1-001
chr17	40948998	40951800	reg_12695	chr17	40948369	40952753	KRTAP17-1-001
chr17	40954598	40960400	reg_12696	chr17	40952754	40954670	KRTAP17-1-001
chr17	40954598	40960400	reg_12696	chr17	40954671	40959403	KRTAP17-1-001
chr17	40954598	40960400	reg_12696	chr17	40959404	40964667	KRTAP17-1-001
chr17	40908398	40911000	reg_12694	chr17	40906551	40908734	KRT33A-001
chr17	40908398	40911000	reg_12694	chr17	40908735	40912795	KRT33A-001
chr17	40948998	40951800	reg_12695	chr17	40948369	40952753	KRT33A-001
chr17	40954598	40960400	reg_12696	chr17	40959404	40964667	KRT33A-001
chr17	40908398	40911000	reg_12694	chr17	40908735	40912795	KRT34-001
chr17	40908398	40911000	reg_12694	chr17	40906551	40908734	KRT31-001
chr17	40908398	40911000	reg_12694	chr17	40908735	40912795	KRT31-001
chr17	40908398	40911000	reg_12694	chr17	40906551	40908734	KRT37-001
chr17	40908398	40911000	reg_12694	chr17	40908735	40912795	KRT37-001
chr17	40908398	40911000	reg_12694	chr17	40906551	40908734	KRT38-001
chr17	40908398	40911000	reg_12694	chr17	40908735	40912795	KRT38-001
chr17	40908398	40911000	reg_12694	chr17	40908735	40912795	KRT32-001
chr17	40908398	40911000	reg_12694	chr17	40906551	40908734	KRT35-001,KRT35-201
chr17	40908398	40911000	reg_12694	chr17	40908735	40912795	KRT35-001,KRT35-201
chr17	40908398	40911000	reg_12694	chr17	40906551	40908734	KRT36-001,KRT36-002
chr17	40908398	40911000	reg_12694	chr17	40908735	40912795	KRT36-001,KRT36-002
chr17	40948998	40951800	reg_12695	chr17	40948369	40952753	KRT36-001,KRT36-002
chr17	40954598	40960400	reg_12696	chr17	40952754	40954670	KRT36-001,KRT36-002
chr17	40908398	40911000	reg_12694	chr17	40906551	40908734	KRT15-001,KRT15-004,KRT15-006,KRT15-007,KRT15-201
chr17	40908398	40911000	reg_12694	chr17	40908735	40912795	KRT15-001,KRT15-004,KRT15-006,KRT15-007,KRT15-201
chr17	40948998	40951800	reg_12695	chr17	40948369	40952753	KRT15-001,KRT15-004,KRT15-006,KRT15-007,KRT15-201
chr17	40954598	40960400	reg_12696	chr17	40952754	40954670	KRT15-001,KRT15-004,KRT15-006,KRT15-007,KRT15-201
chr17	40908398	40911000	reg_12694	chr17	40906551	40908734	KRT9-001,KRT9-002
chr17	40908398	40911000	reg_12694	chr17	40908735	40912795	KRT9-001,KRT9-002
chr17	43571998	43573600	reg_12748	chr17	43570778	43581260	MEOX1-001,MEOX1-002,MEOX1-003,MEOX1-201
chr17	43571998	43573600	reg_12748	chr17	43570778	43581260	SOST-001
chr17	48239198	48246800	reg_12815	chr17	48242119	48244540	MIR1203-201
chr17	48438598	48442600	reg_12822	chr17	48438041	48441999	MIR1203-201
chr17	48470798	48473400	reg_12823	chr17	48460329	48470887	MIR1203-201
chr17	48497798	48498800	reg_12825	chr17	48490171	48498800	MIR1203-201
chr17	48239198	48246800	reg_12815	chr17	48242119	48244540	U3.12-201
chr17	48470798	48473400	reg_12823	chr17	48460329	48470887	U3.12-201
chr17	48239198	48246800	reg_12815	chr17	48242119	48244540	SKAP1-001,SKAP1-002,SKAP1-005
chr17	48239198	48246800	reg_12815	chr17	48242119	48244540	HOXB1-001,HOXB1-002
chr17	48239198	48246800	reg_12815	chr17	48244678	48246492	HOXB1-001,HOXB1-002
chr17	48239198	48246800	reg_12815	chr17	48242119	48244540	HOXB-AS1-001,HOXB-AS1-002,HOXB-AS1-003,HOXB-AS1-004
chr17	48239198	48246800	reg_12815	chr17	48244678	48246492	HOXB-AS1-001,HOXB-AS1-002,HOXB-AS1-003,HOXB-AS1-004
chr17	48239198	48246800	reg_12815	chr17	48242119	48244540	HOXB2-001
chr17	48239198	48246800	reg_12815	chr17	48244678	48246492	HOXB2-001
chr17	48239198	48246800	reg_12815	chr17	48242119	48244540	HOXB-AS2-001
chr17	48239198	48246800	reg_12815	chr17	48244678	48246492	HOXB-AS2-001
chr17	48239198	48246800	reg_12815	chr17	48239587	48242118	MIR10A-201
chr17	48239198	48246800	reg_12815	chr17	48242119	48244540	MIR10A-201
chr17	48239198	48246800	reg_12815	chr17	48244678	48246492	MIR10A-201
chr17	48239198	48246800	reg_12815	chr17	48246493	48249962	MIR10A-201
chr17	48239198	48246800	reg_12815	chr17	48242119	48244540	HOXB5-001
chr17	48239198	48246800	reg_12815	chr17	48244678	48246492	HOXB5-001
chr17	48239198	48246800	reg_12815	chr17	48239587	48242118	HOXB3-001,HOXB3-002,HOXB3-003,HOXB3-004,HOXB3-005,HOXB3-006,HOXB3-007,HOXB3-008,HOXB3-009,HOXB3-012,HOXB3-201
chr17	48239198	48246800	reg_12815	chr17	48242119	48244540	HOXB3-001,HOXB3-002,HOXB3-003,HOXB3-004,HOXB3-005,HOXB3-006,HOXB3-007,HOXB3-008,HOXB3-009,HOXB3-012,HOXB3-201
chr17	48239198	48246800	reg_12815	chr17	48244678	48246492	HOXB3-001,HOXB3-002,HOXB3-003,HOXB3-004,HOXB3-005,HOXB3-006,HOXB3-007,HOXB3-008,HOXB3-009,HOXB3-012,HOXB3-201
chr17	48239198	48246800	reg_12815	chr17	48239017	48239586	HOXB8-001,HOXB8-002,HOXB8-003,HOXB8-004
chr17	48239198	48246800	reg_12815	chr17	48239587	48242118	HOXB8-001,HOXB8-002,HOXB8-003,HOXB8-004
chr17	48239198	48246800	reg_12815	chr17	48242119	48244540	HOXB8-001,HOXB8-002,HOXB8-003,HOXB8-004
chr17	48239198	48246800	reg_12815	chr17	48244678	48246492	HOXB8-001,HOXB8-002,HOXB8-003,HOXB8-004
chr17	58407798	58410400	reg_12960	chr17	58409284	58413274	HOXB8-001,HOXB8-002,HOXB8-003,HOXB8-004
chr17	48239198	48246800	reg_12815	chr17	48239587	48242118	HOXB9-001,HOXB9-005
chr17	48239198	48246800	reg_12815	chr17	48242119	48244540	HOXB9-001,HOXB9-005
chr17	48239198	48246800	reg_12815	chr17	48244678	48246492	HOXB9-001,HOXB9-005
chr17	48239198	48246800	reg_12815	chr17	48242119	48244540	MIR196A1-201
chr17	48239198	48246800	reg_12815	chr17	48244678	48246492	MIR196A1-201
chr17	57697198	57700000	reg_12940	chr17	57687204	57708655	MSI2-001,MSI2-002,MSI2-003,MSI2-005,MSI2-006,MSI2-009
chr17	57705598	57706800	reg_12941	chr17	57687204	57708655	MSI2-001,MSI2-002,MSI2-003,MSI2-005,MSI2-006,MSI2-009
chr17	57866198	57870600	reg_12943	chr17	57859946	57870604	VEZF1-001,VEZF1-002,VEZF1-004,VEZF1-005
chr17	57866198	57870600	reg_12943	chr17	57859946	57870604	SRSF1-001,SRSF1-002,SRSF1-003,SRSF1-006
chr17	58393798	58398200	reg_12955	chr17	58392780	58397033	SUPT4H1-001,SUPT4H1-002,SUPT4H1-005,SUPT4H1-006
chr17	58401798	58404200	reg_12958	chr17	58401673	58409283	SUPT4H1-001,SUPT4H1-002,SUPT4H1-005,SUPT4H1-006
chr17	58405998	58406600	reg_12959	chr17	58401673	58409283	SUPT4H1-001,SUPT4H1-002,SUPT4H1-005,SUPT4H1-006
chr17	58407798	58410400	reg_12960	chr17	58401673	58409283	SUPT4H1-001,SUPT4H1-002,SUPT4H1-005,SUPT4H1-006
chr17	58407798	58410400	reg_12960	chr17	58409284	58413274	SUPT4H1-001,SUPT4H1-002,SUPT4H1-005,SUPT4H1-006
chr17	59752198	59756800	reg_12978	chr17	59752983	59772059	MIR21-201
chr17	60742598	60743800	reg_12989	chr17	60742111	60744857	TBX2-001
chr17	60742598	60743800	reg_12989	chr17	60742111	60744857	TBX4-001,TBX4-002,TBX4-003
chr17	60742598	60743800	reg_12989	chr17	60742111	60744857	NACA2-001
chr22	29772598	29778200	reg_19443	chr22	29775956	29776997	APOH-001,APOH-002,APOH-003,APOH-004
chr17	72713998	72719000	reg_13218	chr17	72712662	72724357	COG1-001,COG1-002,COG1-010,COG1-011
chr17	74558598	74559600	reg_13254	chr17	74557603	74566743	GRIN2C-001,GRIN2C-002
chr17	76445998	76447400	reg_13312	chr17	76446164	76454086	CYGB-001,CYGB-002,CYGB-003,CYGB-005
chr17	76445998	76447400	reg_13312	chr17	76446164	76454086	ST6GALNAC1-001,ST6GALNAC1-006,ST6GALNAC1-010
chr17	79999798	80004200	reg_13397	chr17	79990721	80003600	CBX2-001,CBX2-002
chr17	79999798	80004200	reg_13397	chr17	79990721	80003600	CBX8-001,CBX8-002,CBX8-004
chr17	79999798	80004200	reg_13397	chr17	79990721	80003600	CBX4-001,CBX4-002,CBX4-004
chr18	3714398	3716800	reg_13530	chr18	3709412	3720349	MYL12B-001,MYL12B-002,MYL12B-003,MYL12B-004
chr18	3714398	3716800	reg_13530	chr18	3709412	3720349	DLGAP1-AS3-001,DLGAP1-AS3-002
chr18	3714398	3716800	reg_13530	chr18	3709412	3720349	DLGAP1-AS4-001
chr18	10034198	10037000	reg_13564	chr18	10029226	10035219	snoU13.352-201
chr18	10034198	10037000	reg_13564	chr18	10035839	10040524	APCDD1-001,APCDD1-004
chr18	12606398	12608000	reg_13594	chr18	12603918	12608705	RNU7-129P-201
chr18	22465998	22468000	reg_13660	chr18	22462702	22467777	GATA6-001,GATA6-002
chr18	22465998	22468000	reg_13660	chr18	22467778	22469720	GATA6-001,GATA6-002
chr18	22465998	22468000	reg_13660	chr18	22462702	22467777	U6.300-201
chr18	22465998	22468000	reg_13660	chr18	22467778	22469720	U6.300-201
chr18	23377998	23380600	reg_13687	chr18	23371040	23380477	CABLES1-001,CABLES1-002,CABLES1-003,CABLES1-004
chr18	23377998	23380600	reg_13687	chr18	23380478	23381466	CABLES1-001,CABLES1-002,CABLES1-003,CABLES1-004
chr18	23861598	23863400	reg_13700	chr18	23862224	23863660	RNU5A-6P-201
chr18	26385198	26387200	reg_13723	chr18	26384372	26388476	KCTD1-001,KCTD1-201,KCTD1-202
chr18	26385198	26387200	reg_13723	chr18	26384372	26388476	AQP4-AS1-001,AQP4-AS1-002,AQP4-AS1-003,AQP4-AS1-004
chr18	26385198	26387200	reg_13723	chr18	26384372	26388476	U3.30-201
chr18	57445798	57447000	reg_13986	chr18	57444543	57448539	U3.36-201
chr18	57445798	57447000	reg_13986	chr18	57444543	57448539	BOD1L2-001
chr19	13259598	13262000	reg_14435	chr19	13258738	13263003	LYL1-001,LYL1-003
chr19	13259598	13262000	reg_14435	chr19	13258738	13263003	STX10-002,STX10-003,STX10-004,STX10-005,STX10-006,STX10-007,STX10-008,STX10-009,STX10-011
chr19	40146998	40148600	reg_14717	chr19	40140803	40154562	LEUTX-001
chr19	40146998	40148600	reg_14717	chr19	40140803	40154562	TTC9B-001
chr19	40146998	40148600	reg_14717	chr19	40140803	40154562	CNTD2-001,CNTD2-003,CNTD2-005,CNTD2-201
chr19	42419198	42420000	reg_14758	chr19	42416545	42428900	MIR4323-201
chr19	42419198	42420000	reg_14758	chr19	42416545	42428900	ERF-001,ERF-003,ERF-006,ERF-007
chr19	42419198	42420000	reg_14758	chr19	42416545	42428900	CEACAM8-001,CEACAM8-002
chr19	46288798	46290400	reg_14833	chr19	46290358	46296327	U6.62-201
chr19	46039598	46044800	reg_14829	chr19	46040762	46041138	PPP5C-001,PPP5C-002
chr19	46288798	46290400	reg_14833	chr19	46282275	46290357	PNMAL1-001,PNMAL1-002,PNMAL1-005
chr19	46288798	46290400	reg_14833	chr19	46282275	46290357	PNMAL2-001,PNMAL2-201
chr19	48353398	48356000	reg_14886	chr19	48347000	48363999	KDELR1-001,KDELR1-002,KDELR1-005
chr19	48353398	48356000	reg_14886	chr19	48347000	48363999	GRWD1-001,GRWD1-002
chr19	48353398	48356000	reg_14886	chr19	48347000	48363999	CYTH2-001,CYTH2-007,CYTH2-010,CYTH2-201
chr19	48353398	48356000	reg_14886	chr19	48347000	48363999	LMTK3-001,LMTK3-002
chr19	48353398	48356000	reg_14886	chr19	48347000	48363999	SPACA4-001
chr19	48353398	48356000	reg_14886	chr19	48347000	48363999	SPHK2-001,SPHK2-003,SPHK2-004,SPHK2-005,SPHK2-009,SPHK2-010,SPHK2-012,SPHK2-013,SPHK2-201,SPHK2-202
chr19	48353398	48356000	reg_14886	chr19	48347000	48363999	DBP-001,DBP-002,DBP-004,DBP-005
chr19	50920998	50922400	reg_14945	chr19	50901872	50924797	SYT3-001,SYT3-002,SYT3-003,SYT3-005,SYT3-201
chr19	50920998	50922400	reg_14945	chr19	50901872	50924797	ACPT-001,ACPT-201
chr19	50920998	50922400	reg_14945	chr19	50901872	50924797	KLK5-001,KLK5-004,KLK5-005,KLK5-006
chr19	50920998	50922400	reg_14945	chr19	50901872	50924797	KLK10-001,KLK10-002,KLK10-004,KLK10-201
chr19	50885198	50886600	reg_14943	chr19	50878648	50887819	KLK14-001,KLK14-201
chr19	50920998	50922400	reg_14945	chr19	50901872	50924797	KLK14-001,KLK14-201
chr19	50920998	50922400	reg_14945	chr19	50901872	50924797	CTU1-001
chr19	50920998	50922400	reg_14945	chr19	50901872	50924797	SIGLEC9-001,SIGLEC9-002,SIGLEC9-003
chr19	51350198	51352400	reg_14949	chr19	51343481	51350927	SIGLEC14-001
chr19	55325198	55328800	reg_14971	chr19	55322655	55339372	PTPRH-001,PTPRH-002
chr19	55325198	55328800	reg_14971	chr19	55322655	55339372	BRSK1-201,BRSK1-202,BRSK1-203
chr19	55325198	55328800	reg_14971	chr19	55322655	55339372	TMEM190-001
chr19	55325198	55328800	reg_14971	chr19	55322655	55339372	TMEM238-001
chr20	368398	390600	reg_17774	chr20	363368	372024	NRSN2-003NRSN2-005
chr20	368398	390600	reg_17774	chr20	363368	372024	TRIB3-001TRIB3-003TRIB3-201
chr20	368398	390600	reg_17774	chr20	363368	372024	RBCK1-001RBCK1-002RBCK1-004,RBCK1-006,RBCK1-007,RBCK1-009,RBCK1-010,RBCK1-013
chr20	395598	401400	reg_17775	chr20	382730	398584	RBCK1-001RBCK1-002RBCK1-004,RBCK1-006,RBCK1-007,RBCK1-009,RBCK1-010,RBCK1-013
chr20	368398	390600	reg_17774	chr20	382730	398584	RBCK1-001RBCK1-002RBCK1-004,RBCK1-006,RBCK1-007,RBCK1-009,RBCK1-010,RBCK1-013
chr20	368398	390600	reg_17774	chr20	363368	372024	TBC1D20-004
chr20	368398	390600	reg_17774	chr20	363368	372024	SLC52A3-001SLC52A3-004
chr20	4108598	4112800	reg_17841	chr20	4104929	4114796	PRND-002
chr20	5759998	5768600	reg_17875	chr20	5766232	5773186	GPCPD1-001,GPCPD1-004
chr20	11207998	11208800	reg_17965	chr20	11205229	11208150	JAG1-201,JAG1-202
chr20	11207998	11208800	reg_17965	chr20	11208151	11214427	JAG1-201,JAG1-202
chr20	17556198	17560200	reg_18034	chr20	17554227	17558423	SNORD17-201
chr20	17556198	17560200	reg_18034	chr20	17558424	17561864	SNORD17-201
chr20	17556198	17560200	reg_18034	chr20	17554227	17558423	MGME1-001,MGME1-002,MGME1-003
chr20	17556198	17560200	reg_18034	chr20	17558424	17561864	MGME1-001,MGME1-002,MGME1-003
chr20	25089798	25092400	reg_18154	chr20	25089539	25090259	PYGB-001,PYGB-002
chr20	53657598	53659800	reg_18608	chr20	53658768	53660629	HM13-AS1-001
chr20	54167998	54168600	reg_18640	chr20	54164282	54169914	HM13-AS1-001
chr20	35301998	35308400	reg_18259	chr20	35300722	35306122	MIR1289-1-201
chr20	35301998	35308400	reg_18259	chr20	35306123	35307453	MIR1289-1-201
chr20	35301998	35308400	reg_18259	chr20	35300722	35306122	GDF5-001,GDF5-002
chr20	35465998	35469000	reg_18267	chr20	35459589	35466492	ROMO1-001,ROMO1-002,ROMO1-003,ROMO1-004,ROMO1-005
chr20	35465998	35469000	reg_18267	chr20	35466493	35473712	ROMO1-001,ROMO1-002,ROMO1-003,ROMO1-004,ROMO1-005
chr20	47272998	47275400	reg_18444	chr20	47270441	47274564	ZMYND8-001,ZMYND8-003,ZMYND8-006,ZMYND8-007,ZMYND8-009,ZMYND8-011,ZMYND8-012,ZMYND8-013,ZMYND8-014,ZMYND8-015,ZMYND8-016,ZMYND8-201,ZMYND8-202,ZMYND8-203,ZMYND8-204,ZMYND8-205,ZMYND8-206
chr20	50070398	50071200	reg_18520	chr20	50046624	50071253	U6.403-201
chr20	50070398	50071200	reg_18520	chr20	50046624	50071253	SNAI1-001
chr20	50435598	50442200	reg_18545	chr20	50426216	50445956	CEBPB-001
chr20	51926398	51929000	reg_18584	chr20	51924818	51930793	SALL4-001,SALL4-002,SALL4-201
chr20	51930598	51932000	reg_18585	chr20	51924818	51930793	SALL4-001,SALL4-002,SALL4-201
chr20	54167998	54168600	reg_18640	chr20	54164282	54169914	ZNF217-001,ZNF217-002,ZNF217-004,ZNF217-201
chr20	58126998	58136400	reg_18722	chr20	58121017	58133340	ZBP1-001,ZBP1-003,ZBP1-005,ZBP1-008,ZBP1-201,ZBP1-202
chr20	58126998	58136400	reg_18722	chr20	58133341	58136239	ZBP1-001,ZBP1-003,ZBP1-005,ZBP1-008,ZBP1-201,ZBP1-202
chr20	58176398	58180400	reg_18723	chr20	58172883	58180305	ZBP1-001,ZBP1-003,ZBP1-005,ZBP1-008,ZBP1-201,ZBP1-202
chr20	58176398	58180400	reg_18723	chr20	58180306	58180628	ZBP1-001,ZBP1-003,ZBP1-005,ZBP1-008,ZBP1-201,ZBP1-202
chr20	62432998	62434800	reg_18763	chr20	62434363	62449955	RBBP8NL-001
chr20	62432998	62434800	reg_18763	chr20	62430410	62434362	GATA5-001
chr20	62432998	62434800	reg_18763	chr20	62434363	62449955	GATA5-001
chr20	62432998	62434800	reg_18763	chr20	62430410	62434362	LINC00659-001
chr20	62432998	62434800	reg_18763	chr20	62434363	62449955	LINC00659-001
chr20	62432998	62434800	reg_18763	chr20	62430410	62434362	OGFR-001,OGFR-002,OGFR-003,OGFR-004
chr21	14874198	14880800	reg_18816	chr21	14870483	14874488	NRIP1-001,NRIP1-002,NRIP1-004,NRIP1-201
chr21	14874198	14880800	reg_18816	chr21	14874489	14876784	NRIP1-001,NRIP1-002,NRIP1-004,NRIP1-201
chr21	14874198	14880800	reg_18816	chr21	14876785	14877634	NRIP1-001,NRIP1-002,NRIP1-004,NRIP1-201
chr21	14874198	14880800	reg_18816	chr21	14877800	14880657	NRIP1-001,NRIP1-002,NRIP1-004,NRIP1-201
chr21	14874198	14880800	reg_18816	chr21	14877800	14880657	U6.757-201
chr21	38986598	38997600	reg_19081	chr21	38993563	39010347	ETS2-001,ETS2-002,ETS2-003,ETS2-004
chr21	41782598	41787400	reg_19138	chr21	41782939	41788979	MX1-001,MX1-002,MX1-003,MX1-007,MX1-008,MX1-009,MX1-010,MX1-012,MX1-013,MX1-201
chr21	41782598	41787400	reg_19138	chr21	41782939	41788979	SNORA32.3-201
chr21	41782598	41787400	reg_19138	chr21	41770800	41782938	snoU13.456-201
chr21	41782598	41787400	reg_19138	chr21	41782939	41788979	snoU13.456-201
chr21	44752198	44754000	reg_19214	chr21	44747957	44754934	TSPEAR-AS1-001,TSPEAR-AS1-002
chr21	44752198	44754000	reg_19214	chr21	44747957	44754934	KRTAP10-1-001
chr22	18054198	18057400	reg_19278	chr22	18056455	18063367	MICAL3-001,MICAL3-002,MICAL3-003,MICAL3-004,MICAL3-006,MICAL3-010,MICAL3-011,MICAL3-012,MICAL3-015,MICAL3-017,MICAL3-018,MICAL3-019,MICAL3-201,MICAL3-202,MICAL3-203
chr22	19848198	19849800	reg_19293	chr22	19837600	19859957	TBX1-001,TBX1-002,TBX1-003
chr17	66949998	66954400	reg_13115	chr17	66943802	66952462	SERPIND1-001,SERPIND1-002
chr17	66949998	66954400	reg_13115	chr17	66952463	66958295	SERPIND1-001,SERPIND1-002
chr17	66949998	66954400	reg_13115	chr17	66943802	66952462	SNAP29-001,SNAP29-003
chr17	66949998	66954400	reg_13115	chr17	66952463	66958295	SNAP29-001,SNAP29-003
chr17	66949998	66954400	reg_13115	chr17	66943802	66952462	CRKL-001
chr17	66949998	66954400	reg_13115	chr17	66952463	66958295	CRKL-001
chr17	66949998	66954400	reg_13115	chr17	66943802	66952462	AIFM3-001,AIFM3-002,AIFM3-003,AIFM3-009,AIFM3-014,AIFM3-201,AIFM3-202,AIFM3-203
chr17	31051398	31053200	reg_12531	chr17	31045825	31053088	SNORD42.1-201
chr17	31051398	31053200	reg_12531	chr17	31053089	31056353	SNORD42.1-201
chr22	32694398	32700800	reg_19510	chr22	32691062	32700056	LL22NC01-116C6.1-001
chr22	36051998	36053600	reg_19570	chr22	36050027	36053175	MB-001,MB-002,MB-003,MB-004,MB-005,MB-006,MB-007,MB-008,MB-201,MB-202
chr22	37453998	37457800	reg_19598	chr22	37451064	37470470	CYTH4-001,CYTH4-008,CYTH4-009,CYTH4-013,CYTH4-014
chr22	37307198	37308200	reg_19595	chr22	37305571	37321219	ELFN2-001,ELFN2-201
chr22	37307198	37308200	reg_19595	chr22	37305571	37321219	MFNG-001,MFNG-004,MFNG-005,MFNG-007,MFNG-010,MFNG-201
chr22	38649198	38651600	reg_19644	chr22	38650200	38650735	PICK1-001,PICK1-002,PICK1-004,PICK1-005,PICK1-009,PICK1-016
chr22	39213998	39215400	reg_19658	chr22	39207201	39214999	CBX7-001,CBX7-003,CBX7-005
chr22	39213998	39215400	reg_19658	chr22	39207201	39214999	SNORD83B-201
chr22	39213998	39215400	reg_19658	chr22	39207201	39214999	RPL3-001,RPL3-003,RPL3-009,RPL3-011,RPL3-012
chr22	46074998	46080400	reg_19811	chr22	46064686	46076583	MIR3619-201
chrX	10165598	10171800	reg_32343	chrX	10170590	10172985	HCCS-001,HCCS-002,HCCS-003
chrX	13397398	13399800	reg_32386	chrX	13397008	13401188	TMSB4X-001,TMSB4X-002,TMSB4X-003,TMSB4X-004
chrX	12981398	12982200	reg_32363	chrX	12978835	12988102	GS1-600G8.3-001
chrX	20066398	20068600	reg_32458	chrX	20062061	20068419	SH3KBP1-001,SH3KBP1-002,SH3KBP1-003,SH3KBP1-004,SH3KBP1-005,SH3KBP1-006,SH3KBP1-008,SH3KBP1-201
chrX	20066398	20068600	reg_32458	chrX	20068420	20071545	SH3KBP1-001,SH3KBP1-002,SH3KBP1-003,SH3KBP1-004,SH3KBP1-005,SH3KBP1-006,SH3KBP1-008,SH3KBP1-201
chrX	46405998	46408200	reg_32674	chrX	46405240	46408971	MIR221-201
chrX	46207398	46211000	reg_32666	chrX	46203013	46209215	SNORD77.2-201
chrX	46373998	46377200	reg_32673	chrX	46373048	46399282	SNORD77.2-201
chrX	46405998	46408200	reg_32674	chrX	46405240	46408971	SNORD77.2-201
chrX	48484598	48490200	reg_32685	chrX	48473307	48490154	ZNF81-001,ZNF81-002,ZNF81-003,ZNF81-201
chrX	48484598	48490200	reg_32685	chrX	48473307	48490154	ZNF630-001,ZNF630-002,ZNF630-003,ZNF630-005,ZNF630-201
chrX	48484598	48490200	reg_32685	chrX	48473307	48490154	snoU13.87-201
chrX	48484598	48490200	reg_32685	chrX	48490155	48493407	snoU13.87-201
chrX	48484598	48490200	reg_32685	chrX	48473307	48490154	WDR13-006,WDR13-007
chrX	42118398	42120800	reg_32616	chrX	42116894	42119802	USP27X-001
chrX	42118398	42120800	reg_32616	chrX	42119803	42122572	USP27X-001
chrX	43326198	43329200	reg_32631	chrX	43316992	43327753	USP27X-001
chrX	42118398	42120800	reg_32616	chrX	42116894	42119802	CLCN5-001,CLCN5-002,CLCN5-003,CLCN5-004
chrX	42118398	42120800	reg_32616	chrX	42119803	42122572	CLCN5-001,CLCN5-002,CLCN5-003,CLCN5-004
chrX	42754398	42756800	reg_32626	chrX	42751098	42758131	CLCN5-001,CLCN5-002,CLCN5-003,CLCN5-004
chrX	42941398	42946200	reg_32627	chrX	42931015	42943346	CLCN5-001,CLCN5-002,CLCN5-003,CLCN5-004
chrX	42941398	42946200	reg_32627	chrX	42944652	42945504	CLCN5-001,CLCN5-002,CLCN5-003,CLCN5-004
chrX	43326198	43329200	reg_32631	chrX	43316992	43327753	CLCN5-001,CLCN5-002,CLCN5-003,CLCN5-004
chrX	72619998	72623000	reg_32778	chrX	72618753	72621045	CITED1-001,CITED1-002,CITED1-003,CITED1-004,CITED1-005,CITED1-006,CITED1-007,CITED1-008,CITED1-201,CITED1-202
chrX	72619998	72623000	reg_32778	chrX	72621046	72621525	CITED1-001,CITED1-002,CITED1-003,CITED1-004,CITED1-005,CITED1-006,CITED1-007,CITED1-008,CITED1-201,CITED1-202
chrX	72619998	72623000	reg_32778	chrX	72618753	72621045	PHKA1-001,PHKA1-002,PHKA1-003,PHKA1-201,PHKA1-202
chrX	72619998	72623000	reg_32778	chrX	72621526	72624258	PHKA1-001,PHKA1-002,PHKA1-003,PHKA1-201,PHKA1-202
chrX	73913798	73918800	reg_32780	chrX	73917415	73920306	MIR545-201
chrX	73913798	73918800	reg_32780	chrX	73917415	73920306	FTX-002
chrX	106778398	106781600	reg_32868	chrX	106776498	106780446	RNF128-001,RNF128-002,RNF128-003
chrX	106778398	106781600	reg_32868	chrX	106780447	106780824	RNF128-001,RNF128-002,RNF128-003
chrX	106778398	106781600	reg_32868	chrX	106780950	106783751	RNF128-001,RNF128-002,RNF128-003

## Sheet: Active_protein_coding_anno
Enhancer_information				ChIPpeakAnno_annotation
seqnames	starts	ends	enh_region_id	peak	feature	start_position	end_position	feature_strand	insideFeature	distancetoFeature	shortestDistance	fromOverlappingOrNearest	hgnc_symbol
chr1	24372598	24377000	reg_561	0023	ENSG00000001460.17	24356999	24415097	-	inside	40297	15600	NearestLocation	STPG1
chr7	92259198	92261000	reg_28624	1603	ENSG00000001629.9	92246234	92401384	+	inside	13866	12965	NearestLocation	ANKIB1
chr4	11546398	11549800	reg_22276	1224	ENSG00000002587.9	11393150	11429765	-	upstream	-118335	116634	NearestLocation	HS3ST1
chr2	201899998	201901600	reg_17239	0902	ENSG00000003393.14	201700554	201781189	-	upstream	-119611	118810	NearestLocation	ALS2
chr1	23009998	23010800	reg_510	0020	ENSG00000004487.15	23019448	23083689	+	upstream	-9048	8648	NearestLocation	KDM1A
chr1	22970398	22976600	reg_509	0019	ENSG00000004487.15	23019448	23083689	+	upstream	-45948	42848	NearestLocation	KDM1A
chrX	11257198	11258400	reg_32356	1822	ENSG00000004961.14	11111301	11123078	+	downstream	146499	134121	NearestLocation	HCCS
chrX	11373598	11377000	reg_32357	1823	ENSG00000004961.14	11111301	11123078	+	downstream	263999	250521	NearestLocation	HCCS
chr7	87288998	87292400	reg_28584	1600	ENSG00000005469.11	87345681	87399795	+	upstream	-54981	53281	NearestLocation	CROT
chr6	82143198	82145000	reg_26662	1466	ENSG00000005700.14	82169983	82247754	-	downstream	103654	24983	NearestLocation	IBTK
chr6	82021798	82023800	reg_26656	1465	ENSG00000005700.14	82169983	82247754	-	downstream	224954	146183	NearestLocation	IBTK
chr7	95486398	95488200	reg_28655	1604	ENSG00000005981.12	95485901	95540232	+	inside	1399	498	NearestLocation	ASB4
chr7	95488598	95492800	reg_28656	1605	ENSG00000005981.12	95485901	95540232	+	inside	4799	2698	NearestLocation	ASB4
chr7	140222198	140224400	reg_29174	1637	ENSG00000006459.10	140084746	140177035	-	upstream	-46265	45164	NearestLocation	KDM7A
chr5	134343598	134346800	reg_24976	1369	ENSG00000006837.11	134298419	134371041	-	inside	25841	24241	NearestLocation	CDKL3
chr4	16113798	16117600	reg_22312	1228	ENSG00000007062.11	15968226	16084378	-	upstream	-31322	29421	NearestLocation	PROM1
chr4	16119398	16126800	reg_22313	1229	ENSG00000007062.11	15968226	16084378	-	upstream	-38722	35021	NearestLocation	PROM1
chr6	15900398	15910600	reg_25901	1414	ENSG00000007944.14	16129125	16148248	+	upstream	-223625	218525	NearestLocation	MYLIP
chr6	14876798	14878400	reg_25883	1413	ENSG00000008083.13	15246296	15522040	+	upstream	-368696	367896	NearestLocation	JARID2
chr7	87925998	87927800	reg_28595	1601	ENSG00000008277.14	87934143	88202889	+	upstream	-7243	6343	NearestLocation	ADAM22
chr3	42420598	42423400	reg_20362	1141	ENSG00000008324.10	42581840	42595114	+	upstream	-159840	158440	NearestLocation	SS18L2
chr8	133498198	133501600	reg_30653	1728	ENSG00000008513.14	133454848	133571940	-	inside	72040	43351	NearestLocation	ST3GAL1
chr7	157308998	157312000	reg_29347	1649	ENSG00000009335.17	157138913	157269372	+	downstream	171587	39627	NearestLocation	UBE3C
chr6	150306998	150310800	reg_27302	1502	ENSG00000009765.14	150368892	150405969	+	upstream	-59992	58092	NearestLocation	IYD
chr6	150292798	150294800	reg_27299	1501	ENSG00000009765.14	150368892	150405969	+	upstream	-75092	74092	NearestLocation	IYD
chr6	141551798	141553600	reg_27193	1495	ENSG00000009844.15	142147162	142224689	+	upstream	-594462	593562	NearestLocation	VTA1
chr6	142008998	142016400	reg_27194	1496	ENSG00000009844.15	142147162	142224689	+	upstream	-134462	130762	NearestLocation	VTA1
chr7	73635998	73637600	reg_28406	1585	ENSG00000009950.15	73593194	73624540	-	upstream	-12260	11459	NearestLocation	MLXIPL
chr7	37928798	37932600	reg_28108	1563	ENSG00000010270.13	38178222	38230671	+	upstream	-247522	245622	NearestLocation	STARD3NL
chr12	3452598	3455800	reg_6434	0313	ENSG00000011105.11	3077355	3286564	+	downstream	376845	166035	NearestLocation	TSPAN9
chrX	8848198	8852000	reg_32332	1820	ENSG00000011201.11	8528874	8732186	-	upstream	-117914	116013	NearestLocation	ANOS1
chr17	51853398	51857400	reg_12891	0674	ENSG00000011260.13	51260528	51297933	+	downstream	594872	555466	NearestLocation	UTP18
chr2	39513998	39517600	reg_15466	0801	ENSG00000011566.14	39249266	39437312	-	upstream	-78488	76687	NearestLocation	MAP4K3
chr2	31252798	31259200	reg_15371	0796	ENSG00000013016.15	31234337	31269447	+	inside	21663	10247	NearestLocation	EHD3
chr16	89623798	89632000	reg_12097	0658	ENSG00000015413.9	89613308	89638456	+	inside	14592	6456	NearestLocation	DPEP1
chr6	2864798	2867000	reg_25632	1409	ENSG00000021355.12	2832332	2842006	-	upstream	-23894	22793	NearestLocation	SERPINB1
chr14	62028998	62030400	reg_9249	0518	ENSG00000023608.4	61762357	61796428	+	downstream	267343	232571	NearestLocation	SNAPC1
chr6	138721398	138725000	reg_27167	1494	ENSG00000024862.17	138773509	138793319	+	upstream	-50309	48509	NearestLocation	CCDC28A
chr6	121958798	121962000	reg_26939	1480	ENSG00000025156.12	122399546	122433119	+	upstream	-439146	437546	NearestLocation	HSF2
chr20	51220598	51222800	reg_18573	1008	ENSG00000026559.13	51003656	51023129	-	upstream	-198571	197470	NearestLocation	KCNG1
chr20	51030798	51035000	reg_18570	1007	ENSG00000026559.13	51003656	51023129	-	upstream	-9771	7670	NearestLocation	KCNG1
chr13	23793598	23795800	reg_8000	0424	ENSG00000027001.9	23730189	23889419	-	inside	94719	63410	NearestLocation	MIPEP
chr1	12172198	12177800	reg_273	0009	ENSG00000028137.17	12167003	12209228	+	inside	7997	5196	NearestLocation	TNFRSF1B
chr1	12157998	12159000	reg_272	0008	ENSG00000028137.17	12167003	12209228	+	upstream	-8503	8003	NearestLocation	TNFRSF1B
chr8	41790798	41793400	reg_29843	1667	ENSG00000029534.19	41653220	41896762	-	inside	104662	103362	NearestLocation	ANK1
chr6	155325598	155331200	reg_27371	1508	ENSG00000029639.10	155257509	155314484	-	upstream	-13916	11115	NearestLocation	TFB1M
chr6	155527798	155530000	reg_27373	1510	ENSG00000029639.10	155257509	155314484	-	upstream	-214416	213315	NearestLocation	TFB1M
chr6	155397798	155403800	reg_27372	1509	ENSG00000029639.10	155257509	155314484	-	upstream	-86316	83315	NearestLocation	TFB1M
chr2	2661998	2665200	reg_15019	0767	ENSG00000032389.12	3188925	3377882	-	downstream	714282	523725	NearestLocation	TSSC1
chr2	3369198	3370400	reg_15027	0768	ENSG00000032389.12	3188925	3377882	-	inside	8082	7482	NearestLocation	TSSC1
chr2	2646398	2648600	reg_15018	0766	ENSG00000032389.12	3188925	3377882	-	downstream	730382	540325	NearestLocation	TSSC1
chr15	67945998	67947600	reg_10495	0581	ENSG00000033800.13	68054179	68193846	+	upstream	-107379	106579	NearestLocation	PIAS1
chr5	60493598	60499200	reg_24225	1318	ENSG00000035499.12	60596912	60700161	-	downstream	203761	97712	NearestLocation	DEPDC1B
chr5	59755198	59761600	reg_24216	1317	ENSG00000035499.12	60596912	60700161	-	downstream	941761	835312	NearestLocation	DEPDC1B
chr5	59750598	59753000	reg_24215	1316	ENSG00000035499.12	60596912	60700161	-	downstream	948361	843912	NearestLocation	DEPDC1B
chr4	14216598	14220400	reg_22297	1226	ENSG00000038219.12	13568738	13627723	-	upstream	-590777	588876	NearestLocation	BOD1L1
chr5	13509998	13512000	reg_23852	1300	ENSG00000038382.17	14143702	14510204	+	upstream	-632702	631702	NearestLocation	TRIO
chr5	14038398	14040800	reg_23857	1301	ENSG00000038382.17	14143702	14510204	+	upstream	-104102	102902	NearestLocation	TRIO
chr2	98434998	98437200	reg_16162	0842	ENSG00000040933.15	98444854	98594390	+	upstream	-8754	7654	NearestLocation	INPP4A
chr9	115371798	115374400	reg_31929	1799	ENSG00000041982.15	115019578	115118257	-	upstream	-254843	253542	NearestLocation	TNC
chr11	129344798	129345600	reg_6309	0309	ENSG00000043039.6	129375940	129452279	+	upstream	-30740	30340	NearestLocation	BARX2
chr10	1367798	1370600	reg_3123	0140	ENSG00000047056.14	1049538	1132297	+	downstream	319662	235502	NearestLocation	WDR37
chrX	11257198	11258400	reg_32356	1822	ENSG00000047648.21	11137543	11665701	-	inside	407901	119656	Overlapping	ARHGAP6
chrX	11373598	11377000	reg_32357	1823	ENSG00000047648.21	11137543	11665701	-	inside	290401	236056	Overlapping	ARHGAP6
chr1	7407998	7410200	reg_132	0005	ENSG00000049245.12	7771269	7781432	+	upstream	-362169	361069	NearestLocation	VAMP3
chr5	74183398	74185200	reg_24390	1334	ENSG00000049860.13	74640023	74721288	+	upstream	-455723	454823	NearestLocation	HEXB
chr5	74372998	74376200	reg_24397	1335	ENSG00000049860.13	74640023	74721288	+	upstream	-265423	263823	NearestLocation	HEXB
chr7	25987398	26008200	reg_27925	1546	ENSG00000050344.8	26152240	26187125	+	upstream	-154440	144040	NearestLocation	NFE2L3
chr7	26043798	26048400	reg_27926	1547	ENSG00000050344.8	26152240	26187125	+	upstream	-106140	103840	NearestLocation	NFE2L3
chr7	26059798	26062400	reg_27927	1548	ENSG00000050344.8	26152240	26187125	+	upstream	-91140	89840	NearestLocation	NFE2L3
chr7	26180198	26189400	reg_27931	1549	ENSG00000050344.8	26152240	26187125	+	overlapEnd	32560	2275	Overlapping	NFE2L3
chr12	51371198	51372800	reg_6953	0356	ENSG00000050438.16	51391317	51515763	+	upstream	-19317	18517	NearestLocation	SLC4A8
chr5	133368998	133375200	reg_24953	1363	ENSG00000053108.16	133196455	133612564	-	inside	240464	172544	NearestLocation	FSTL4
chr14	89185598	89188000	reg_9595	0546	ENSG00000053254.15	89156172	89619149	-	inside	432349	29427	Overlapping	FOXN3
chr14	89746398	89747800	reg_9608	0547	ENSG00000053254.15	89156172	89619149	-	upstream	-127951	127250	NearestLocation	FOXN3
chr22	47328398	47331200	reg_19858	1095	ENSG00000054611.13	46762617	47175699	+	downstream	567183	152700	NearestLocation	TBC1D22A
chr20	52001598	52002400	reg_18587	1011	ENSG00000054793.13	51596514	51768634	-	upstream	-233366	232965	NearestLocation	ATP9A
chr20	51628798	51634400	reg_18576	1009	ENSG00000054793.13	51596514	51768634	-	inside	137034	32285	Overlapping	ATP9A
chr20	52029798	52034000	reg_18590	1012	ENSG00000054793.13	51596514	51768634	-	upstream	-263266	261165	NearestLocation	ATP9A
chr20	51984598	51986000	reg_18586	1010	ENSG00000054793.13	51596514	51768634	-	upstream	-216666	215965	NearestLocation	ATP9A
chr7	150970598	150973000	reg_29260	1639	ENSG00000055118.14	150944961	150978315	-	inside	6515	5315	NearestLocation	KCNH2
chr6	105791798	105798400	reg_26758	1472	ENSG00000057657.15	106086320	106109939	+	upstream	-291220	287920	NearestLocation	PRDM1
chr6	105808798	105811200	reg_26759	1473	ENSG00000057657.15	106086320	106109939	+	upstream	-276320	275120	NearestLocation	PRDM1
chr12	80149798	80150800	reg_7269	0381	ENSG00000058272.16	79773563	79935460	-	upstream	-214840	214339	NearestLocation	PPP1R12A
chr7	139915798	139917600	reg_29167	1636	ENSG00000059377.15	139778248	140020325	+	inside	138452	102725	NearestLocation	TBXAS1
chr4	152105998	152107000	reg_23464	1272	ENSG00000059691.11	151670504	151761023	-	upstream	-345477	344976	NearestLocation	GATB
chr4	151742598	151746200	reg_23461	1271	ENSG00000059691.11	151670504	151761023	-	inside	16623	14823	NearestLocation	GATB
chr5	57650598	57651600	reg_24178	1314	ENSG00000062194.15	57173948	57264679	+	downstream	477152	385920	NearestLocation	GPBP1
chr5	57693398	57696200	reg_24179	1315	ENSG00000062194.15	57173948	57264679	+	downstream	520852	428720	NearestLocation	GPBP1
chr2	240368798	240372400	reg_17730	0940	ENSG00000063660.8	240435671	240468078	+	upstream	-65071	63271	NearestLocation	GPC1
chr14	78004198	78008800	reg_9554	0541	ENSG00000063761.15	77800083	77933954	+	downstream	206417	70245	NearestLocation	ADCK1
chr10	124349198	124355000	reg_4670	0233	ENSG00000065154.11	124397303	124418976	-	downstream	66876	42303	NearestLocation	OAT
chr10	124368998	124371600	reg_4672	0234	ENSG00000065154.11	124397303	124418976	-	downstream	48676	25703	NearestLocation	OAT
chr10	124378598	124390000	reg_4673	0235	ENSG00000065154.11	124397303	124418976	-	downstream	34676	7303	NearestLocation	OAT
chr10	124338398	124344000	reg_4669	0232	ENSG00000065154.11	124397303	124418976	-	downstream	77776	53303	NearestLocation	OAT
chr1	88327398	88328600	reg_1475	0068	ENSG00000065243.19	88684222	88836255	+	upstream	-356222	355622	NearestLocation	PKN2
chr3	120622398	120623600	reg_21136	1191	ENSG00000065518.7	120596309	120602500	+	downstream	26691	19899	NearestLocation	NDUFB4
chr2	186126598	186132400	reg_17015	0885	ENSG00000065548.17	186486156	186509363	+	upstream	-356656	353756	NearestLocation	ZC3H15
chr2	238379998	238380800	reg_17701	0937	ENSG00000065802.11	238426824	238452250	+	upstream	-46424	46024	NearestLocation	ASB1
chr2	238596198	238599600	reg_17706	0938	ENSG00000065802.11	238426824	238452250	+	downstream	171076	143949	NearestLocation	ASB1
chr5	504998	507000	reg_23768	1294	ENSG00000066230.10	473310	524332	-	inside	18332	17332	NearestLocation	SLC9A3
chr1	196179998	196182600	reg_2401	0107	ENSG00000066279.16	197084128	197146694	-	downstream	965394	901528	NearestLocation	ASPM
chr14	99752798	99756000	reg_9760	0551	ENSG00000066629.16	99772949	99942060	+	upstream	-18549	16949	NearestLocation	EML1
chr10	1035398	1037200	reg_3112	0139	ENSG00000067064.10	1039908	1049170	-	downstream	12870	2708	NearestLocation	IDI1
chr10	3633998	3637200	reg_3143	0142	ENSG00000067082.14	3775996	3785281	-	downstream	149681	138796	NearestLocation	KLF6
chr10	4129198	4132800	reg_3164	0143	ENSG00000067082.14	3775996	3785281	-	upstream	-345719	343918	NearestLocation	KLF6
chr1	92536598	92538800	reg_1526	0075	ENSG00000067208.14	92508696	92792404	-	inside	254704	27903	Overlapping	EVI5
chr15	72236998	72239600	reg_10589	0590	ENSG00000067225.17	72199029	72231822	-	upstream	-6478	5177	NearestLocation	PKM
chr12	77845598	77848800	reg_7252	0380	ENSG00000067798.14	77831289	78213007	+	inside	15911	14310	NearestLocation	NAV3
chrX	24484998	24486400	reg_32493	1835	ENSG00000067992.12	24465221	24539837	+	inside	20479	19778	NearestLocation	PDK3
chr2	238946998	238949200	reg_17709	0939	ENSG00000068024.16	239048168	239400949	-	downstream	452849	98968	NearestLocation	HDAC4
chrX	49136198	49138600	reg_32693	1860	ENSG00000068394.10	49113389	49123801	-	upstream	-13599	12398	NearestLocation	GPKOW
chr2	49168998	49170800	reg_15631	0808	ENSG00000068781.21	48529925	48776517	+	downstream	639975	392482	NearestLocation	STON1-GTF2A1L
chr2	45352598	45356000	reg_15558	0803	ENSG00000068784.12	45388680	45611281	-	downstream	256981	32680	NearestLocation	SRBD1
chr5	135046998	135049400	reg_24989	1371	ENSG00000069011.15	135027735	135034634	-	upstream	-13566	12365	NearestLocation	PITX1
chr5	135024198	135025600	reg_24988	1370	ENSG00000069011.15	135027735	135034634	-	downstream	9734	2135	NearestLocation	PITX1
chr5	67349398	67356000	reg_24286	1320	ENSG00000069020.18	66596361	67169595	+	downstream	756339	179804	NearestLocation	MAST4
chr15	60574598	60577000	reg_10333	0576	ENSG00000069667.15	60488284	61229319	-	inside	653519	86315	Overlapping	RORA
chr15	60578798	60581400	reg_10334	0577	ENSG00000069667.15	60488284	61229319	-	inside	649219	90515	Overlapping	RORA
chr15	55950398	55956600	reg_10246	0569	ENSG00000069869.15	55826922	55993746	-	inside	40246	37146	NearestLocation	NEDD4
chr15	56036798	56043800	reg_10248	0570	ENSG00000069869.15	55826922	55993746	-	upstream	-46554	43053	NearestLocation	NEDD4
chr12	12007398	12012000	reg_6550	0316	ENSG00000070018.8	12116025	12266812	-	downstream	257112	104025	NearestLocation	LRP6
chr9	108442598	108446600	reg_31790	1792	ENSG00000070061.14	108867517	108934116	-	downstream	489516	420917	NearestLocation	IKBKAP
chr9	108578198	108583800	reg_31795	1793	ENSG00000070061.14	108867517	108934116	-	downstream	353116	283717	NearestLocation	IKBKAP
chr9	109469198	109472200	reg_31820	1794	ENSG00000070159.13	109375694	109498313	-	inside	27613	26113	NearestLocation	PTPN3
chr17	76611598	76614400	reg_13317	0706	ENSG00000070731.10	76565379	76586128	-	upstream	-26872	25471	NearestLocation	ST6GALNAC2
chr8	100806398	100808400	reg_30264	1686	ENSG00000070756.14	100702916	100722712	-	upstream	-84688	83687	NearestLocation	PABPC1
chr8	100809598	100810400	reg_30265	1687	ENSG00000070756.14	100702916	100722712	-	upstream	-87288	86887	NearestLocation	PABPC1
chr7	24963998	24975200	reg_27898	1545	ENSG00000070882.12	24796539	24980188	-	inside	10588	4988	NearestLocation	OSBPL3
chr12	90152598	90154200	reg_7338	0387	ENSG00000070961.15	89588049	89708831	-	upstream	-444569	443768	NearestLocation	ATP2B1
chr12	89778598	89779800	reg_7330	0386	ENSG00000070961.15	89588049	89708831	-	upstream	-70369	69768	NearestLocation	ATP2B1
chr12	89768198	89770800	reg_7329	0385	ENSG00000070961.15	89588049	89708831	-	upstream	-60669	59368	NearestLocation	ATP2B1
chr2	105594798	105595600	reg_16269	0846	ENSG00000071051.13	105744897	105894274	+	upstream	-149697	149297	NearestLocation	NCK2
chr7	17771998	17775800	reg_27829	1542	ENSG00000071189.21	17790761	17940494	-	downstream	166594	14961	NearestLocation	SNX13
chr3	8617798	8620800	reg_19949	1100	ENSG00000071282.11	8501707	8574673	+	downstream	117593	43126	NearestLocation	LMCD1
chr2	13556798	13560800	reg_15152	0772	ENSG00000071575.11	12716889	12742734	+	downstream	841911	814065	NearestLocation	TRIB2
chr15	85164598	85166200	reg_10779	0599	ENSG00000073417.14	84980440	85139145	+	downstream	184960	25454	NearestLocation	PDE8A
chr7	80747198	80750600	reg_28550	1593	ENSG00000075223.13	80742538	80922359	-	inside	173459	4661	NearestLocation	SEMA3C
chr7	80881598	80886000	reg_28555	1594	ENSG00000075223.13	80742538	80922359	-	inside	38559	36359	NearestLocation	SEMA3C
chr3	171933798	171938600	reg_21691	1209	ENSG00000075420.12	172039628	172401665	+	upstream	-103428	101028	NearestLocation	FNDC3B
chr3	171965798	171968800	reg_21695	1210	ENSG00000075420.12	172039628	172401665	+	upstream	-72328	70828	NearestLocation	FNDC3B
chrX	133053598	133054600	reg_32997	1885	ENSG00000076716.8	133300103	133415490	-	downstream	361390	245503	NearestLocation	GPC4
chrX	133171798	133177400	reg_32999	1886	ENSG00000076716.8	133300103	133415490	-	downstream	240890	122703	NearestLocation	GPC4
chrX	133180798	133192400	reg_33000	1887	ENSG00000076716.8	133300103	133415490	-	downstream	228890	107703	NearestLocation	GPC4
chrX	133253998	133255400	reg_33001	1888	ENSG00000076716.8	133300103	133415490	-	downstream	160790	44703	NearestLocation	GPC4
chr7	117894198	117897000	reg_28963	1622	ENSG00000077063.10	117710651	117873507	-	upstream	-22093	20692	NearestLocation	CTTNBP2
chr7	117610598	117623600	reg_28953	1621	ENSG00000077063.10	117710651	117873507	-	downstream	256407	87051	NearestLocation	CTTNBP2
chrX	111912598	111915400	reg_32889	1875	ENSG00000077274.8	111245103	111270523	-	upstream	-643477	642076	NearestLocation	CAPN6
chr1	19524198	19527200	reg_420	0015	ENSG00000077549.17	19338776	19485513	-	upstream	-40187	38686	NearestLocation	CAPZB
chr22	45549198	45550800	reg_19800	1093	ENSG00000077942.18	45502883	45601135	+	inside	47117	46316	NearestLocation	FBLN1
chr10	21096398	21100000	reg_3384	0160	ENSG00000078114.18	20779973	21174187	-	inside	75987	74187	NearestLocation	NEBL
chr18	41698398	41702200	reg_13811	0738	ENSG00000078142.11	41955206	42087830	+	upstream	-254906	253006	NearestLocation	PIK3C3
chr11	1325198	1327800	reg_4810	0241	ENSG00000078902.15	1274371	1309654	-	upstream	-16846	15545	NearestLocation	TOLLIP
chr2	230264798	230265800	reg_17522	0924	ENSG00000079263.18	230225730	230313215	+	inside	39570	39069	NearestLocation	SP140
chr6	130927598	130928200	reg_27030	1486	ENSG00000079819.17	130839347	131063322	-	inside	135422	88252	NearestLocation	EPB41L2
chr3	97910798	97911800	reg_20958	1178	ENSG00000080200.9	97822040	97944963	+	inside	89260	33163	Overlapping	CRYBG3
chr3	95809998	95815800	reg_20952	1177	ENSG00000080224.17	96814581	97749241	+	upstream	-1001681	998781	NearestLocation	EPHA6
chr15	50952598	50953800	reg_10199	0566	ENSG00000081014.10	50908673	51005900	+	inside	44527	43926	NearestLocation	AP4E1
chr15	51058798	51060000	reg_10201	0567	ENSG00000081014.10	50908673	51005900	+	downstream	150727	52899	NearestLocation	AP4E1
chr5	134090198	134102200	reg_24969	1367	ENSG00000081059.19	134114711	134148229	+	upstream	-18511	12511	NearestLocation	TCF7
chr14	67635798	67638000	reg_9340	0525	ENSG00000081181.7	67619798	67651720	+	inside	17102	13720	NearestLocation	ARG2
chr2	200763998	200768600	reg_17218	0901	ENSG00000082153.17	200811546	200827338	+	upstream	-45246	42946	NearestLocation	BZW1
chr2	164824998	164827800	reg_16817	0872	ENSG00000082438.15	164680186	164842168	-	inside	15768	14368	NearestLocation	COBLL1
chr1	211353398	211354600	reg_2633	0115	ENSG00000082512.14	211326615	211374946	+	inside	27385	20346	NearestLocation	TRAF5
chr5	155512798	155515600	reg_25301	1387	ENSG00000082515.17	154941070	154969411	+	downstream	573130	543388	NearestLocation	MRPL22
chr3	120157198	120167000	reg_21127	1190	ENSG00000082701.14	119821323	120094417	-	upstream	-67683	62782	NearestLocation	GSK3B
chr9	71249598	71257800	reg_31238	1758	ENSG00000083067.22	70529063	71446835	-	inside	193135	189035	NearestLocation	TRPM3
chr9	86563198	86564200	reg_31456	1770	ENSG00000083223.17	86287733	86354454	-	upstream	-209246	208745	NearestLocation	ZCCHC6
chr13	44801998	44803400	reg_8271	0449	ENSG00000083635.7	44939249	44989483	-	downstream	186783	135849	NearestLocation	NUFIP1
chrX	55918998	55920400	reg_32718	1861	ENSG00000083750.12	55717739	55758774	+	downstream	201961	160225	NearestLocation	RRAGB
chr4	186798598	186808800	reg_23744	1292	ENSG00000083857.13	186587783	186723855	-	upstream	-79845	74744	NearestLocation	FAT1
chr4	186780398	186782800	reg_23743	1291	ENSG00000083857.13	186587783	186723855	-	upstream	-57745	56544	NearestLocation	FAT1
chr3	87550998	87554800	reg_20921	1176	ENSG00000083937.8	87227271	87255548	+	downstream	325629	295451	NearestLocation	CHMP2B
chr1	51620998	51627200	reg_1084	0048	ENSG00000085832.16	51354263	51519328	-	upstream	-104772	101671	NearestLocation	EPS15
chr1	51567998	51571800	reg_1082	0047	ENSG00000085832.16	51354263	51519328	-	upstream	-50572	48671	NearestLocation	EPS15
chr4	139644198	139647400	reg_23314	1265	ENSG00000085871.8	139665768	139740745	+	upstream	-19968	18368	NearestLocation	MGST2
chr2	233556598	233557800	reg_17597	0925	ENSG00000085982.13	233475520	233566782	-	inside	9582	8982	NearestLocation	USP40
chr10	13364798	13366200	reg_3287	0154	ENSG00000086475.14	13317424	13348298	-	upstream	-17202	16501	NearestLocation	SEPHS1
chr10	13400798	13402000	reg_3289	0155	ENSG00000086475.14	13317424	13348298	-	upstream	-53102	52501	NearestLocation	SEPHS1
chr16	55528998	55531400	reg_11584	0627	ENSG00000087253.12	55508998	55586670	+	inside	21202	20001	NearestLocation	LPCAT2
chr16	55750598	55754800	reg_11588	0628	ENSG00000087253.12	55508998	55586670	+	downstream	243702	163929	NearestLocation	LPCAT2
chr12	27837998	27845400	reg_6755	0341	ENSG00000087448.9	27780020	27803040	+	downstream	61680	34959	NearestLocation	KLHL42
chr12	27814198	27818600	reg_6754	0340	ENSG00000087448.9	27780020	27803040	+	downstream	36380	11159	NearestLocation	KLHL42
chr12	29920798	29922000	reg_6776	0343	ENSG00000087502.17	29337352	29381153	-	upstream	-540247	539646	NearestLocation	ERGIC2
chr12	29640398	29641600	reg_6775	0342	ENSG00000087502.17	29337352	29381153	-	upstream	-259847	259246	NearestLocation	ERGIC2
chr20	56550598	56556000	reg_18660	1023	ENSG00000087510.6	56629302	56639283	+	upstream	-76002	73302	NearestLocation	TFAP2C
chr20	56585798	56589200	reg_18663	1025	ENSG00000087510.6	56629302	56639283	+	upstream	-41802	40102	NearestLocation	TFAP2C
chr20	56558198	56560400	reg_18661	1024	ENSG00000087510.6	56629302	56639283	+	upstream	-70002	68902	NearestLocation	TFAP2C
chr20	56420798	56423400	reg_18659	1022	ENSG00000087589.16	56412112	56460387	+	inside	9988	8687	NearestLocation	CASS4
chrX	15510598	15513000	reg_32416	1832	ENSG00000087842.10	15384799	15493564	-	upstream	-18236	17035	NearestLocation	PIR
chrX	15474198	15475800	reg_32415	1831	ENSG00000087842.10	15384799	15493564	-	inside	18564	17764	NearestLocation	PIR
chr2	117554598	117558200	reg_16429	0853	ENSG00000088205.12	117814650	117832379	+	upstream	-258250	256450	NearestLocation	DDX18
chr3	51339998	51340600	reg_20520	1148	ENSG00000088538.12	50675241	51384198	+	inside	665059	43598	Overlapping	DOCK3
chr20	21183398	21185600	reg_18114	0971	ENSG00000088970.15	21125983	21246622	+	inside	58517	57416	NearestLocation	KIZ
chr12	117105398	117108200	reg_7709	0412	ENSG00000088992.17	117038924	117099469	-	upstream	-7331	5930	NearestLocation	TESC
chr12	117111198	117115400	reg_7710	0413	ENSG00000088992.17	117038924	117099469	-	upstream	-13831	11730	NearestLocation	TESC
chr12	117087598	117093800	reg_7708	0411	ENSG00000088992.17	117038924	117099469	-	inside	8769	5669	NearestLocation	TESC
chr12	117084398	117086000	reg_7707	0410	ENSG00000088992.17	117038924	117099469	-	inside	14269	13469	NearestLocation	TESC
chr12	117123998	117125400	reg_7711	0414	ENSG00000088992.17	117038924	117099469	-	upstream	-25231	24530	NearestLocation	TESC
chr12	121343798	121348600	reg_7780	0415	ENSG00000089053.12	121308357	121352462	-	inside	6262	3862	NearestLocation	ANAPC5
chr20	20224398	20227000	reg_18097	0970	ENSG00000089101.17	20052552	20360702	+	inside	173148	133702	Overlapping	CFAP61
chr12	112838598	112840400	reg_7639	0400	ENSG00000089127.12	112906777	112933222	+	upstream	-67277	66377	NearestLocation	OAS1
chrX	107154598	107155800	reg_32874	1874	ENSG00000089682.16	107064420	107118804	-	upstream	-36396	35795	NearestLocation	RBM41
chr14	93955198	93961600	reg_9699	0549	ENSG00000089723.9	94026329	94048930	+	upstream	-67929	64729	NearestLocation	OTUB2
chr14	76396598	76397400	reg_9524	0540	ENSG00000089916.17	76151922	76214343	+	downstream	245078	182256	NearestLocation	GPATCH2L
chr4	55841198	55842800	reg_22660	1239	ENSG00000090989.17	55853616	55905034	+	upstream	-11616	10816	NearestLocation	EXOC1
chr7	108210598	108213200	reg_28875	1616	ENSG00000091129.19	108147626	108456397	-	inside	244497	62973	Overlapping	NRCAM
chr7	108139398	108148000	reg_28873	1615	ENSG00000091129.19	108147626	108456397	-	overlapEnd	312697	374	Overlapping	NRCAM
chr7	108244798	108247000	reg_28877	1618	ENSG00000091129.19	108147626	108456397	-	inside	210497	97173	NearestLocation	NRCAM
chr7	108338198	108342000	reg_28882	1619	ENSG00000091129.19	108147626	108456397	-	inside	116297	114397	NearestLocation	NRCAM
chr7	108232598	108239800	reg_28876	1617	ENSG00000091129.19	108147626	108456397	-	inside	220197	84973	NearestLocation	NRCAM
chr7	108016998	108018400	reg_28871	1614	ENSG00000091136.13	107923803	108003255	-	upstream	-14445	13744	NearestLocation	LAMB1
chr7	108139398	108148000	reg_28873	1615	ENSG00000091136.13	107923803	108003255	-	upstream	-140445	136144	NearestLocation	LAMB1
chr7	108210598	108213200	reg_28875	1616	ENSG00000091136.13	107923803	108003255	-	upstream	-208645	207344	NearestLocation	LAMB1
chr7	107948198	107952000	reg_28865	1613	ENSG00000091136.13	107923803	108003255	-	inside	53155	24396	NearestLocation	LAMB1
chr2	172476798	172477800	reg_16931	0874	ENSG00000091409.14	172427418	172506282	+	inside	49882	28482	NearestLocation	ITGA6
chr2	172725398	172727600	reg_16939	0878	ENSG00000091428.17	172735841	173052893	+	upstream	-9341	8241	NearestLocation	RAPGEF4
chr2	172697998	172699000	reg_16938	0877	ENSG00000091428.17	172735841	173052893	+	upstream	-37341	36841	NearestLocation	RAPGEF4
chr2	173047998	173050600	reg_16942	0879	ENSG00000091428.17	172735841	173052893	+	inside	313459	2293	Overlapping	RAPGEF4
chr2	173047998	173050600	reg_16942	0879	ENSG00000091436.16	173075435	173268010	+	upstream	-26135	24835	NearestLocation
chrY	9277998	9279800	reg_33099	1890	ENSG00000092377.13	6910686	7091683	+	downstream	2368214	2186316	NearestLocation	TBL1Y
chr15	43980998	43982800	reg_10120	0561	ENSG00000092470.11	43826963	43868419	+	downstream	154937	112580	NearestLocation	WDR76
chr1	172498798	172501600	reg_2201	0098	ENSG00000094975.13	172532349	172611833	+	upstream	-32149	30749	NearestLocation	SUCO
chr10	95527798	95531800	reg_4244	0204	ENSG00000095637.21	95311771	95561414	-	inside	31614	29614	NearestLocation	SORBS1
chr10	97880798	97883800	reg_4302	0209	ENSG00000095713.13	97865000	98030828	-	inside	148528	15799	Overlapping	CRTAC1
chr10	28939198	28941600	reg_3471	0167	ENSG00000095739.10	28677342	28682939	+	downstream	263058	256260	NearestLocation	BAMBI
chr6	27622798	27624000	reg_26056	1436	ENSG00000096654.15	27450743	27473118	-	upstream	-150282	149681	NearestLocation	ZNF184
chr1	91736398	91738200	reg_1516	0071	ENSG00000097046.12	91500893	91525764	+	downstream	236407	210635	NearestLocation	CDC7
chr9	76021998	76027000	reg_31332	1764	ENSG00000099139.13	75890644	76362339	+	inside	133856	131355	NearestLocation	PCSK5
chr10	33507998	33510400	reg_3539	0171	ENSG00000099250.17	33177492	33336262	-	upstream	-172938	171737	NearestLocation	NRP1
chr10	33963398	33967400	reg_3544	0172	ENSG00000099250.17	33177492	33336262	-	upstream	-629138	627137	NearestLocation	NRP1
chr19	2524998	2530600	reg_14256	0749	ENSG00000099860.8	2476127	2478259	+	downstream	51673	46740	NearestLocation	GADD45B
chr22	19983398	19985400	reg_19298	1081	ENSG00000099889.13	19969896	20016808	-	inside	32408	13503	NearestLocation	ARVCF
chr22	25484598	25487000	reg_19391	1082	ENSG00000100077.14	25564849	25729294	+	upstream	-79049	77849	NearestLocation	GRK3
chr22	26894598	26896000	reg_19401	1083	ENSG00000100109.16	26491225	26512505	-	upstream	-382795	382094	NearestLocation	TFIP11
chr22	27111398	27117000	reg_19402	1084	ENSG00000100109.16	26491225	26512505	-	upstream	-601695	598894	NearestLocation	TFIP11
chr22	41753998	41755600	reg_19716	1091	ENSG00000100147.13	41800679	41826299	+	upstream	-45879	45079	NearestLocation	CCDC134
chr22	32719398	32724000	reg_19511	1085	ENSG00000100234.11	32801701	32863043	+	upstream	-80001	77701	NearestLocation	TIMP3
chr22	32760598	32762600	reg_19512	1086	ENSG00000100234.11	32801701	32863043	+	upstream	-40101	39101	NearestLocation	TIMP3
chr22	40756798	40759800	reg_19697	1090	ENSG00000100372.14	40769630	40819399	-	downstream	61099	9830	NearestLocation	SLC25A17
chr14	88288398	88289800	reg_9579	0544	ENSG00000100433.15	88180103	88326907	-	inside	37807	37107	NearestLocation	KCNK10
chr14	88345198	88347800	reg_9580	0545	ENSG00000100433.15	88180103	88326907	-	upstream	-19593	18292	NearestLocation	KCNK10
chr14	54250798	54254600	reg_9138	0508	ENSG00000100526.19	54396955	54420218	+	upstream	-144255	142355	NearestLocation	CDKN3
chr14	58605198	58608200	reg_9198	0512	ENSG00000100575.13	58408494	58427614	-	upstream	-179086	177585	NearestLocation	TIMM9
chr14	59114398	59120000	reg_9210	0513	ENSG00000100592.15	59188680	59371405	+	upstream	-71480	68680	NearestLocation	DAAM1
chr14	60347398	60349200	reg_9227	0514	ENSG00000100614.17	60245752	60299087	+	downstream	102548	48312	NearestLocation	PPM1A
chr14	69940598	69949000	reg_9414	0531	ENSG00000100650.15	69726900	69772004	+	downstream	217900	168595	NearestLocation	SRSF5
chr14	69879798	69881000	reg_9413	0530	ENSG00000100650.15	69726900	69772004	+	downstream	153500	107795	NearestLocation	SRSF5
chr14	70044998	70050400	reg_9422	0536	ENSG00000100678.18	70044217	70189070	-	inside	141370	782	NearestLocation	SLC8A3
chr14	70072798	70074800	reg_9423	0537	ENSG00000100678.18	70044217	70189070	-	inside	115270	28582	NearestLocation	SLC8A3
chr14	69976598	69985800	reg_9416	0533	ENSG00000100678.18	70044217	70189070	-	downstream	207870	58417	NearestLocation	SLC8A3
chr14	69970398	69973800	reg_9415	0532	ENSG00000100678.18	70044217	70189070	-	downstream	216970	70417	NearestLocation	SLC8A3
chr14	69998598	70003000	reg_9417	0534	ENSG00000100678.18	70044217	70189070	-	downstream	188270	41217	NearestLocation	SLC8A3
chr14	70004798	70006800	reg_9418	0535	ENSG00000100678.18	70044217	70189070	-	downstream	183270	37417	NearestLocation	SLC8A3
chr14	31900598	31904800	reg_8937	0485	ENSG00000100852.12	32076967	32159728	+	upstream	-174267	172167	NearestLocation	ARHGAP5
chr20	47417598	47418600	reg_18456	0992	ENSG00000101040.19	47209214	47356889	-	upstream	-61211	60710	NearestLocation	ZMYND8
chr20	47382798	47384600	reg_18454	0990	ENSG00000101040.19	47209214	47356889	-	upstream	-26811	25910	NearestLocation	ZMYND8
chr20	47389398	47394200	reg_18455	0991	ENSG00000101040.19	47209214	47356889	-	upstream	-34911	32510	NearestLocation	ZMYND8
chr20	51628798	51634400	reg_18576	1009	ENSG00000101096.19	51386957	51562831	-	upstream	-68769	65968	NearestLocation	NFATC2
chr20	55159798	55161000	reg_18644	1014	ENSG00000101134.11	54475597	54651171	+	downstream	684803	508628	NearestLocation	DOK5
chr20	55172398	55173600	reg_18645	1015	ENSG00000101134.11	54475597	54651171	+	downstream	697403	521228	NearestLocation	DOK5
chr20	55173598	55174800	reg_18646	1016	ENSG00000101134.11	54475597	54651171	+	downstream	698603	522428	NearestLocation	DOK5
chr20	57231398	57232400	reg_18678	1031	ENSG00000101144.12	57168748	57266629	-	inside	34729	34229	NearestLocation	BMP7
chr20	57287198	57290600	reg_18682	1035	ENSG00000101144.12	57168748	57266629	-	upstream	-22271	20570	NearestLocation	BMP7
chr20	57249798	57253200	reg_18680	1033	ENSG00000101144.12	57168748	57266629	-	inside	15129	13429	NearestLocation	BMP7
chr20	57222598	57224200	reg_18676	1029	ENSG00000101144.12	57168748	57266629	-	inside	43229	42429	NearestLocation	BMP7
chr20	57199198	57208600	reg_18675	1028	ENSG00000101144.12	57168748	57266629	-	inside	62729	30451	NearestLocation	BMP7
chr20	57243398	57248600	reg_18679	1032	ENSG00000101144.12	57168748	57266629	-	inside	20629	18029	NearestLocation	BMP7
chr20	57229398	57230800	reg_18677	1030	ENSG00000101144.12	57168748	57266629	-	inside	36529	35829	NearestLocation	BMP7
chr20	57196998	57198600	reg_18674	1027	ENSG00000101144.12	57168748	57266629	-	inside	68829	28251	NearestLocation	BMP7
chr20	57167198	57171600	reg_18672	1026	ENSG00000101144.12	57168748	57266629	-	overlapEnd	97229	1549	NearestLocation	BMP7
chr20	57257198	57260600	reg_18681	1034	ENSG00000101144.12	57168748	57266629	-	inside	7729	6029	NearestLocation	BMP7
chr20	63853798	63855800	reg_18790	1041	ENSG00000101150.17	63865228	63891545	+	upstream	-10428	9428	NearestLocation	TPD52L2
chr20	13258598	13265600	reg_17995	0965	ENSG00000101230.5	13221771	13300651	+	inside	40329	35051	NearestLocation	ISM1
chr20	13341598	13343600	reg_18000	0966	ENSG00000101230.5	13221771	13300651	+	downstream	120829	40948	NearestLocation	ISM1
chr20	13355198	13358000	reg_18001	0967	ENSG00000101230.5	13221771	13300651	+	downstream	134829	54548	NearestLocation	ISM1
chr20	5353598	5355800	reg_17862	0947	ENSG00000101290.13	5126786	5197887	+	downstream	227914	155712	NearestLocation	CDS2
chr20	9975998	9980200	reg_17928	0955	ENSG00000101349.16	9537389	9839041	-	upstream	-139059	136958	NearestLocation	PAK5
chr20	10555398	10560400	reg_17939	0959	ENSG00000101384.11	10637684	10674107	-	downstream	116207	77284	NearestLocation	JAG1
chr20	10563598	10570400	reg_17940	0960	ENSG00000101384.11	10637684	10674107	-	downstream	107107	67284	NearestLocation	JAG1
chr20	38127998	38129600	reg_18317	0981	ENSG00000101413.11	38033546	38092366	+	downstream	95254	35633	NearestLocation	RPRD1B
chr20	38122798	38127400	reg_18316	0980	ENSG00000101413.11	38033546	38092366	+	downstream	91554	30433	NearestLocation	RPRD1B
chr20	23529398	23531200	reg_18134	0974	ENSG00000101439.8	23626706	23638473	-	downstream	108173	95506	NearestLocation	CST3
chr20	38778198	38783800	reg_18323	0983	ENSG00000101445.9	38805705	38923024	+	upstream	-24705	21905	NearestLocation	PPP1R16B
chr20	39659798	39662200	reg_18332	0984	ENSG00000101452.14	38962299	39039723	+	downstream	698701	620076	NearestLocation	DHX35
chr20	24897798	24900800	reg_18144	0975	ENSG00000101474.11	24962925	24992979	-	downstream	93679	62125	NearestLocation	APMAP
chr18	10072198	10081400	reg_13566	0721	ENSG00000101558.13	9914002	9960021	+	downstream	162798	112178	NearestLocation	VAPA
chr18	10057398	10059400	reg_13565	0720	ENSG00000101558.13	9914002	9960021	+	downstream	144398	97378	NearestLocation	VAPA
chr18	10181398	10183400	reg_13572	0726	ENSG00000101558.13	9914002	9960021	+	downstream	268398	221378	NearestLocation	VAPA
chr18	10084798	10087600	reg_13567	0722	ENSG00000101558.13	9914002	9960021	+	downstream	172198	124778	NearestLocation	VAPA
chr18	10130598	10131600	reg_13568	0723	ENSG00000101558.13	9914002	9960021	+	downstream	217098	170578	NearestLocation	VAPA
chr18	10138398	10143000	reg_13571	0725	ENSG00000101558.13	9914002	9960021	+	downstream	226698	178378	NearestLocation	VAPA
chr18	10132198	10134800	reg_13570	0724	ENSG00000101558.13	9914002	9960021	+	downstream	219498	172178	NearestLocation	VAPA
chr18	3035798	3039200	reg_13505	0716	ENSG00000101577.9	2916994	3011947	-	upstream	-25553	23852	NearestLocation	LPIN2
chrX	10654598	10657400	reg_32350	1821	ENSG00000101871.14	10445310	10833654	-	inside	177654	176254	NearestLocation	MID1
chrX	14424798	14429400	reg_32402	1827	ENSG00000101958.13	14529298	14731812	+	upstream	-102198	99898	NearestLocation	GLRA2
chrX	14447198	14451000	reg_32403	1828	ENSG00000101958.13	14529298	14731812	+	upstream	-80198	78298	NearestLocation	GLRA2
chrX	14356798	14366800	reg_32398	1826	ENSG00000101958.13	14529298	14731812	+	upstream	-167498	162498	NearestLocation	GLRA2
chrX	123797398	123801000	reg_32962	1881	ENSG00000101966.12	123859812	123913979	+	upstream	-60612	58812	NearestLocation	XIAP
chrX	15087198	15088800	reg_32408	1830	ENSG00000102048.15	15243987	15270467	-	downstream	182467	155187	NearestLocation	ASB9
chrX	48867398	48868400	reg_32689	1859	ENSG00000102103.15	48897912	48903142	+	upstream	-30012	29512	NearestLocation	PQBP1
chr13	49298598	49305800	reg_8322	0451	ENSG00000102543.14	49247925	49293485	+	downstream	54275	5114	NearestLocation	CDADC1
chr13	49369598	49374000	reg_8325	0452	ENSG00000102547.18	49308650	49444126	-	inside	72326	60949	NearestLocation	CAB39L
chr13	73242398	73245400	reg_8438	0462	ENSG00000102554.13	73054976	73077542	+	downstream	188924	164857	NearestLocation	KLF5
chr13	73770598	73774200	reg_8469	0465	ENSG00000102554.13	73054976	73077542	+	downstream	717424	693057	NearestLocation	KLF5
chr13	73332398	73339000	reg_8447	0463	ENSG00000102554.13	73054976	73077542	+	downstream	280724	254857	NearestLocation	KLF5
chr13	73555598	73557800	reg_8456	0464	ENSG00000102554.13	73054976	73077542	+	downstream	501724	478057	NearestLocation	KLF5
chr13	73209198	73213000	reg_8436	0461	ENSG00000102554.13	73054976	73077542	+	downstream	156124	131657	NearestLocation	KLF5
chr13	22080598	22083600	reg_7987	0421	ENSG00000102678.6	21671383	21704498	+	downstream	410717	376101	NearestLocation	FGF9
chr13	40874798	40879000	reg_8208	0445	ENSG00000102743.14	40789497	40810111	+	downstream	87403	64688	NearestLocation	SLC25A15
chr13	28391998	28393200	reg_8065	0431	ENSG00000102755.10	28300344	28495128	-	inside	102528	91655	NearestLocation	FLT1
chr13	28570998	28576800	reg_8071	0433	ENSG00000102755.10	28300344	28495128	-	upstream	-78772	75871	NearestLocation	FLT1
chr13	28465798	28467600	reg_8067	0432	ENSG00000102755.10	28300344	28495128	-	inside	28428	27528	NearestLocation	FLT1
chr13	41561998	41565600	reg_8227	0446	ENSG00000102760.12	41457559	41470882	+	downstream	106241	91117	NearestLocation	RGCC
chr16	70760198	70762200	reg_11754	0640	ENSG00000103043.14	70687439	70801161	-	inside	39961	38961	NearestLocation	VAC14
chr16	69069198	69074600	reg_11710	0638	ENSG00000103044.10	69105564	69118719	+	upstream	-33664	30964	NearestLocation	HAS3
chr16	69016598	69017800	reg_11708	0637	ENSG00000103044.10	69105564	69118719	+	upstream	-88364	87764	NearestLocation	HAS3
chr16	69111198	69112600	reg_11712	0639	ENSG00000103044.10	69105564	69118719	+	inside	6336	5635	NearestLocation	HAS3
chr16	69016598	69017800	reg_11708	0637	ENSG00000103047.7	68843606	69085180	+	inside	173594	67380	Overlapping	TANGO6
chr16	69069198	69074600	reg_11710	0638	ENSG00000103047.7	68843606	69085180	+	inside	228294	10580	Overlapping	TANGO6
chr16	86470798	86471600	reg_12012	0649	ENSG00000103241.6	86510527	86515418	+	upstream	-39327	38927	NearestLocation	FOXF1
chr16	86461398	86463800	reg_12011	0648	ENSG00000103241.6	86510527	86515418	+	upstream	-47927	46727	NearestLocation	FOXF1
chr16	87860398	87861600	reg_12036	0655	ENSG00000103257.8	87830023	87869488	-	inside	8488	7888	NearestLocation	SLC7A5
chr16	52403598	52410200	reg_11537	0624	ENSG00000103460.16	52438005	52547802	-	downstream	140902	27805	NearestLocation	TOX3
chr16	17570198	17573200	reg_11267	0612	ENSG00000103489.11	17101769	17470881	-	upstream	-100819	99318	NearestLocation	XYLT1
chr16	17758598	17762400	reg_11268	0613	ENSG00000103489.11	17101769	17470881	-	upstream	-289619	287718	NearestLocation	XYLT1
chr16	31283998	31285200	reg_11457	0615	ENSG00000103490.13	31201485	31202992	-	upstream	-81608	81007	NearestLocation	PYCARD
chr15	99123198	99125000	reg_10968	0607	ENSG00000103852.12	99136323	99251223	-	downstream	127123	11323	NearestLocation	TTC23
chr15	80822198	80835800	reg_10739	0597	ENSG00000103888.15	80779343	80951776	+	inside	49657	42856	NearestLocation	CEMIP
chr15	80814398	80816600	reg_10738	0596	ENSG00000103888.15	80779343	80951776	+	inside	36157	35056	NearestLocation	CEMIP
chr15	41567398	41569200	reg_10082	0557	ENSG00000103932.11	41517176	41544259	-	upstream	-24041	23140	NearestLocation	RPAP1
chr15	41588398	41594000	reg_10084	0558	ENSG00000103932.11	41517176	41544259	-	upstream	-46941	44140	NearestLocation	RPAP1
chr15	41937198	41943600	reg_10091	0560	ENSG00000103966.10	41895939	41972578	-	inside	32178	28978	NearestLocation	EHD4
chr15	48044998	48048400	reg_10165	0565	ENSG00000104177.17	48134631	48178517	-	downstream	131817	86231	NearestLocation	MYEF2
chr15	48037998	48042200	reg_10164	0564	ENSG00000104177.17	48134631	48178517	-	downstream	138417	92431	NearestLocation	MYEF2
chr8	71252798	71254800	reg_30042	1677	ENSG00000104313.17	71197433	71362232	-	inside	108432	55366	NearestLocation	EYA1
chr8	107179398	107182600	reg_30347	1690	ENSG00000104412.7	108443624	108486912	+	upstream	-1262624	1261024	NearestLocation	EMC2
chr8	102037598	102039800	reg_30303	1689	ENSG00000104490.17	101686543	102124907	-	inside	86207	85107	NearestLocation	NCALD
chr8	82205798	82207800	reg_30152	1681	ENSG00000104497.13	81799581	81842304	-	upstream	-364496	363495	NearestLocation	SNX16
chr19	50004198	50005200	reg_14930	0758	ENSG00000105053.10	49976467	50025946	-	inside	21246	20746	Overlapping	VRK3
chr19	48124198	48125400	reg_14884	0757	ENSG00000105486.13	48115445	48170603	-	inside	45803	8754	Overlapping	LIG1
chr19	48124198	48125400	reg_14884	0757	ENSG00000105499.13	48047843	48110817	-	upstream	-13983	13382	NearestLocation	PLA2G4C
chr7	32691398	32693600	reg_28049	1556	ENSG00000105778.17	32495489	32588721	+	downstream	197011	102678	NearestLocation	AVL9
chr7	32676198	32682400	reg_28047	1555	ENSG00000105778.17	32495489	32588721	+	downstream	183811	87478	NearestLocation	AVL9
chr7	135253598	135255200	reg_29116	1630	ENSG00000105875.13	135183839	135211534	-	upstream	-42866	42065	NearestLocation	WDR91
chr7	2569998	2573400	reg_27669	1529	ENSG00000106012.17	2558972	2614734	+	inside	12728	11027	NearestLocation	IQCE
chr7	27401798	27405400	reg_27953	1553	ENSG00000106038.12	27242700	27247825	+	downstream	160900	153974	NearestLocation	EVX1
chr7	27262998	27264200	reg_27945	1550	ENSG00000106038.12	27242700	27247825	+	downstream	20900	15174	NearestLocation	EVX1
chr7	27313798	27314800	reg_27948	1551	ENSG00000106038.12	27242700	27247825	+	downstream	71600	65974	NearestLocation	EVX1
chr7	27345398	27349800	reg_27950	1552	ENSG00000106038.12	27242700	27247825	+	downstream	104900	97574	NearestLocation	EVX1
chr7	29030598	29047000	reg_27967	1554	ENSG00000106066.14	28995231	29195276	-	inside	156476	35368	Overlapping	CPVL
chr7	51543198	51546200	reg_28278	1577	ENSG00000106078.17	51016212	51316818	-	upstream	-227882	226381	NearestLocation	COBL
chr7	51587798	51594000	reg_28280	1579	ENSG00000106078.17	51016212	51316818	-	upstream	-274082	270981	NearestLocation	COBL
chr7	51339798	51347000	reg_28275	1576	ENSG00000106078.17	51016212	51316818	-	upstream	-26582	22981	NearestLocation	COBL
chr7	51576798	51578200	reg_28279	1578	ENSG00000106078.17	51016212	51316818	-	upstream	-260682	259981	NearestLocation	COBL
chr7	75905398	75908200	reg_28472	1592	ENSG00000106178.6	75811665	75823356	-	upstream	-83444	82043	NearestLocation	CCL24
chr7	75891998	75894200	reg_28471	1591	ENSG00000106178.6	75811665	75823356	-	upstream	-69744	68643	NearestLocation	CCL24
chr7	98550398	98560600	reg_28698	1606	ENSG00000106236.3	98617297	98629868	+	upstream	-61797	56697	NearestLocation	NPTX2
chr7	98567998	98571200	reg_28699	1607	ENSG00000106236.3	98617297	98629868	+	upstream	-47697	46097	NearestLocation	NPTX2
chr7	17138398	17144800	reg_27818	1539	ENSG00000106546.12	17298622	17346150	+	upstream	-157022	153822	NearestLocation	AHR
chr7	17232998	17235600	reg_27821	1541	ENSG00000106546.12	17298622	17346150	+	upstream	-64322	63022	NearestLocation	AHR
chr7	17184798	17187000	reg_27820	1540	ENSG00000106546.12	17298622	17346150	+	upstream	-112722	111622	NearestLocation	AHR
chr7	44260798	44265400	reg_28165	1567	ENSG00000106636.7	44200968	44214294	+	downstream	62132	46505	NearestLocation	YKT6
chr7	74138198	74143800	reg_28424	1586	ENSG00000106682.14	74174245	74197101	+	upstream	-33245	30445	NearestLocation	EIF4H
chr7	74209198	74211400	reg_28428	1587	ENSG00000106682.14	74174245	74197101	+	downstream	36055	12098	NearestLocation	EIF4H
chr9	4499798	4500600	reg_30849	1737	ENSG00000106688.11	4490444	4587469	+	inside	9756	9355	NearestLocation	SLC1A1
chr9	105483398	105485600	reg_31731	1787	ENSG00000106701.11	105447796	105552433	+	inside	36704	35603	NearestLocation	FSD1L
chr9	76912198	76914000	reg_31358	1765	ENSG00000106772.17	76611377	76906087	-	upstream	-7013	6112	NearestLocation	PRUNE2
chr9	76914798	76917200	reg_31359	1766	ENSG00000106772.17	76611377	76906087	-	upstream	-9913	8712	NearestLocation	PRUNE2
chr9	114894798	114895800	reg_31923	1798	ENSG00000106952.7	114893343	114930595	-	inside	35295	1456	NearestLocation	TNFSF8
chr9	23548998	23552800	reg_31016	1749	ENSG00000107105.14	23690104	23826337	-	downstream	275437	137304	NearestLocation	ELAVL2
chr9	23578998	23583800	reg_31017	1750	ENSG00000107105.14	23690104	23826337	-	downstream	244937	106304	NearestLocation	ELAVL2
chr9	23597798	23600600	reg_31018	1751	ENSG00000107105.14	23690104	23826337	-	downstream	227137	89504	NearestLocation	ELAVL2
chr9	130539798	130543000	reg_32167	1812	ENSG00000107164.15	130579606	130638352	+	upstream	-38206	36606	NearestLocation	FUBP3
chr9	13487198	13494400	reg_30913	1746	ENSG00000107186.16	13105704	13279590	-	upstream	-211210	207609	NearestLocation	MPDZ
chr9	38226598	38228200	reg_31157	1757	ENSG00000107338.9	37919134	38069211	-	upstream	-158189	157388	NearestLocation	SHB
chr9	38125398	38127400	reg_31152	1756	ENSG00000107338.9	37919134	38069211	-	upstream	-57189	56188	NearestLocation	SHB
chr9	72453798	72456400	reg_31280	1759	ENSG00000107372.12	72351425	72365235	-	upstream	-89865	88564	NearestLocation	ZFAND5
chr9	72555398	72559200	reg_31288	1761	ENSG00000107372.12	72351425	72365235	-	upstream	-192065	190164	NearestLocation	ZFAND5
chr9	72459398	72465200	reg_31281	1760	ENSG00000107372.12	72351425	72365235	-	upstream	-97065	94164	NearestLocation	ZFAND5
chr10	8481398	8483600	reg_3222	0150	ENSG00000107485.15	8054693	8075198	+	downstream	427807	406201	NearestLocation	GATA3
chr10	9823598	9826200	reg_3224	0152	ENSG00000107485.15	8054693	8075198	+	downstream	1770207	1748401	NearestLocation	GATA3
chr10	8364998	8367000	reg_3221	0149	ENSG00000107485.15	8054693	8075198	+	downstream	311307	289801	NearestLocation	GATA3
chr10	8172198	8174000	reg_3220	0148	ENSG00000107485.15	8054693	8075198	+	downstream	118407	97001	NearestLocation	GATA3
chr10	8539398	8546200	reg_3223	0151	ENSG00000107485.15	8054693	8075198	+	downstream	488107	464201	NearestLocation	GATA3
chr10	117811998	117814000	reg_4581	0222	ENSG00000107560.10	118004916	118046603	-	downstream	233603	190916	NearestLocation	RAB11FIP2
chr10	117801798	117806000	reg_4580	0221	ENSG00000107560.10	118004916	118046603	-	downstream	242703	198916	NearestLocation	RAB11FIP2
chr10	122329798	122333800	reg_4655	0229	ENSG00000107679.14	122374696	122442602	+	upstream	-42896	40896	NearestLocation	PLEKHA1
chr10	122234398	122238600	reg_4650	0228	ENSG00000107679.14	122374696	122442602	+	upstream	-138196	136096	NearestLocation	PLEKHA1
chr10	70513798	70515800	reg_3871	0188	ENSG00000107719.8	70478821	70568449	+	inside	35979	34978	NearestLocation	PALD1
chr10	70498398	70513000	reg_3870	0187	ENSG00000107719.8	70478821	70568449	+	inside	26879	19578	NearestLocation	PALD1
chr10	84521598	84528600	reg_4099	0197	ENSG00000107771.15	84328586	84518521	+	downstream	196514	3078	NearestLocation	CCSER2
chr10	101140998	101142400	reg_4351	0211	ENSG00000107821.14	101061841	101065592	+	downstream	79859	75407	NearestLocation	KAZALD1
chr10	24172798	24174800	reg_3411	0165	ENSG00000107863.17	24583609	24723668	-	downstream	549868	408809	NearestLocation	ARHGAP21
chr10	124511598	124512600	reg_4677	0236	ENSG00000107902.13	124461834	124614141	+	inside	50266	49765	NearestLocation	LHPP
chr10	3000398	3002800	reg_3125	0141	ENSG00000107959.15	3137730	3172841	-	downstream	171241	134930	NearestLocation	PITRM1
chr10	30197398	30200400	reg_3494	0170	ENSG00000107968.9	30433937	30461833	+	upstream	-235037	233537	NearestLocation	MAP3K8
chr10	53393598	53397800	reg_3702	0177	ENSG00000107984.9	52314296	52317657	+	downstream	1081404	1075942	NearestLocation	DKK1
chr10	130604398	130608200	reg_4741	0239	ENSG00000108010.11	130136399	130182881	+	downstream	469901	421518	NearestLocation	GLRX3
chr10	58435398	58436200	reg_3716	0180	ENSG00000108064.10	58385022	58399221	+	downstream	50778	36178	NearestLocation	TFAM
chr10	78566998	78572200	reg_4021	0194	ENSG00000108175.16	79069035	79316528	+	upstream	-499435	496835	NearestLocation	ZMIZ1
chr10	78964198	78967800	reg_4030	0195	ENSG00000108175.16	79069035	79316528	+	upstream	-103035	101235	NearestLocation	ZMIZ1
chr17	65228198	65232600	reg_13054	0691	ENSG00000108370.16	65100986	65227703	+	downstream	129414	496	NearestLocation	RGS9
chr17	65243198	65245800	reg_13055	0692	ENSG00000108370.16	65100986	65227703	+	downstream	143514	15496	NearestLocation	RGS9
chr17	58398198	58400000	reg_12956	0684	ENSG00000108375.12	58352500	58417582	-	inside	18482	17582	NearestLocation	RNF43
chr17	58400598	58401600	reg_12957	0685	ENSG00000108375.12	58352500	58417582	-	inside	16482	15982	NearestLocation	RNF43
chr17	18716598	18724000	reg_12408	0666	ENSG00000108448.20	18697998	18736118	+	inside	22302	12118	NearestLocation	TRIM16L
chr17	48001798	48005000	reg_12810	0670	ENSG00000108465.14	47970534	47981772	+	downstream	32866	20027	NearestLocation	CDK5RAP3
chr17	62177198	62182800	reg_13007	0689	ENSG00000108510.9	61942605	62065282	-	upstream	-114718	111917	NearestLocation	MED13
chr17	78591398	78593400	reg_13367	0709	ENSG00000108669.16	78674048	78782297	-	downstream	189897	80648	NearestLocation	CYTH1
chr4	68722998	68726400	reg_22698	1241	ENSG00000109181.11	68815993	68831196	+	upstream	-91293	89593	NearestLocation	UGT2B10
chr4	52430998	52433000	reg_22628	1236	ENSG00000109189.12	52590972	52659335	-	downstream	227335	157972	NearestLocation	USP46
chr4	53884998	53887800	reg_22643	1237	ENSG00000109220.10	54009789	54064690	-	downstream	178290	121989	NearestLocation	CHIC2
chr4	74450198	74458200	reg_22758	1245	ENSG00000109321.10	74445134	74455009	+	overlapEnd	9066	3191	NearestLocation	AREG
chr4	74478598	74481400	reg_22759	1246	ENSG00000109321.10	74445134	74455009	+	downstream	34866	23590	NearestLocation	AREG
chr4	142816398	142819000	reg_23365	1268	ENSG00000109452.12	142023160	142846300	-	inside	28600	27300	NearestLocation	INPP4B
chr4	142378398	142381600	reg_23357	1267	ENSG00000109452.12	142023160	142846300	-	inside	466300	355239	NearestLocation	INPP4B
chr4	152258598	152259400	reg_23465	1273	ENSG00000109670.13	152321259	152536101	-	downstream	277101	61859	NearestLocation	FBXW7
chr4	159077198	159079000	reg_23536	1278	ENSG00000109756.8	159267737	159360169	+	upstream	-189637	188737	NearestLocation	RAPGEF2
chr4	160125398	160130400	reg_23545	1279	ENSG00000109756.8	159267737	159360169	+	downstream	860163	765230	NearestLocation	RAPGEF2
chr4	185306398	185308200	reg_23701	1286	ENSG00000109762.15	185204237	185363971	+	inside	103063	55771	Overlapping	SNX25
chr4	185331998	185336000	reg_23703	1287	ENSG00000109762.15	185204237	185363971	+	inside	129763	27971	Overlapping	SNX25
chr4	185331998	185336000	reg_23703	1287	ENSG00000109771.15	185363879	185395899	-	downstream	61899	27879	NearestLocation	LRP2BP
chr4	185306398	185308200	reg_23701	1286	ENSG00000109771.15	185363879	185395899	-	downstream	88599	55679	NearestLocation	LRP2BP
chr11	20001598	20004800	reg_5117	0254	ENSG00000109854.13	20363685	20383783	+	upstream	-360485	358885	NearestLocation	HTATIP2
chr11	26620198	26622200	reg_5144	0255	ENSG00000109881.16	27338514	27363868	-	downstream	742668	716314	NearestLocation	CCDC34
chr11	126341798	126349600	reg_6271	0308	ENSG00000110063.8	126303752	126345749	+	overlapEnd	41948	3851	Overlapping	DCPS
chr11	126341798	126349600	reg_6271	0308	ENSG00000110080.18	126355660	126414641	+	upstream	-9960	6060	NearestLocation	ST3GAL4
chr11	91393398	91397800	reg_5905	0281	ENSG00000110172.11	90201160	90223364	-	upstream	-1172236	1170035	NearestLocation	CHORDC1
chr11	119841598	119848200	reg_6195	0304	ENSG00000110400.10	119638098	119729084	-	upstream	-115816	112515	NearestLocation	NECTIN1
chr11	119614798	119616800	reg_6188	0303	ENSG00000110400.10	119638098	119729084	-	downstream	113284	21298	NearestLocation	NECTIN1
chr11	119589198	119591400	reg_6187	0302	ENSG00000110400.10	119638098	119729084	-	downstream	138784	46698	NearestLocation	NECTIN1
chr11	15208998	15211000	reg_5034	0248	ENSG00000110680.12	14966668	14972354	-	upstream	-237646	236645	NearestLocation	CALCA
chr11	15104998	15107400	reg_5030	0247	ENSG00000110680.12	14966668	14972354	-	upstream	-133846	132645	NearestLocation	CALCA
chr11	15492198	15498400	reg_5040	0249	ENSG00000110680.12	14966668	14972354	-	upstream	-522946	519845	NearestLocation	CALCA
chr11	15664598	15666800	reg_5043	0250	ENSG00000110680.12	14966668	14972354	-	upstream	-693346	692245	NearestLocation	CALCA
chr11	16183998	16187600	reg_5057	0251	ENSG00000110693.16	15966449	16476388	-	inside	290588	217550	NearestLocation	SOX6
chr11	16669398	16670800	reg_5065	0252	ENSG00000110696.9	16738401	16756223	+	upstream	-68301	67601	NearestLocation	C11orf58
chr12	27456998	27457400	reg_6748	0339	ENSG00000110841.13	27524158	27695564	+	upstream	-66958	66758	NearestLocation	PPFIBP1
chr12	27434798	27436400	reg_6747	0338	ENSG00000110841.13	27524158	27695564	+	upstream	-88558	87758	NearestLocation	PPFIBP1
chr12	81078198	81081800	reg_7273	0382	ENSG00000111058.7	81077211	81261205	+	inside	2789	988	NearestLocation	ACSS3
chr12	62889998	62894400	reg_7093	0361	ENSG00000111110.11	62643982	62935037	-	inside	42837	40637	NearestLocation	PPM1H
chr12	62918798	62924400	reg_7095	0362	ENSG00000111110.11	62643982	62935037	-	inside	13437	10637	NearestLocation	PPM1H
chr12	3540998	3545800	reg_6438	0314	ENSG00000111224.13	3808861	3873448	-	downstream	330048	263061	NearestLocation	PARP11
chr12	14909998	14914800	reg_6640	0334	ENSG00000111348.8	14942017	14961669	-	downstream	49269	27217	NearestLocation	ARHGDIB
chr12	116524998	116528400	reg_7694	0408	ENSG00000111412.5	116710185	116738061	-	downstream	211361	181785	NearestLocation	C12orf49
chr12	116619398	116621600	reg_7697	0409	ENSG00000111412.5	116710185	116738061	-	downstream	117561	88585	NearestLocation	C12orf49
chr12	101637598	101638600	reg_7475	0393	ENSG00000111666.10	101697627	101729074	+	upstream	-59527	59027	NearestLocation	CHPT1
chr12	103804398	103807600	reg_7501	0397	ENSG00000111696.11	103772310	103841197	-	inside	35197	32089	NearestLocation	NT5DC3
chr6	119699598	119702000	reg_26931	1479	ENSG00000111885.6	119177209	119349761	-	upstream	-351039	349838	NearestLocation	MAN1A1
chr6	36566998	36568400	reg_26202	1437	ENSG00000112079.8	36493892	36547470	-	upstream	-20230	19529	NearestLocation	STK38
chr6	53110398	53120800	reg_26505	1453	ENSG00000112144.15	53001279	53061802	-	upstream	-53798	48597	NearestLocation	ICK
chr6	53186398	53189000	reg_26507	1454	ENSG00000112144.15	53001279	53061802	-	upstream	-125898	124597	NearestLocation	ICK
chr6	90221798	90223800	reg_26696	1468	ENSG00000112182.14	89926529	90296908	-	inside	74108	73108	NearestLocation	BACH2
chr6	17310998	17312800	reg_25934	1418	ENSG00000112183.14	17281346	17293875	+	downstream	30554	17124	NearestLocation	RBM24
chr6	101225398	101228800	reg_26736	1470	ENSG00000112249.13	100508194	100881364	-	upstream	-345736	344035	NearestLocation	ASCC3
chr6	24994798	24997200	reg_26025	1435	ENSG00000112312.9	24774931	24786099	+	downstream	221069	208700	NearestLocation	GMNN
chr6	107605598	107607400	reg_26795	1475	ENSG00000112320.11	107489958	107660167	+	inside	116542	52767	NearestLocation	SOBP
chr6	107538798	107540400	reg_26794	1474	ENSG00000112320.11	107489958	107660167	+	inside	49642	48841	NearestLocation	SOBP
chr6	145482398	145484000	reg_27250	1499	ENSG00000112425.13	145625305	145736024	-	downstream	252824	141305	NearestLocation	EPM2A
chr6	145147998	145149000	reg_27249	1498	ENSG00000112425.13	145625305	145736024	-	downstream	587524	476305	NearestLocation	EPM2A
chr6	145096398	145098400	reg_27248	1497	ENSG00000112425.13	145625305	145736024	-	downstream	638624	526905	NearestLocation	EPM2A
chr6	145529198	145533600	reg_27251	1500	ENSG00000112425.13	145625305	145736024	-	downstream	204624	91705	NearestLocation	EPM2A
chr6	168496198	168501200	reg_27571	1523	ENSG00000112562.18	168441151	168667994	+	inside	57549	55048	NearestLocation	SMOC2
chr6	168429198	168435600	reg_27568	1521	ENSG00000112562.18	168441151	168667994	+	upstream	-8751	5551	NearestLocation	SMOC2
chr6	168450798	168459400	reg_27569	1522	ENSG00000112562.18	168441151	168667994	+	inside	13949	9648	NearestLocation	SMOC2
chr6	168603998	168611200	reg_27575	1526	ENSG00000112562.18	168441151	168667994	+	inside	166449	56794	NearestLocation	SMOC2
chr6	168684598	168688600	reg_27579	1527	ENSG00000112562.18	168441151	168667994	+	downstream	245449	16605	NearestLocation	SMOC2
chr6	168595198	168597200	reg_27574	1525	ENSG00000112562.18	168441151	168667994	+	inside	155049	70794	NearestLocation	SMOC2
chr6	168504198	168510000	reg_27572	1524	ENSG00000112562.18	168441151	168667994	+	inside	65949	63048	NearestLocation	SMOC2
chr6	151798	159000	reg_25579	1404	ENSG00000112679.14	292097	351355	+	upstream	-136697	133097	NearestLocation	DUSP22
chr6	43867398	43879800	reg_26355	1440	ENSG00000112715.20	43770209	43786487	+	downstream	103391	80912	NearestLocation	VEGFA
chr6	44224998	44227800	reg_26377	1443	ENSG00000112759.16	44219505	44234151	+	inside	6895	5494	NearestLocation	SLC29A1
chr6	112202798	112205400	reg_26886	1477	ENSG00000112769.18	112108760	112254715	-	inside	50615	49315	NearestLocation	LAMA4
chr6	81994598	81998800	reg_26654	1464	ENSG00000112773.15	81745730	81752774	-	upstream	-243926	241825	NearestLocation	FAM46A
chr6	81450198	81453200	reg_26641	1463	ENSG00000112773.15	81745730	81752774	-	downstream	301074	292530	NearestLocation	FAM46A
chr6	46874598	46877000	reg_26418	1448	ENSG00000112818.9	46793390	46839782	+	downstream	82410	34817	NearestLocation	MEP1A
chr5	104087798	104090200	reg_24660	1357	ENSG00000112874.9	103548855	103562793	-	upstream	-526207	525006	NearestLocation	NUDT12
chr5	600398	604800	reg_23774	1295	ENSG00000112877.7	612272	653553	+	upstream	-9672	7472	NearestLocation	CEP72
chr5	45277198	45280400	reg_24095	1313	ENSG00000112996.10	44808925	44815522	+	downstream	469875	461677	NearestLocation	MRPS30
chr5	44874998	44876800	reg_24094	1312	ENSG00000112996.10	44808925	44815522	+	downstream	66975	59477	NearestLocation	MRPS30
chr5	138715998	138727000	reg_25030	1375	ENSG00000113013.12	138554882	138575444	-	upstream	-146056	140555	NearestLocation	HSPA9
chr5	72231198	72233400	reg_24351	1329	ENSG00000113048.16	72219409	72320261	-	inside	87961	11790	NearestLocation	MRPS27
chr5	140293398	140295200	reg_25073	1377	ENSG00000113068.9	140245039	140303121	-	inside	8821	7921	NearestLocation	PFDN1
chr5	156668998	156671400	reg_25306	1388	ENSG00000113249.12	157029413	157059119	-	downstream	388919	358013	NearestLocation	HAVCR1
chr5	78695998	78701400	reg_24467	1337	ENSG00000113273.15	78777209	78986087	-	downstream	287387	75809	NearestLocation	ARSB
chr5	78709198	78710600	reg_24468	1338	ENSG00000113273.15	78777209	78986087	-	downstream	276187	66609	NearestLocation	ARSB
chr5	91469198	91470400	reg_24563	1349	ENSG00000113369.8	91368724	91383359	-	upstream	-86441	85840	NearestLocation	ARRDC3
chr5	91210798	91214400	reg_24562	1348	ENSG00000113369.8	91368724	91383359	-	downstream	170759	154324	NearestLocation	ARRDC3
chr5	32581598	32584200	reg_23972	1305	ENSG00000113387.11	32531633	32604079	+	inside	51267	19879	NearestLocation	SUB1
chr5	35404598	35405200	reg_24003	1306	ENSG00000113494.16	35048756	35230589	-	upstream	-174311	174010	NearestLocation	PRLR
chr5	101311598	101312800	reg_24645	1355	ENSG00000113532.12	100806935	100903266	-	upstream	-408934	408333	NearestLocation	ST8SIA4
chr5	134243998	134246600	reg_24973	1368	ENSG00000113575.9	134194334	134226142	-	upstream	-19158	17857	NearestLocation	PPP2CA
chr5	143593398	143597200	reg_25139	1383	ENSG00000113580.14	143277931	143435512	-	upstream	-159788	157887	NearestLocation	NR3C1
chr5	133976998	133978800	reg_24961	1364	ENSG00000113583.7	133955502	133968787	-	upstream	-9113	8212	NearestLocation	C5orf15
chr5	39445798	39453200	reg_24032	1310	ENSG00000113600.10	39284262	39364560	-	upstream	-84940	81239	NearestLocation	C9
chr5	166328998	166331600	reg_25395	1391	ENSG00000113645.14	168291651	168472303	+	upstream	-1961351	1960051	NearestLocation	WWC1
chr5	135422798	135427200	reg_25000	1372	ENSG00000113648.16	135333900	135399887	-	upstream	-25113	22912	NearestLocation	H2AFY
chr5	175859598	175863600	reg_25520	1401	ENSG00000113749.7	175658030	175710756	+	downstream	203570	148843	NearestLocation	HRH2
chr5	176815798	176826400	reg_25529	1402	ENSG00000113763.10	176810477	176880895	+	inside	10623	5322	NearestLocation	UNC5A
chr3	190358198	190378200	reg_21964	1213	ENSG00000113946.3	190387872	190412143	+	upstream	-19672	9672	NearestLocation	CLDN16
chr3	122441998	122445600	reg_21153	1193	ENSG00000114030.12	122421949	122514928	-	inside	71128	20050	Overlapping	KPNA1
chr3	165874198	165875800	reg_21605	1205	ENSG00000114200.9	165772904	165837472	-	upstream	-37528	36727	NearestLocation	BCHE
chr3	54870998	54873000	reg_20589	1152	ENSG00000114251.13	55465715	55489945	-	downstream	617945	592715	NearestLocation	WNT5A
chr3	193944998	193949400	reg_21990	1216	ENSG00000114315.3	194136145	194138732	+	upstream	-188945	186745	NearestLocation	HES1
chr3	193928598	193930000	reg_21989	1215	ENSG00000114315.3	194136145	194138732	+	upstream	-206845	206145	NearestLocation	HES1
chr3	106625798	106629800	reg_21022	1181	ENSG00000114423.18	105655461	105869043	-	upstream	-758757	756756	NearestLocation	CBLB
chr3	105997198	105999000	reg_21019	1180	ENSG00000114423.18	105655461	105869043	-	upstream	-129057	128156	NearestLocation	CBLB
chr3	106817198	106818400	reg_21023	1182	ENSG00000114439.18	107522936	107811324	+	upstream	-705136	704536	NearestLocation	BBX
chr3	80617198	80621200	reg_20899	1173	ENSG00000114480.12	81489699	81762161	-	downstream	1142961	868499	NearestLocation	GBE1
chr3	80634198	80635800	reg_20900	1174	ENSG00000114480.12	81489699	81762161	-	downstream	1127161	853899	NearestLocation	GBE1
chr3	80981198	80985800	reg_20905	1175	ENSG00000114480.12	81489699	81762161	-	downstream	778661	503899	NearestLocation	GBE1
chr3	149601798	149602600	reg_21468	1198	ENSG00000114744.8	149738470	149752499	-	downstream	150299	135870	NearestLocation	COMMD2
chr3	149603398	149611400	reg_21469	1199	ENSG00000114744.8	149738470	149752499	-	downstream	145099	127070	NearestLocation	COMMD2
chr3	155277598	155285600	reg_21537	1202	ENSG00000114805.16	155375580	155745067	-	downstream	463467	89980	NearestLocation	PLCH1
chr3	155109198	155113800	reg_21531	1201	ENSG00000114805.16	155375580	155745067	-	downstream	633567	261780	NearestLocation	PLCH1
chr2	119111198	119112800	reg_16441	0855	ENSG00000115107.19	119223831	119265652	+	upstream	-111831	111031	NearestLocation	STEAP3
chr2	121184198	121189400	reg_16479	0856	ENSG00000115112.7	121216587	121285207	-	downstream	98407	27187	NearestLocation	TFCP2L1
chr2	162709598	162712800	reg_16806	0870	ENSG00000115271.10	162319034	162361420	+	downstream	392166	348179	NearestLocation	GCA
chr2	54415998	54417200	reg_15657	0814	ENSG00000115306.15	54456285	54671445	+	upstream	-39685	39085	NearestLocation	SPTBN1
chr2	54481998	54485400	reg_15659	0815	ENSG00000115306.15	54456285	54671445	+	inside	27415	25714	NearestLocation	SPTBN1
chr2	74951398	74953400	reg_15973	0832	ENSG00000115350.11	74958492	74970128	+	upstream	-6092	5092	NearestLocation	POLE4
chr2	75608598	75609400	reg_15976	0834	ENSG00000115364.13	75646783	75690759	+	upstream	-37783	37383	NearestLocation	MRPL19
chr2	75605398	75607200	reg_15975	0833	ENSG00000115364.13	75646783	75690759	+	upstream	-40483	39583	NearestLocation	MRPL19
chr2	189504998	189507800	reg_17035	0890	ENSG00000115368.9	189441433	189475565	+	downstream	64967	29434	NearestLocation	WDR75
chr2	189499398	189502200	reg_17034	0889	ENSG00000115368.9	189441433	189475565	+	downstream	59367	23834	NearestLocation	WDR75
chr2	189509198	189511200	reg_17036	0891	ENSG00000115368.9	189441433	189475565	+	downstream	68767	33634	NearestLocation	WDR75
chr2	58864998	58868000	reg_15711	0821	ENSG00000115392.11	58159243	58241350	-	upstream	-625150	623649	NearestLocation	FANCL
chr2	58203598	58205800	reg_15708	0819	ENSG00000115392.11	58159243	58241350	-	inside	36650	35550	NearestLocation	FANCL
chr2	58107598	58109400	reg_15705	0818	ENSG00000115392.11	58159243	58241350	-	downstream	132850	49843	NearestLocation	FANCL
chr2	58260598	58262200	reg_15709	0820	ENSG00000115392.11	58159243	58241350	-	upstream	-20050	19249	NearestLocation	FANCL
chr2	190843198	190846400	reg_17072	0893	ENSG00000115419.12	190880827	190965552	+	upstream	-36027	34427	NearestLocation	GLS
chr2	84610598	84614400	reg_16007	0837	ENSG00000115423.18	84516455	84819589	+	inside	96045	94144	NearestLocation	DNAH6
chr2	84710598	84712400	reg_16011	0838	ENSG00000115423.18	84516455	84819589	+	inside	195045	107189	Overlapping	DNAH6
chr2	62869598	62873400	reg_15769	0823	ENSG00000115507.9	63050057	63057836	+	upstream	-178557	176657	NearestLocation	OTX1
chr2	85960398	85965000	reg_16050	0839	ENSG00000115525.16	85839144	85889014	-	upstream	-73686	71385	NearestLocation	ST3GAL5
chr2	105509598	105512600	reg_16265	0845	ENSG00000115641.18	105357712	105438513	-	upstream	-72587	71086	NearestLocation	FHL2
chr2	237296998	237298800	reg_17673	0936	ENSG00000115648.13	237486410	237555318	+	upstream	-188510	187610	NearestLocation	MLPH
chr2	105975798	105979000	reg_16282	0847	ENSG00000115652.14	106093303	106194339	-	downstream	216939	114303	NearestLocation	UXS1
chr2	8510798	8520200	reg_15055	0770	ENSG00000115738.9	8678845	8684453	+	upstream	-163345	158645	NearestLocation	ID2
chr2	37568198	37574000	reg_15432	0797	ENSG00000115828.15	37344574	37373322	+	downstream	226526	194877	NearestLocation	QPCT
chr2	38083398	38088200	reg_15446	0799	ENSG00000115841.19	37925319	38067137	+	downstream	160481	16262	NearestLocation	RMDN2
chr2	38078998	38083200	reg_15445	0798	ENSG00000115841.19	37925319	38067137	+	downstream	155781	11862	NearestLocation	RMDN2
chr1	6217798	6223000	reg_91	0004	ENSG00000116237.15	6221193	6235940	-	overlapEnd	15540	1807	Overlapping	ICMT
chr1	8151798	8156400	reg_156	0007	ENSG00000116285.12	8004404	8026308	-	upstream	-127792	125491	NearestLocation	ERRFI1
chr1	8118798	8123600	reg_154	0006	ENSG00000116285.12	8004404	8026308	-	upstream	-94892	92491	NearestLocation	ERRFI1
chr1	111534198	111536200	reg_1693	0082	ENSG00000116473.14	111542218	111716691	+	upstream	-7018	6018	NearestLocation	RAP1A
chr1	192698998	192703200	reg_2380	0105	ENSG00000116741.7	192809041	192812283	+	upstream	-107941	105841	NearestLocation	RGS2
chr1	199758798	199760400	reg_2415	0109	ENSG00000116833.13	200027602	200177424	+	upstream	-268002	267202	NearestLocation	NR5A2
chr1	201182398	201185800	reg_2437	0110	ENSG00000116857.16	201134772	201171574	-	upstream	-12526	10825	NearestLocation	TMEM9
chr1	118957998	118964400	reg_1825	0086	ENSG00000116874.11	119031216	119140671	-	downstream	179471	66816	NearestLocation	WARS2
chr1	82151198	82153000	reg_1402	0064	ENSG00000117114.19	81306166	81992422	+	downstream	845934	158777	NearestLocation	ADGRL2
chr1	17176198	17177000	reg_366	0013	ENSG00000117115.12	17066761	17119435	-	upstream	-57165	56764	NearestLocation	PADI2
chr1	207729998	207731200	reg_2581	0112	ENSG00000117335.19	207752057	207795513	+	upstream	-21457	20857	NearestLocation	CD46
chr1	207736998	207741000	reg_2582	0113	ENSG00000117335.19	207752057	207795513	+	upstream	-13057	11057	NearestLocation	CD46
chr1	43058598	43062000	reg_923	0038	ENSG00000117394.19	42925375	42959173	-	upstream	-101127	99426	NearestLocation	SLC2A1
chr1	43005598	43014000	reg_921	0037	ENSG00000117394.19	42925375	42959173	-	upstream	-50627	46426	NearestLocation	SLC2A1
chr1	171421998	171422800	reg_2183	0095	ENSG00000117523.15	171485551	171593511	+	upstream	-63151	62751	NearestLocation	PRRC2C
chr1	94308998	94311400	reg_1562	0078	ENSG00000117528.11	94418455	94518663	+	upstream	-108255	107055	NearestLocation	ABCD3
chr1	172932398	172934800	reg_2208	0100	ENSG00000117586.10	173183734	173207313	-	downstream	273713	248934	NearestLocation	TNFSF4
chr1	172869998	172872800	reg_2207	0099	ENSG00000117586.10	173183734	173207313	-	downstream	335913	310934	NearestLocation	TNFSF4
chr1	209838998	209840800	reg_2626	0114	ENSG00000117597.17	209828007	209857565	+	inside	11893	10992	NearestLocation	DIEXF
chr1	211653398	211655400	reg_2642	0117	ENSG00000117650.12	211658657	211675630	-	downstream	21230	3257	NearestLocation	NEK2
chr1	211632398	211633600	reg_2640	0116	ENSG00000117650.12	211658657	211675630	-	downstream	42630	25057	NearestLocation	NEK2
chr1	213648998	213649800	reg_2683	0120	ENSG00000117707.15	213987935	214041502	+	upstream	-338535	338135	NearestLocation	PROX1
chr1	214101798	214103400	reg_2696	0124	ENSG00000117707.15	213987935	214041502	+	downstream	114665	60297	NearestLocation	PROX1
chr1	214122798	214124000	reg_2698	0125	ENSG00000117707.15	213987935	214041502	+	downstream	135465	81297	NearestLocation	PROX1
chr1	214049198	214052200	reg_2695	0123	ENSG00000117707.15	213987935	214041502	+	downstream	62765	7697	NearestLocation	PROX1
chr1	213759398	213762000	reg_2692	0122	ENSG00000117707.15	213987935	214041502	+	upstream	-227235	225935	NearestLocation	PROX1
chr1	213667998	213672800	reg_2686	0121	ENSG00000117707.15	213987935	214041502	+	upstream	-317535	315135	NearestLocation	PROX1
chr1	48114198	48116800	reg_1054	0046	ENSG00000117834.12	48222685	48248644	+	upstream	-107185	105885	NearestLocation	SLC5A9
chr2	207310798	207312400	reg_17301	0906	ENSG00000118263.14	207074137	207167246	-	upstream	-144354	143553	NearestLocation	KLF7
chr1	66167598	66171000	reg_1312	0055	ENSG00000118473.21	66533383	66748299	+	upstream	-364083	362383	NearestLocation	SGIP1
chr1	66575598	66577600	reg_1322	0057	ENSG00000118473.21	66533383	66748299	+	inside	43217	42216	NearestLocation	SGIP1
chr1	66240198	66246000	reg_1315	0056	ENSG00000118473.21	66533383	66748299	+	upstream	-290283	287383	NearestLocation	SGIP1
chr6	64046198	64047600	reg_26581	1459	ENSG00000118482.11	63635836	63715481	+	downstream	411064	330718	NearestLocation	PHF3
chr6	137975598	137981000	reg_27139	1493	ENSG00000118503.14	137867188	137883312	+	downstream	111112	92287	NearestLocation	TNFAIP3
chr6	131100798	131108800	reg_27038	1487	ENSG00000118507.15	131135666	131283535	+	upstream	-30866	26866	NearestLocation	AKAP7
chr6	134932598	134935600	reg_27079	1491	ENSG00000118513.18	135181315	135219173	+	upstream	-247215	245715	NearestLocation	MYB
chr6	132060198	132064800	reg_27054	1489	ENSG00000118523.5	131948176	131951373	-	upstream	-111127	108826	NearestLocation	CTGF
chr3	159158598	159160000	reg_21567	1203	ENSG00000118855.18	158801865	158829719	+	downstream	357435	328880	NearestLocation	MFSD1
chr2	195483398	195490200	reg_17113	0896	ENSG00000118997.13	195737703	196068812	-	downstream	582012	247503	NearestLocation	DNAH7
chr2	195542198	195548600	reg_17114	0897	ENSG00000118997.13	195737703	196068812	-	downstream	523412	189103	NearestLocation	DNAH7
chr2	196849998	196857200	reg_17133	0898	ENSG00000119041.10	196763032	196799701	-	upstream	-53899	50298	NearestLocation	GTF3C3
chr2	198692398	198708000	reg_17159	0899	ENSG00000119042.16	199269500	199471266	-	downstream	771066	561500	NearestLocation	SATB2
chr9	107211598	107215800	reg_31745	1788	ENSG00000119318.12	107283279	107332194	+	upstream	-69579	67479	NearestLocation	RAD23B
chr9	120882998	120883800	reg_31958	1802	ENSG00000119403.13	120855652	120894896	-	inside	11496	11096	NearestLocation	PHF19
chr9	123860798	123861800	reg_32011	1803	ENSG00000119522.16	123379654	123930152	-	inside	68852	68352	NearestLocation	DENND1A
chr2	38438598	38439200	reg_15453	0800	ENSG00000119787.13	38294880	38377285	-	upstream	-61615	61314	NearestLocation	ATL2
chr2	60188398	60189400	reg_15716	0822	ENSG00000119866.20	60451167	60553567	-	downstream	364667	261767	NearestLocation	BCL11A
chr10	120732398	120733200	reg_4609	0227	ENSG00000120008.15	120851175	120909524	+	upstream	-118375	117975	NearestLocation	WDR11
chr10	101937398	101941200	reg_4362	0213	ENSG00000120029.12	101845599	102056193	-	inside	116893	91800	NearestLocation	C10orf76
chr10	104808998	104810000	reg_4425	0214	ENSG00000120051.14	104353764	104455090	+	downstream	455736	353909	NearestLocation	CFAP58
chr5	174599598	174603400	reg_25507	1397	ENSG00000120149.8	174724533	174730893	+	upstream	-123033	121133	NearestLocation	MSX2
chr5	174606598	174609800	reg_25508	1398	ENSG00000120149.8	174724533	174730893	+	upstream	-116333	114733	NearestLocation	MSX2
chr5	174588998	174590000	reg_25505	1396	ENSG00000120149.8	174724533	174730893	+	upstream	-135033	134533	NearestLocation	MSX2
chr5	174482398	174483600	reg_25498	1393	ENSG00000120149.8	174724533	174730893	+	upstream	-241533	240933	NearestLocation	MSX2
chr5	174570598	174573600	reg_25504	1395	ENSG00000120149.8	174724533	174730893	+	upstream	-152433	150933	NearestLocation	MSX2
chr5	174691998	174695000	reg_25509	1399	ENSG00000120149.8	174724533	174730893	+	upstream	-31033	29533	NearestLocation	MSX2
chr5	174382398	174383600	reg_25494	1392	ENSG00000120149.8	174724533	174730893	+	upstream	-341533	340933	NearestLocation	MSX2
chr5	174500798	174507400	reg_25500	1394	ENSG00000120149.8	174724533	174730893	+	upstream	-220433	217133	NearestLocation	MSX2
chr6	151124798	151128000	reg_27331	1504	ENSG00000120254.15	150865549	151101887	+	downstream	260851	22912	NearestLocation	MTHFD1L
chr6	151067198	151069600	reg_27328	1503	ENSG00000120254.15	150865549	151101887	+	inside	202851	32287	NearestLocation	MTHFD1L
chr6	151500998	151503200	reg_27335	1506	ENSG00000120262.9	151494030	151621193	+	inside	8070	6969	NearestLocation	CCDC170
chr1	175028998	175030000	reg_2231	0101	ENSG00000120333.4	175012958	175023425	-	upstream	-6075	5574	NearestLocation	MRPS14
chr12	98397998	98401800	reg_7445	0390	ENSG00000120802.13	98515512	98550379	+	upstream	-115612	113712	NearestLocation	TMPO
chr8	42888798	42890400	reg_29865	1668	ENSG00000120925.14	42849637	42896723	-	inside	7123	6323	NearestLocation	RNF170
chr17	49594998	49599600	reg_12849	0673	ENSG00000121067.17	49598884	49678234	-	overlapEnd	80934	716	Overlapping	SPOP
chr17	61253798	61256200	reg_12995	0686	ENSG00000121068.13	61399896	61409425	+	upstream	-144896	143696	NearestLocation	TBX2
chr17	61494798	61497400	reg_12998	0688	ENSG00000121075.9	61452418	61485110	+	downstream	43682	9689	NearestLocation	TBX4
chr17	61444198	61445400	reg_12996	0687	ENSG00000121075.9	61452418	61485110	+	upstream	-7618	7018	NearestLocation	TBX4
chr4	154876198	154878600	reg_23504	1274	ENSG00000121207.11	154740838	154753118	+	downstream	136562	123081	NearestLocation	LRAT
chr3	73473198	73476800	reg_20860	1166	ENSG00000121440.14	73382433	73624940	-	inside	149940	90766	NearestLocation	PDZRN3
chr3	118500598	118502400	reg_21116	1189	ENSG00000121578.12	119211732	119241103	-	downstream	739603	709332	NearestLocation	B4GALT4
chr3	117396398	117402200	reg_21112	1188	ENSG00000121578.12	119211732	119241103	-	downstream	1841803	1809532	NearestLocation	B4GALT4
chr11	45879398	45880400	reg_5300	0263	ENSG00000121653.11	45885651	45906465	+	upstream	-5751	5251	NearestLocation	MAPK8IP1
chr11	45879398	45880400	reg_5300	0263	ENSG00000121671.11	45847118	45883248	+	inside	32782	2848	Overlapping	CRY2
chr1	33930198	33931800	reg_783	0029	ENSG00000121904.17	33513999	34165842	-	inside	234842	234042	NearestLocation	CSMD2
chr13	28011398	28013600	reg_8060	0429	ENSG00000122025.14	28003274	28100592	-	inside	88092	8125	Overlapping	FLT3
chr1	91090998	91093200	reg_1504	0070	ENSG00000122482.20	90915298	91022272	-	upstream	-69828	68727	NearestLocation	ZNF644
chr7	26180198	26189400	reg_27931	1549	ENSG00000122566.20	26189927	26200793	-	downstream	15993	527	NearestLocation	HNRNPA2B1
chr7	19099598	19101800	reg_27845	1543	ENSG00000122691.12	19115468	19117672	-	downstream	16972	13668	NearestLocation	TWIST1
chr9	31320798	31324600	reg_31055	1752	ENSG00000122729.18	32384603	32454769	+	upstream	-1061903	1060003	NearestLocation	ACO1
chr7	138387598	138391800	reg_29130	1633	ENSG00000122779.17	138460334	138589993	+	upstream	-70634	68534	NearestLocation	TRIM24
chr7	138393998	138398800	reg_29131	1634	ENSG00000122779.17	138460334	138589993	+	upstream	-63934	61534	NearestLocation	TRIM24
chr7	138563198	138566400	reg_29135	1635	ENSG00000122779.17	138460334	138589993	+	inside	104466	23593	NearestLocation	TRIM24
chr7	138077398	138079600	reg_29125	1631	ENSG00000122787.14	138076432	138117986	+	inside	2068	967	NearestLocation	AKR1D1
chr7	138256598	138259400	reg_29126	1632	ENSG00000122787.14	138076432	138117986	+	downstream	181568	138613	NearestLocation	AKR1D1
chr10	73898398	73900600	reg_3951	0191	ENSG00000122861.15	73911104	73917497	+	upstream	-11604	10504	NearestLocation	PLAU
chr10	73930798	73933800	reg_3953	0192	ENSG00000122861.15	73911104	73917497	+	downstream	21196	13302	NearestLocation	PLAU
chr10	58638398	58641200	reg_3718	0182	ENSG00000122870.11	58513140	58831437	+	inside	126660	125259	NearestLocation	BICC1
chr10	58635998	58638200	reg_3717	0181	ENSG00000122870.11	58513140	58831437	+	inside	123960	122859	NearestLocation	BICC1
chr10	58807598	58815600	reg_3720	0183	ENSG00000122870.11	58513140	58831437	+	inside	298460	15837	NearestLocation	BICC1
chr10	55064198	55066000	reg_3705	0178	ENSG00000122952.16	56357228	56361275	-	downstream	1296175	1291228	NearestLocation	ZWINT
chr12	115504598	115509400	reg_7676	0406	ENSG00000123066.7	115953872	116277338	-	downstream	770338	444472	NearestLocation	MED13L
chr12	115867198	115875000	reg_7684	0407	ENSG00000123066.7	115953872	116277338	-	downstream	406238	78872	NearestLocation	MED13L
chr19	14361798	14363200	reg_14460	0751	ENSG00000123146.19	14381156	14408725	+	upstream	-18656	17956	NearestLocation	ADGRE5
chrX	104324198	104325800	reg_32858	1869	ENSG00000123576.5	104250038	104254933	-	upstream	-70067	69266	NearestLocation	ESX1
chr20	55513798	55517200	reg_18649	1018	ENSG00000124098.9	56358915	56368663	+	upstream	-843415	841715	NearestLocation	FAM210B
chr20	55455598	55457000	reg_18647	1017	ENSG00000124098.9	56358915	56368663	+	upstream	-902615	901915	NearestLocation	FAM210B
chr20	55655398	55656600	reg_18654	1020	ENSG00000124098.9	56358915	56368663	+	upstream	-702915	702315	NearestLocation	FAM210B
chr20	56217998	56225000	reg_18658	1021	ENSG00000124098.9	56358915	56368663	+	upstream	-137415	133915	NearestLocation	FAM210B
chr20	55526398	55530000	reg_18650	1019	ENSG00000124098.9	56358915	56368663	+	upstream	-830715	828915	NearestLocation	FAM210B
chr20	48486398	48488400	reg_18473	0998	ENSG00000124126.13	48624252	48827883	-	downstream	340483	135852	NearestLocation	PREX1
chr20	38545998	38548200	reg_18322	0982	ENSG00000124143.10	38601934	38650652	+	upstream	-54834	53734	NearestLocation	ARHGAP40
chr20	47431598	47434800	reg_18457	0993	ENSG00000124151.18	47501902	47656877	+	upstream	-68702	67102	NearestLocation	NCOA3
chr20	50710198	50711600	reg_18560	1006	ENSG00000124171.8	50731544	50756795	+	upstream	-20644	19944	NearestLocation	PARD6B
chr20	50668398	50672800	reg_18556	1004	ENSG00000124171.8	50731544	50756795	+	upstream	-60944	58744	NearestLocation	PARD6B
chr20	50657998	50664600	reg_18555	1003	ENSG00000124171.8	50731544	50756795	+	upstream	-70244	66944	NearestLocation	PARD6B
chr20	50707198	50708800	reg_18559	1005	ENSG00000124171.8	50731544	50756795	+	upstream	-23544	22744	NearestLocation	PARD6B
chr20	41642198	41645600	reg_18359	0985	ENSG00000124177.14	41402101	41618494	-	upstream	-25406	23705	NearestLocation	CHD6
chr20	43936598	43939000	reg_18367	0986	ENSG00000124191.17	43914864	44069616	+	inside	22936	21735	NearestLocation	TOX2
chr20	43972598	43976600	reg_18372	0989	ENSG00000124191.17	43914864	44069616	+	inside	59736	57735	NearestLocation	TOX2
chr20	43953398	43957400	reg_18370	0988	ENSG00000124191.17	43914864	44069616	+	inside	40536	38535	NearestLocation	TOX2
chr20	43941198	43945200	reg_18368	0987	ENSG00000124191.17	43914864	44069616	+	inside	28336	26335	NearestLocation	TOX2
chr20	59970798	59973800	reg_18752	1039	ENSG00000124215.16	59958427	60014529	+	inside	13873	12372	NearestLocation	CDH26
chr20	50029598	50035800	reg_18518	1000	ENSG00000124216.3	49982999	49988886	+	downstream	49701	40713	NearestLocation	SNAI1
chr20	58599598	58604800	reg_18735	1037	ENSG00000124222.22	58651253	58679526	+	upstream	-49053	46453	NearestLocation	STX16
chr20	58107598	58111800	reg_18721	1036	ENSG00000124237.5	58150904	58161150	+	upstream	-41204	39104	NearestLocation	C20orf85
chr6	2658398	2660400	reg_25624	1408	ENSG00000124535.15	2765414	2786952	+	upstream	-106014	105014	NearestLocation	WRNIP1
chr6	21122998	21124600	reg_25992	1426	ENSG00000124766.6	21592768	21598619	+	upstream	-468968	468168	NearestLocation	SOX4
chr6	21456798	21458400	reg_25995	1428	ENSG00000124766.6	21592768	21598619	+	upstream	-135168	134368	NearestLocation	SOX4
chr6	21806998	21813200	reg_26004	1429	ENSG00000124766.6	21592768	21598619	+	downstream	217332	208380	NearestLocation	SOX4
chr6	21380998	21385000	reg_25994	1427	ENSG00000124766.6	21592768	21598619	+	upstream	-209768	207768	NearestLocation	SOX4
chr6	22653398	22660800	reg_26014	1434	ENSG00000124766.6	21592768	21598619	+	downstream	1064332	1054780	NearestLocation	SOX4
chr6	21108798	21113600	reg_25991	1425	ENSG00000124766.6	21592768	21598619	+	upstream	-481568	479168	NearestLocation	SOX4
chr6	21883798	21888600	reg_26006	1431	ENSG00000124766.6	21592768	21598619	+	downstream	293432	285180	NearestLocation	SOX4
chr6	21947598	21948400	reg_26008	1433	ENSG00000124766.6	21592768	21598619	+	downstream	355232	348980	NearestLocation	SOX4
chr6	21843598	21849200	reg_26005	1430	ENSG00000124766.6	21592768	21598619	+	downstream	253632	244980	NearestLocation	SOX4
chr6	21918398	21919200	reg_26007	1432	ENSG00000124766.6	21592768	21598619	+	downstream	326032	319780	NearestLocation	SOX4
chr6	38795598	38799200	reg_26255	1439	ENSG00000124767.6	38675925	38703141	-	upstream	-94259	92458	NearestLocation	GLO1
chr6	8269398	8271800	reg_25764	1410	ENSG00000124786.9	8413068	8435483	-	downstream	164883	141268	NearestLocation	SLC35B3
chr6	16724198	16732200	reg_25922	1416	ENSG00000124788.17	16299112	16761490	-	inside	33290	29290	NearestLocation	ATXN1
chr6	16721798	16723400	reg_25921	1415	ENSG00000124788.17	16299112	16761490	-	inside	38890	38090	NearestLocation	ATXN1
chr6	16769798	16770800	reg_25927	1417	ENSG00000124788.17	16299112	16761490	-	upstream	-8810	8309	NearestLocation	ATXN1
chr6	18239198	18250200	reg_25954	1419	ENSG00000124795.14	18223868	18264823	-	inside	20123	14623	NearestLocation	DEK
chr16	56546798	56553600	reg_11590	0629	ENSG00000125124.11	56484345	56520283	-	upstream	-29917	26516	NearestLocation	BBS2
chr16	59992798	59994200	reg_11632	0630	ENSG00000125166.12	58707131	58734357	-	upstream	-1259143	1258442	NearestLocation	GOT2
chr12	130097198	130102600	reg_7913	0418	ENSG00000125207.7	130337887	130372637	+	upstream	-237987	235287	NearestLocation	PIWIL1
chr12	130079198	130088600	reg_7912	0417	ENSG00000125207.7	130337887	130372637	+	upstream	-253987	249287	NearestLocation	PIWIL1
chr12	130183798	130188200	reg_7916	0419	ENSG00000125207.7	130337887	130372637	+	upstream	-151887	149687	NearestLocation	PIWIL1
chr13	105772998	105775200	reg_8705	0477	ENSG00000125266.6	106489731	106535114	-	downstream	761014	714531	NearestLocation	EFNB2
chr14	54133598	54136600	reg_9134	0506	ENSG00000125378.15	53949736	53956811	-	upstream	-178289	176788	NearestLocation	BMP4
chr14	54046398	54056200	reg_9130	0504	ENSG00000125378.15	53949736	53956811	-	upstream	-94489	89588	NearestLocation	BMP4
chr14	54125198	54127400	reg_9133	0505	ENSG00000125378.15	53949736	53956811	-	upstream	-169489	168388	NearestLocation	BMP4
chr14	53963998	53964800	reg_9126	0501	ENSG00000125378.15	53949736	53956811	-	upstream	-7589	7188	NearestLocation	BMP4
chr14	54137398	54140800	reg_9135	0507	ENSG00000125378.15	53949736	53956811	-	upstream	-182289	180588	NearestLocation	BMP4
chr14	53977998	53981800	reg_9128	0503	ENSG00000125378.15	53949736	53956811	-	upstream	-23089	21188	NearestLocation	BMP4
chr14	53937998	53939400	reg_9125	0500	ENSG00000125378.15	53949736	53956811	-	downstream	18111	10336	NearestLocation	BMP4
chr14	53929398	53931800	reg_9124	0499	ENSG00000125378.15	53949736	53956811	-	downstream	26211	17936	NearestLocation	BMP4
chr14	53967198	53973400	reg_9127	0502	ENSG00000125378.15	53949736	53956811	-	upstream	-13489	10388	NearestLocation	BMP4
chr17	72265598	72268400	reg_13189	0703	ENSG00000125398.5	72121020	72126420	+	downstream	145980	139179	NearestLocation	SOX9
chr17	71439998	71440800	reg_13172	0701	ENSG00000125398.5	72121020	72126420	+	upstream	-680620	680220	NearestLocation	SOX9
chr17	71441198	71441800	reg_13173	0702	ENSG00000125398.5	72121020	72126420	+	upstream	-679520	679220	NearestLocation	SOX9
chr17	71422998	71426400	reg_13171	0700	ENSG00000125398.5	72121020	72126420	+	upstream	-696320	694620	NearestLocation	SOX9
chr2	112820998	112826600	reg_16386	0851	ENSG00000125538.11	112829751	112836903	-	downstream	13103	3151	NearestLocation	IL1B
chr2	118117198	118119200	reg_16433	0854	ENSG00000125629.14	118088474	118110028	+	downstream	29726	7171	NearestLocation	INSIG2
chr20	5626398	5632000	reg_17869	0948	ENSG00000125772.12	5544404	5611026	-	upstream	-18174	15373	NearestLocation	GPCPD1
chr20	5637798	5663800	reg_17870	0949	ENSG00000125772.12	5544404	5611026	-	upstream	-39774	26773	NearestLocation	GPCPD1
chr20	2312398	2317400	reg_17818	0944	ENSG00000125780.11	2296001	2341078	+	inside	18899	16398	NearestLocation	TGM3
chr20	22533198	22535400	reg_18128	0972	ENSG00000125798.14	22581005	22585455	-	downstream	51155	45605	NearestLocation	FOXA2
chr20	22597798	22601800	reg_18130	0973	ENSG00000125798.14	22581005	22585455	-	upstream	-14345	12344	NearestLocation	FOXA2
chr20	8114798	8115400	reg_17901	0954	ENSG00000125827.8	7977348	8019829	-	upstream	-95271	94970	NearestLocation	TMX4
chr20	6694998	6700400	reg_17895	0953	ENSG00000125845.6	6767664	6780280	+	upstream	-69964	67264	NearestLocation	BMP2
chr20	6613198	6614400	reg_17888	0952	ENSG00000125845.6	6767664	6780280	+	upstream	-153864	153264	NearestLocation	BMP2
chr20	6611998	6613200	reg_17887	0951	ENSG00000125845.6	6767664	6780280	+	upstream	-155064	154464	NearestLocation	BMP2
chr20	15038198	15041000	reg_18022	0969	ENSG00000125848.9	14322988	14337616	-	upstream	-701984	700583	NearestLocation	FLRT3
chr20	14878798	14882000	reg_18017	0968	ENSG00000125848.9	14322988	14337616	-	upstream	-542784	541183	NearestLocation	FLRT3
chr20	10418198	10421400	reg_17933	0956	ENSG00000125863.17	10401009	10434222	-	inside	14422	12822	NearestLocation	MKKS
chr14	65289798	65292400	reg_9312	0523	ENSG00000125952.18	65006174	65102690	-	upstream	-188410	187109	NearestLocation	MAX
chr20	35515798	35517000	reg_18269	0979	ENSG00000125991.18	35542021	35557634	+	upstream	-25621	25021	NearestLocation	ERGIC3
chr20	35515798	35517000	reg_18269	0979	ENSG00000126001.15	35455329	35519280	+	inside	61071	2280	Overlapping	CEP250
chrX	113399798	113401200	reg_32896	1876	ENSG00000126016.14	112774503	112840815	-	upstream	-559685	558984	NearestLocation	AMOT
chr3	50395398	50398400	reg_20513	1147	ENSG00000126062.3	50354749	50359610	-	upstream	-37290	35789	NearestLocation	TMEM115
chrX	87635798	87637600	reg_32811	1864	ENSG00000126733.20	86148458	86832602	+	downstream	1488242	803197	NearestLocation	DACH2
chrX	87640198	87642800	reg_32812	1865	ENSG00000126733.20	86148458	86832602	+	downstream	1493042	807597	NearestLocation	DACH2
chr14	61120598	61122800	reg_9231	0516	ENSG00000126814.6	60971451	60981358	-	upstream	-140342	139241	NearestLocation	TRMT5
chr14	61102398	61104800	reg_9230	0515	ENSG00000126814.6	60971451	60981358	-	upstream	-122242	121041	NearestLocation	TRMT5
chr14	63751798	63753600	reg_9261	0520	ENSG00000126821.7	63684214	63728039	-	upstream	-24661	23760	NearestLocation	SGPP1
chr14	64661798	64664600	reg_9285	0522	ENSG00000126822.16	64704475	64750247	+	upstream	-41275	39875	NearestLocation	PLEKHG3
chr9	92973398	92978200	reg_31546	1775	ENSG00000127084.17	92947451	93036236	+	inside	28349	25948	NearestLocation	FGD3
chr9	92964998	92966400	reg_31545	1774	ENSG00000127084.17	92947451	93036236	+	inside	18249	17548	NearestLocation	FGD3
chr1	41953598	41956600	reg_895	0035	ENSG00000127124.14	41506365	41918707	-	upstream	-36393	34892	NearestLocation	HIVEP3
chr14	98957398	98963000	reg_9743	0550	ENSG00000127152.17	99169287	99271524	-	downstream	311324	206287	NearestLocation	BCL11B
chr5	86459798	86463800	reg_24519	1346	ENSG00000127184.11	86617904	86620962	+	upstream	-156104	154104	NearestLocation	COX7C
chr12	68584398	68585400	reg_7158	0363	ENSG00000127314.17	68610839	68671901	+	upstream	-25939	25439	NearestLocation	RAP1B
chr4	1043398	1044600	reg_22111	1220	ENSG00000127418.14	1009979	1026897	+	downstream	34021	16502	NearestLocation	FGFRL1
chr2	218324998	218327200	reg_17377	0909	ENSG00000127838.13	218270392	218346793	+	inside	55708	19593	Overlapping	PNKD
chr13	23540398	23541800	reg_7994	0422	ENSG00000127863.15	23570370	23676104	+	upstream	-29270	28570	NearestLocation	TNFRSF19
chr13	23558798	23560400	reg_7995	0423	ENSG00000127863.15	23570370	23676104	+	upstream	-10770	9970	NearestLocation	TNFRSF19
chr7	75687798	75689600	reg_28463	1590	ENSG00000127946.16	75533300	75738947	-	inside	50247	49347	NearestLocation	HIP1
chr7	75648398	75651400	reg_28461	1589	ENSG00000127946.16	75533300	75738947	-	inside	89047	87547	NearestLocation	HIP1
chr4	55372998	55375600	reg_22654	1238	ENSG00000128039.10	55346109	55373096	+	overlapEnd	28191	97	Overlapping	SRD5A3
chr22	42679998	42683000	reg_19742	1092	ENSG00000128274.15	42692121	42695633	-	downstream	14133	9121	NearestLocation	A4GALT
chr7	118070798	118074800	reg_28966	1623	ENSG00000128534.7	118184032	118192824	+	upstream	-111232	109232	NearestLocation	LSM8
chr7	131015398	131017200	reg_29078	1628	ENSG00000128585.17	131110096	131496636	+	upstream	-93796	92896	NearestLocation	MKLN1
chr7	127978398	127981200	reg_29030	1627	ENSG00000128594.7	128027071	128031070	-	downstream	51270	45871	NearestLocation	LRRC4
chr2	176577598	176581000	reg_16970	0883	ENSG00000128654.13	176269419	176338025	+	downstream	309881	239574	NearestLocation	MTX2
chr2	176515198	176517400	reg_16968	0882	ENSG00000128654.13	176269419	176338025	+	downstream	246881	177174	NearestLocation	MTX2
chr2	175060998	175066600	reg_16959	0881	ENSG00000128656.13	174799363	175005369	-	upstream	-58431	55630	NearestLocation	CHN1
chr15	60574598	60577000	reg_10333	0576	ENSG00000128915.11	60419609	60479145	-	upstream	-96655	95454	NearestLocation	ICE2
chr15	60578798	60581400	reg_10334	0577	ENSG00000128915.11	60419609	60479145	-	upstream	-100955	99654	NearestLocation	ICE2
chr3	135066598	135068400	reg_21346	1195	ENSG00000129055.12	134477706	134486716	-	upstream	-580784	579883	NearestLocation	ANAPC13
chr11	19440798	19443200	reg_5105	0253	ENSG00000129173.12	19224063	19241620	-	upstream	-200380	199179	NearestLocation	E2F8
chr8	132703598	132704600	reg_30638	1726	ENSG00000129295.8	132571953	132675617	-	upstream	-28483	27982	NearestLocation	LRRC6
chr8	132711198	132713600	reg_30639	1727	ENSG00000129295.8	132571953	132675617	-	upstream	-36783	35582	NearestLocation	LRRC6
chr14	34079398	34082600	reg_8971	0486	ENSG00000129521.13	33924231	33951081	-	upstream	-129919	128318	NearestLocation	EGLN3
chr14	45791998	45793800	reg_9054	0495	ENSG00000129534.13	45203190	45253402	-	upstream	-539498	538597	NearestLocation	MIS18BP1
chr17	77123798	77130400	reg_13322	0708	ENSG00000129657.14	77088749	77217101	+	inside	38351	35050	NearestLocation	SEC14L1
chr3	20607598	20609000	reg_20128	1115	ENSG00000129810.14	20160593	20186292	-	upstream	-422008	421307	NearestLocation	SGO1
chr3	20316598	20328200	reg_20127	1114	ENSG00000129810.14	20160593	20186292	-	upstream	-136108	130307	NearestLocation	SGO1
chr2	234840598	234842400	reg_17625	0933	ENSG00000130147.15	234951973	235055714	+	upstream	-110473	109573	NearestLocation	SH3BP4
chr2	234878198	234883200	reg_17626	0934	ENSG00000130147.15	234951973	235055714	+	upstream	-71273	68773	NearestLocation	SH3BP4
chrX	14963398	14964600	reg_32407	1829	ENSG00000130150.11	14873441	14922327	+	downstream	90559	41072	NearestLocation	MOSPD2
chr6	167759398	167763400	reg_27532	1518	ENSG00000130396.20	167826961	167972023	+	upstream	-65561	63561	NearestLocation	MLLT4
chr6	168005398	168008600	reg_27544	1519	ENSG00000130396.20	167826961	167972023	+	downstream	180039	33376	NearestLocation	MLLT4
chr6	167557998	167561600	reg_27526	1516	ENSG00000130396.20	167826961	167972023	+	upstream	-267161	265361	NearestLocation	MLLT4
chr6	167733598	167734600	reg_27530	1517	ENSG00000130396.20	167826961	167972023	+	upstream	-92861	92361	NearestLocation	MLLT4
chr5	61597398	61601400	reg_24246	1319	ENSG00000130449.5	61332273	61546170	+	downstream	267127	51229	NearestLocation	ZSWIM6
chr2	1593198	1594800	reg_15010	0765	ENSG00000130508.10	1631887	1744506	-	downstream	150506	37087	NearestLocation	PXDN
chr20	62489198	62490400	reg_18764	1040	ENSG00000130700.6	62463497	62475970	-	upstream	-13830	13229	NearestLocation	GATA5
chr1	3290998	3294200	reg_56	0001	ENSG00000130762.14	3454426	3481113	+	upstream	-161826	160226	NearestLocation	ARHGEF16
chr1	3513398	3515200	reg_69	0003	ENSG00000130762.14	3454426	3481113	+	downstream	59874	32286	NearestLocation	ARHGEF16
chr1	3509398	3511000	reg_68	0002	ENSG00000130762.14	3454426	3481113	+	downstream	55774	28286	NearestLocation	ARHGEF16
chr9	96240798	96241200	reg_31636	1781	ENSG00000130958.11	96320706	96383710	-	downstream	142710	79506	NearestLocation	SLC35D2
chr20	31833598	31838400	reg_18181	0977	ENSG00000131044.16	31870702	31944963	+	upstream	-34702	32302	NearestLocation	TTLL9
chr22	17395998	17401400	reg_19248	1080	ENSG00000131100.12	17592136	17628818	-	downstream	230118	190736	NearestLocation	ATP6V1E1
chr3	14408798	14411400	reg_20063	1110	ENSG00000131389.16	14402576	14489349	+	inside	7524	6223	NearestLocation	SLC6A6
chr3	14449998	14450800	reg_20067	1111	ENSG00000131389.16	14402576	14489349	+	inside	47824	38549	NearestLocation	SLC6A6
chr3	14322998	14326400	reg_20060	1109	ENSG00000131389.16	14402576	14489349	+	upstream	-77876	76176	NearestLocation	SLC6A6
chr7	133481598	133483600	reg_29104	1629	ENSG00000131558.14	133253073	134065759	+	inside	229527	228526	NearestLocation	EXOC4
chr5	72209198	72212600	reg_24349	1328	ENSG00000131711.14	72107234	72209570	+	overlapEnd	103666	371	NearestLocation	MAP1B
chr5	71693598	71696200	reg_24339	1327	ENSG00000131844.15	71587288	71658704	+	downstream	107612	34895	NearestLocation	MCCC2
chr5	71596598	71603800	reg_24337	1326	ENSG00000131844.15	71587288	71658704	+	inside	12912	9311	NearestLocation	MCCC2
chr17	1529198	1530800	reg_12142	0661	ENSG00000132376.19	1494571	1516888	-	upstream	-13112	12311	NearestLocation	INPP5K
chr6	105209798	105213000	reg_26743	1471	ENSG00000132429.9	105158280	105179860	-	upstream	-31540	29939	NearestLocation	POPDC3
chr4	70577798	70578800	reg_22716	1244	ENSG00000132467.3	70688479	70690551	+	upstream	-110179	109679	NearestLocation	UTP3
chr4	70576598	70577600	reg_22715	1243	ENSG00000132467.3	70688479	70690551	+	upstream	-111379	110879	NearestLocation	UTP3
chr20	11520798	11524200	reg_17972	0962	ENSG00000132640.14	11890723	11926609	+	upstream	-368223	366523	NearestLocation	BTBD3
chr20	11992198	11998400	reg_17978	0963	ENSG00000132640.14	11890723	11926609	+	downstream	104577	65590	NearestLocation	BTBD3
chr20	11451798	11453600	reg_17968	0961	ENSG00000132640.14	11890723	11926609	+	upstream	-438023	437123	NearestLocation	BTBD3
chr20	12408998	12411200	reg_17987	0964	ENSG00000132640.14	11890723	11926609	+	downstream	519377	482390	NearestLocation	BTBD3
chr20	59948598	59949200	reg_18751	1038	ENSG00000132825.6	59936668	59940297	-	upstream	-8603	8302	NearestLocation	PPP1R3D
chr1	61734998	61737400	reg_1260	0053	ENSG00000132849.19	61742477	62178675	+	upstream	-6277	5077	NearestLocation	PATJ
chr13	26419998	26421200	reg_8037	0426	ENSG00000132970.12	26557703	26688948	+	upstream	-137103	136503	NearestLocation	WASF3
chr13	26410798	26414200	reg_8036	0425	ENSG00000132970.12	26557703	26688948	+	upstream	-145203	143503	NearestLocation	WASF3
chr1	238891798	238894600	reg_3022	0135	ENSG00000133019.11	239629073	239915452	+	upstream	-735873	734473	NearestLocation	CHRM3
chr13	34356798	34358200	reg_8174	0441	ENSG00000133119.12	33818049	33966558	+	downstream	539451	390241	NearestLocation	RFC3
chr13	34018998	34022000	reg_8167	0439	ENSG00000133119.12	33818049	33966558	+	downstream	202451	52441	NearestLocation	RFC3
chr13	34024598	34026800	reg_8168	0440	ENSG00000133119.12	33818049	33966558	+	downstream	207651	58041	NearestLocation	RFC3
chr13	33386198	33395400	reg_8157	0437	ENSG00000133121.20	33103135	33350624	-	upstream	-40176	35575	NearestLocation	STARD13
chr13	33375398	33381800	reg_8156	0436	ENSG00000133121.20	33103135	33350624	-	upstream	-27976	24775	NearestLocation	STARD13
chr13	33363798	33370400	reg_8155	0435	ENSG00000133121.20	33103135	33350624	-	upstream	-16476	13175	NearestLocation	STARD13
chr13	33227398	33231600	reg_8147	0434	ENSG00000133121.20	33103135	33350624	-	inside	121124	119024	NearestLocation	STARD13
chr13	33440398	33447800	reg_8160	0438	ENSG00000133121.20	33103135	33350624	-	upstream	-93476	89775	NearestLocation	STARD13
chrX	106936198	106942600	reg_32872	1873	ENSG00000133131.14	106940734	107000244	-	overlapEnd	60844	1866	Overlapping	MORC4
chrX	106708398	106709000	reg_32865	1870	ENSG00000133135.13	106693838	106796993	+	inside	14862	14561	NearestLocation	RNF128
chr17	72695198	72701200	reg_13217	0704	ENSG00000133195.11	72645949	73092693	-	inside	394493	49250	NearestLocation	SLC39A11
chr11	63580798	63584400	reg_5485	0266	ENSG00000133321.10	63536816	63546462	+	downstream	45784	34337	NearestLocation	RARRES3
chr12	91685598	91689000	reg_7354	0389	ENSG00000133639.4	92140278	92145897	-	downstream	458597	451278	NearestLocation	BTG1
chr12	90938398	90939200	reg_7347	0388	ENSG00000133639.4	92140278	92145897	-	downstream	1207097	1201078	NearestLocation	BTG1
chr3	194511398	194514800	reg_22010	1217	ENSG00000133657.14	194402672	194498364	-	upstream	-14736	13035	NearestLocation	ATP13A3
chr12	30545798	30546800	reg_6777	0344	ENSG00000133704.9	30628988	30695986	-	downstream	149686	82188	NearestLocation	IPO8
chr8	33893798	33897200	reg_29749	1660	ENSG00000133878.8	33591332	33600106	-	upstream	-295394	293693	NearestLocation	DUSP26
chr14	70704798	70711200	reg_9432	0538	ENSG00000133985.2	70641787	70675360	+	downstream	66213	29439	NearestLocation	TTC9
chr3	10221598	10226400	reg_19975	1106	ENSG00000134070.4	10164865	10243743	+	inside	59135	17343	Overlapping	IRAK2
chr3	10170598	10171600	reg_19972	1104	ENSG00000134070.4	10164865	10243743	+	inside	6235	5734	NearestLocation	IRAK2
chr3	10219198	10221200	reg_19974	1105	ENSG00000134070.4	10164865	10243743	+	inside	55335	22543	Overlapping	IRAK2
chr3	5297398	5299200	reg_19929	1097	ENSG00000134109.10	5187673	5219957	+	downstream	110627	77442	NearestLocation	EDEM1
chr15	36903798	36904800	reg_10018	0555	ENSG00000134138.19	36889204	37101299	-	inside	196999	14595	NearestLocation	MEIS2
chr15	35358598	35359800	reg_10009	0553	ENSG00000134146.11	35370882	35546192	-	downstream	186992	11082	NearestLocation	DPH6
chr18	10578598	10579400	reg_13578	0729	ENSG00000134265.12	10526034	10552760	+	downstream	52966	25839	NearestLocation	NAPG
chr18	10519198	10520200	reg_13577	0728	ENSG00000134265.12	10526034	10552760	+	upstream	-6334	5834	NearestLocation	NAPG
chr12	46455998	46456600	reg_6859	0351	ENSG00000134294.13	46358189	46372867	-	upstream	-83433	83132	NearestLocation	SLC38A2
chr12	46585598	46586600	reg_6863	0352	ENSG00000134294.13	46358189	46372867	-	upstream	-213233	212732	NearestLocation	SLC38A2
chr2	15888798	15897200	reg_15172	0782	ENSG00000134323.10	15940564	15947007	+	upstream	-47564	43364	NearestLocation	MYCN
chr2	15837798	15843000	reg_15171	0781	ENSG00000134323.10	15940564	15947007	+	upstream	-100164	97564	NearestLocation	MYCN
chr2	6556598	6558400	reg_15035	0769	ENSG00000134326.11	6840570	6865819	-	downstream	308319	282170	NearestLocation	CMPK2
chr18	26477598	26484000	reg_13724	0734	ENSG00000134504.12	26454910	26640344	-	inside	159544	22689	NearestLocation	KCTD1
chr18	23225398	23230200	reg_13682	0732	ENSG00000134508.12	23134564	23260467	+	inside	93236	30267	NearestLocation	CABLES1
chr12	13579398	13583200	reg_6603	0323	ENSG00000134531.9	13196716	13219939	+	downstream	384584	359460	NearestLocation	EMP1
chr12	13556798	13562600	reg_6601	0321	ENSG00000134531.9	13196716	13219939	+	downstream	362984	336860	NearestLocation	EMP1
chr12	13337798	13340800	reg_6598	0320	ENSG00000134531.9	13196716	13219939	+	downstream	142584	117860	NearestLocation	EMP1
chr12	13572998	13575200	reg_6602	0322	ENSG00000134531.9	13196716	13219939	+	downstream	377384	353060	NearestLocation	EMP1
chr12	13255998	13256800	reg_6597	0319	ENSG00000134531.9	13196716	13219939	+	downstream	59684	36060	NearestLocation	EMP1
chr12	13164598	13170600	reg_6593	0317	ENSG00000134531.9	13196716	13219939	+	upstream	-29116	26116	NearestLocation	EMP1
chr12	13178198	13180200	reg_6595	0318	ENSG00000134531.9	13196716	13219939	+	upstream	-17516	16516	NearestLocation	EMP1
chr12	23470798	23473400	reg_6712	0335	ENSG00000134532.15	23529500	23951032	-	downstream	478932	56100	NearestLocation	SOX5
chrX	130559998	130564000	reg_32986	1882	ENSG00000134597.14	130401969	130413343	+	downstream	160031	146656	NearestLocation	RBMX2
chrX	131703398	131705000	reg_32989	1883	ENSG00000134602.15	132023265	132075943	+	upstream	-319065	318265	NearestLocation	STK26
chrX	131745798	131746800	reg_32992	1884	ENSG00000134602.15	132023265	132075943	+	upstream	-276965	276465	NearestLocation	STK26
chr1	33376198	33378800	reg_780	0028	ENSG00000134686.17	33323623	33375593	-	upstream	-1907	606	NearestLocation	PHC2
chr18	32139598	32140200	reg_13751	0735	ENSG00000134758.13	32091855	32131561	+	downstream	48045	8038	NearestLocation	RNF138
chr11	59857398	59860200	reg_5420	0265	ENSG00000134827.7	59852800	59866575	-	inside	7775	4599	NearestLocation	TCN1
chr4	55372998	55375600	reg_22654	1238	ENSG00000134851.12	55395957	55426172	+	upstream	-21657	20357	NearestLocation	TMEM165
chr13	95552998	95556000	reg_8594	0474	ENSG00000134874.17	95578202	95644703	-	downstream	90203	22202	NearestLocation	DZIP1
chr9	73141798	73144600	reg_31306	1763	ENSG00000135046.13	73151757	73170393	+	upstream	-8557	7157	NearestLocation	ANXA1
chr9	85427598	85434200	reg_31446	1769	ENSG00000135049.15	85546539	85742029	-	downstream	311129	112339	NearestLocation	AGTPBP1
chr5	157531598	157535800	reg_25321	1389	ENSG00000135074.15	157477304	157575775	-	inside	42075	39975	NearestLocation	ADAM19
chr5	157557398	157559800	reg_25322	1390	ENSG00000135074.15	157477304	157575775	-	inside	17175	15975	NearestLocation	ADAM19
chr12	114954198	114956000	reg_7661	0402	ENSG00000135111.15	114670254	114684164	-	upstream	-270936	270035	NearestLocation	TBX3
chr12	114839398	114844000	reg_7658	0401	ENSG00000135111.15	114670254	114684164	-	upstream	-157536	155235	NearestLocation	TBX3
chr12	115284198	115285600	reg_7667	0405	ENSG00000135111.15	114670254	114684164	-	upstream	-600736	600035	NearestLocation	TBX3
chr12	115059798	115062600	reg_7664	0404	ENSG00000135111.15	114670254	114684164	-	upstream	-377036	375635	NearestLocation	TBX3
chr12	114995398	115001800	reg_7663	0403	ENSG00000135111.15	114670254	114684164	-	upstream	-314436	311235	NearestLocation	TBX3
chr4	69033198	69036800	reg_22703	1242	ENSG00000135220.10	68928463	68951791	-	upstream	-83209	81408	NearestLocation	UGT2A3
chr7	105647598	105650400	reg_28827	1611	ENSG00000135249.7	105532085	105567677	+	downstream	116915	79922	NearestLocation	RINT1
chr7	116096998	116098200	reg_28924	1620	ENSG00000135269.17	116210493	116258783	+	upstream	-112893	112293	NearestLocation	TES
chr6	66985598	66988800	reg_26586	1460	ENSG00000135298.13	68635367	69389511	+	upstream	-1648167	1646567	NearestLocation	ADGRB3
chr6	76822798	76824600	reg_26617	1461	ENSG00000135312.6	77461753	77463773	-	downstream	640073	637153	NearestLocation	HTR1B
chr6	84456198	84458600	reg_26666	1467	ENSG00000135315.11	84124241	84227635	-	upstream	-229765	228564	NearestLocation	CEP162
chr6	79460798	79465400	reg_26627	1462	ENSG00000135338.13	79484991	79537458	-	downstream	74358	19591	NearestLocation	LCA5
chr6	136593198	136594200	reg_27106	1492	ENSG00000135525.18	136342281	136550819	-	upstream	-42881	42380	NearestLocation	MAP7
chr2	74733198	74736600	reg_15961	0831	ENSG00000135622.12	74654228	74683853	+	downstream	80672	49346	NearestLocation	SEMA4F
chr12	70754798	70758400	reg_7191	0364	ENSG00000135643.4	70366276	70434292	+	downstream	390324	320507	NearestLocation	KCNMB4
chr1	233111998	233115400	reg_2949	0133	ENSG00000135749.18	232983435	233295713	-	inside	182013	128564	Overlapping	PCNX2
chr1	233111998	233115400	reg_2949	0133	ENSG00000135778.11	232950624	232983882	+	downstream	163076	128117	NearestLocation	NTPCR
chr1	172468598	172470600	reg_2199	0096	ENSG00000135845.9	172441457	172444086	-	upstream	-25514	24513	NearestLocation	PIGC
chr1	172479798	172481000	reg_2200	0097	ENSG00000135845.9	172441457	172444086	-	upstream	-36314	35713	NearestLocation	PIGC
chr2	223993998	223998800	reg_17454	0919	ENSG00000135900.3	223957404	223967714	+	downstream	38996	26285	NearestLocation	MRPL44
chr2	227622798	227624000	reg_17498	0923	ENSG00000135917.13	227685855	227718012	-	downstream	94612	61855	NearestLocation	SLC19A3
chr2	223993998	223998800	reg_17454	0919	ENSG00000135919.12	223975112	224039319	-	inside	42919	18887	Overlapping	SERPINE2
chr2	224162598	224164600	reg_17460	0920	ENSG00000135919.12	223975112	224039319	-	upstream	-124281	123280	NearestLocation	SERPINE2
chr2	218893598	218898800	reg_17387	0910	ENSG00000135925.8	218880363	218893931	+	overlapEnd	15837	332	NearestLocation	WNT10A
chr2	218324998	218327200	reg_17377	0909	ENSG00000135926.13	218274192	218292577	-	upstream	-33523	32422	NearestLocation	TMBIM1
chr2	109009398	109022600	reg_16312	0849	ENSG00000135960.9	108894471	108989372	-	upstream	-26628	20027	NearestLocation	EDAR
chr12	101890998	101895800	reg_7485	0394	ENSG00000136048.13	101877351	101923623	+	inside	16049	13648	NearestLocation	DRAM1
chr12	101907598	101909800	reg_7487	0395	ENSG00000136048.13	101877351	101923623	+	inside	31349	13823	NearestLocation	DRAM1
chr13	50616598	50617400	reg_8342	0454	ENSG00000136104.19	50909678	50973745	+	upstream	-292678	292278	NearestLocation	RNASEH2B
chr13	74886398	74887000	reg_8484	0466	ENSG00000136111.12	75284665	75482114	-	downstream	595414	397665	NearestLocation	TBC1D4
chr13	82897798	82900600	reg_8551	0470	ENSG00000136158.11	80335976	80340951	-	upstream	-2558249	2556848	NearestLocation	SPRY2
chr13	80216398	80219200	reg_8538	0469	ENSG00000136158.11	80335976	80340951	-	downstream	123151	116776	NearestLocation	SPRY2
chr13	79931398	79933600	reg_8529	0468	ENSG00000136158.11	80335976	80340951	-	downstream	408451	402376	NearestLocation	SPRY2
chr13	48583198	48589600	reg_8314	0450	ENSG00000136161.12	48488959	48533256	-	upstream	-53144	49943	NearestLocation	RCBTB2
chr7	46884998	46886400	reg_28196	1574	ENSG00000136205.16	47275154	47582144	-	downstream	696444	388754	NearestLocation	TNS3
chr7	46906998	46910000	reg_28197	1575	ENSG00000136205.16	47275154	47582144	-	downstream	673644	365154	NearestLocation	TNS3
chr15	78987598	78991200	reg_10720	0592	ENSG00000136378.14	78759203	78811431	-	upstream	-177969	176168	NearestLocation	ADAMTS7
chr15	78991998	78999000	reg_10721	0593	ENSG00000136378.14	78759203	78811431	-	upstream	-184069	180568	NearestLocation	ADAMTS7
chr15	79002798	79008200	reg_10722	0594	ENSG00000136378.14	78759203	78811431	-	upstream	-194069	191368	NearestLocation	ADAMTS7
chr15	80607598	80610200	reg_10731	0595	ENSG00000136379.11	80679684	80755621	+	upstream	-70784	69484	NearestLocation	ABHD17C
chr2	157143798	157144800	reg_16726	0868	ENSG00000136542.8	157257598	157314211	+	upstream	-113298	112798	NearestLocation	GALNT5
chr1	213443598	213444200	reg_2679	0119	ENSG00000136643.11	213051233	213274773	+	downstream	392667	168826	NearestLocation	RPS6KC1
chr2	113369998	113371800	reg_16402	0852	ENSG00000136682.14	113437691	113496189	+	upstream	-66791	65891	NearestLocation	CBWD2
chr2	125070598	125071800	reg_16511	0859	ENSG00000136717.14	127048027	127107355	-	downstream	2036155	1976227	NearestLocation	BIN1
chr2	125542398	125545200	reg_16514	0860	ENSG00000136717.14	127048027	127107355	-	downstream	1563555	1502827	NearestLocation	BIN1
chr2	128308398	128311200	reg_16555	0861	ENSG00000136720.6	128265480	128318577	-	inside	8777	7377	NearestLocation	HS6ST1
chr9	107480198	107481200	reg_31754	1789	ENSG00000136826.14	107484852	107489766	-	downstream	9066	3652	NearestLocation	KLF4
chr9	107758598	107762600	reg_31773	1790	ENSG00000136826.14	107484852	107489766	-	upstream	-270834	268833	NearestLocation	KLF4
chr9	108164198	108167800	reg_31783	1791	ENSG00000136826.14	107484852	107489766	-	upstream	-676234	674433	NearestLocation	KLF4
chr9	117746998	117748800	reg_31939	1800	ENSG00000136869.13	117704332	117716871	+	downstream	43568	30128	NearestLocation	TLR4
chr9	118421798	118424400	reg_31941	1801	ENSG00000136869.13	117704332	117716871	+	downstream	718768	704928	NearestLocation	TLR4
chr9	101327598	101328600	reg_31694	1786	ENSG00000136897.7	101387633	101398614	-	downstream	70514	59033	NearestLocation	MRPL50
chr9	124566398	124571600	reg_32023	1804	ENSG00000136930.12	124353466	124415439	-	upstream	-153561	150960	NearestLocation	PSMB7
chr9	97059198	97060200	reg_31650	1783	ENSG00000136943.10	97029679	97039643	-	upstream	-20057	19556	NearestLocation	CTSV
chr9	97044798	97047400	reg_31649	1782	ENSG00000136943.10	97029679	97039643	-	upstream	-6457	5156	NearestLocation	CTSV
chr9	126661198	126663000	reg_32061	1806	ENSG00000136944.17	126614443	126701032	+	inside	47657	38032	NearestLocation	LMX1B
chr8	128175998	128178600	reg_30614	1720	ENSG00000136997.15	127735434	127741434	+	downstream	441866	434565	NearestLocation	MYC
chr8	128427598	128428800	reg_30616	1721	ENSG00000136997.15	127735434	127741434	+	downstream	692766	686165	NearestLocation	MYC
chr8	127328598	127331400	reg_30581	1717	ENSG00000136997.15	127735434	127741434	+	upstream	-405434	404034	NearestLocation	MYC
chr8	127577798	127579000	reg_30597	1719	ENSG00000136997.15	127735434	127741434	+	upstream	-157034	156434	NearestLocation	MYC
chr8	127257198	127260000	reg_30577	1715	ENSG00000136997.15	127735434	127741434	+	upstream	-476834	475434	NearestLocation	MYC
chr8	127305398	127308200	reg_30580	1716	ENSG00000136997.15	127735434	127741434	+	upstream	-428634	427234	NearestLocation	MYC
chr8	127369998	127372800	reg_30584	1718	ENSG00000136997.15	127735434	127741434	+	upstream	-364034	362634	NearestLocation	MYC
chr8	127238998	127255600	reg_30576	1714	ENSG00000136997.15	127735434	127741434	+	upstream	-488134	479834	NearestLocation	MYC
chr9	6226998	6249200	reg_30864	1738	ENSG00000137033.11	6215786	6257983	+	inside	22314	8783	NearestLocation	IL33
chr6	53706598	53709600	reg_26516	1455	ENSG00000137269.14	53794980	53924121	+	upstream	-86880	85380	NearestLocation	LRRC1
chr6	53730998	53739200	reg_26518	1457	ENSG00000137269.14	53794980	53924121	+	upstream	-59880	55780	NearestLocation	LRRC1
chr6	53710798	53725800	reg_26517	1456	ENSG00000137269.14	53794980	53924121	+	upstream	-76680	69180	NearestLocation	LRRC1
chr4	15909798	15914400	reg_22308	1227	ENSG00000137440.4	15935569	15938740	-	downstream	26640	21169	NearestLocation	FGFBP1
chr11	85723998	85727200	reg_5862	0276	ENSG00000137501.17	85694224	85811159	-	inside	85559	29775	Overlapping	SYTL2
chr11	82986398	82991600	reg_5845	0272	ENSG00000137502.9	82973133	83071923	-	inside	82923	13266	NearestLocation	RAB30
chr11	83051798	83056000	reg_5849	0273	ENSG00000137502.9	82973133	83071923	-	inside	18023	15923	NearestLocation	RAB30
chr11	116293198	116296200	reg_6129	0299	ENSG00000137656.11	116748170	116772988	-	downstream	478288	451970	NearestLocation	BUD13
chr11	116192798	116196000	reg_6126	0297	ENSG00000137656.11	116748170	116772988	-	downstream	578588	552170	NearestLocation	BUD13
chr11	116559798	116568400	reg_6134	0300	ENSG00000137656.11	116748170	116772988	-	downstream	208888	179770	NearestLocation	BUD13
chr11	116218398	116220200	reg_6127	0298	ENSG00000137656.11	116748170	116772988	-	downstream	553688	527970	NearestLocation	BUD13
chr15	58950998	58954200	reg_10302	0574	ENSG00000137776.16	58879045	58933653	-	upstream	-18947	17346	NearestLocation	SLTM
chr15	39286598	39288600	reg_10037	0556	ENSG00000137801.10	39581093	39599466	+	upstream	-293493	292493	NearestLocation	THBS1
chr15	41790598	41791800	reg_10086	0559	ENSG00000137802.13	41774434	41827855	+	inside	16766	16165	NearestLocation	MAPKBP1
chr15	70832798	70835200	reg_10554	0588	ENSG00000137821.11	70853239	71053657	+	upstream	-19239	18039	NearestLocation	LRRC49
chr15	70823198	70827200	reg_10553	0587	ENSG00000137821.11	70853239	71053657	+	upstream	-28039	26039	NearestLocation	LRRC49
chr15	70642998	70646200	reg_10548	0586	ENSG00000137831.14	70654554	70763593	-	downstream	118993	8354	NearestLocation	UACA
chr15	70525998	70529400	reg_10546	0584	ENSG00000137831.14	70654554	70763593	-	downstream	235893	125154	NearestLocation	UACA
chr15	70531598	70534000	reg_10547	0585	ENSG00000137831.14	70654554	70763593	-	downstream	230793	120554	NearestLocation	UACA
chr15	58467198	58475600	reg_10291	0573	ENSG00000137845.14	58588807	58749978	-	downstream	278578	113207	NearestLocation	ADAM10
chr15	57597798	57600600	reg_10272	0572	ENSG00000137878.16	57591908	57714745	+	inside	7292	5891	Overlapping	GCOM1
chr15	57569398	57572600	reg_10270	0571	ENSG00000137878.16	57591908	57714745	+	upstream	-20908	19308	NearestLocation	GCOM1
chr1	93701398	93703200	reg_1552	0076	ENSG00000137936.16	93561786	93847150	-	inside	144850	139613	NearestLocation	BCAR3
chr1	93755598	93760800	reg_1553	0077	ENSG00000137936.16	93561786	93847150	-	inside	88950	86350	NearestLocation	BCAR3
chr1	83133798	83135400	reg_1406	0065	ENSG00000137941.16	83865028	83999150	-	downstream	864550	729628	NearestLocation	TTLL7
chr1	83297998	83299400	reg_1407	0066	ENSG00000137941.16	83865028	83999150	-	downstream	700450	565628	NearestLocation	TTLL7
chr1	79191598	79194000	reg_1398	0063	ENSG00000137965.10	78649831	78664078	+	downstream	542969	527521	NearestLocation	IFI44
chr1	100311998	100314400	reg_1621	0079	ENSG00000137996.12	100266207	100292769	+	downstream	46993	19230	NearestLocation	RTCA
chr2	27183998	27187200	reg_15301	0792	ENSG00000138085.16	27212027	27217178	+	upstream	-26427	24827	NearestLocation	ATRAID
chr2	27170598	27180000	reg_15300	0791	ENSG00000138085.16	27212027	27217178	+	upstream	-36727	32027	NearestLocation	ATRAID
chr10	93383198	93387400	reg_4200	0202	ENSG00000138119.16	93306430	93482317	-	inside	97017	76769	NearestLocation	MYOF
chr10	101189398	101192600	reg_4352	0212	ENSG00000138136.6	101226195	101229794	-	downstream	38794	33595	NearestLocation	LBX1
chr10	68554398	68555600	reg_3835	0186	ENSG00000138336.8	68560656	68694482	+	upstream	-5656	5056	NearestLocation	TET1
chr15	69113198	69115800	reg_10509	0582	ENSG00000138604.9	69160634	69272217	+	upstream	-46134	44834	NearestLocation	GLCE
chr15	74395798	74398600	reg_10620	0591	ENSG00000138629.15	74445977	74461182	-	downstream	63982	47377	NearestLocation	UBL7
chr4	78703398	78707200	reg_22851	1252	ENSG00000138756.17	78776378	78912185	+	upstream	-71078	69178	NearestLocation	BMP2K
chr4	77667398	77671000	reg_22837	1251	ENSG00000138767.12	77713387	77819368	-	downstream	150168	42387	NearestLocation	CNOT6L
chr4	76488398	76490600	reg_22798	1250	ENSG00000138771.14	76435100	76783253	+	inside	54400	53299	NearestLocation	SHROOM3
chr4	103414798	103417400	reg_23092	1258	ENSG00000138778.11	103105806	103198409	-	upstream	-217691	216390	NearestLocation	CENPE
chr12	11952398	11961600	reg_6549	0315	ENSG00000139083.10	11649854	11895402	+	downstream	307146	56997	NearestLocation	ETV6
chr12	31231798	31237200	reg_6785	0345	ENSG00000139146.13	31280584	31326372	-	downstream	91872	43384	NearestLocation	FAM60A
chr12	31337798	31341400	reg_6788	0346	ENSG00000139146.13	31280584	31326372	-	upstream	-13228	11427	NearestLocation	FAM60A
chr12	47271598	47272400	reg_6875	0354	ENSG00000139211.6	47075707	47079951	-	upstream	-192049	191648	NearestLocation	AMIGO2
chr12	47270798	47271600	reg_6874	0353	ENSG00000139211.6	47075707	47079951	-	upstream	-191249	190848	NearestLocation	AMIGO2
chr12	75835798	75837400	reg_7228	0369	ENSG00000139289.13	76025447	76033932	-	downstream	197332	188047	NearestLocation	PHLDA1
chr12	75859798	75868800	reg_7231	0372	ENSG00000139289.13	76025447	76033932	-	downstream	169632	156647	NearestLocation	PHLDA1
chr12	75870598	75896400	reg_7232	0373	ENSG00000139289.13	76025447	76033932	-	downstream	150432	129047	NearestLocation	PHLDA1
chr12	75949398	75951200	reg_7237	0377	ENSG00000139289.13	76025447	76033932	-	downstream	83632	74247	NearestLocation	PHLDA1
chr12	75845398	75856400	reg_7230	0371	ENSG00000139289.13	76025447	76033932	-	downstream	183032	169047	NearestLocation	PHLDA1
chr12	75840198	75843400	reg_7229	0370	ENSG00000139289.13	76025447	76033932	-	downstream	192132	182047	NearestLocation	PHLDA1
chr12	75943198	75948000	reg_7236	0376	ENSG00000139289.13	76025447	76033932	-	downstream	88332	77447	NearestLocation	PHLDA1
chr12	75907598	75911000	reg_7233	0374	ENSG00000139289.13	76025447	76033932	-	downstream	124632	114447	NearestLocation	PHLDA1
chr12	75933198	75937000	reg_7235	0375	ENSG00000139289.13	76025447	76033932	-	downstream	98832	88447	NearestLocation	PHLDA1
chr12	89235198	89239800	reg_7322	0384	ENSG00000139318.7	89347232	89353271	-	downstream	115771	107432	NearestLocation	DUSP6
chr12	88181198	88182600	reg_7297	0383	ENSG00000139324.11	88142296	88199887	+	inside	39604	17287	NearestLocation	TMTC3
chr12	51371198	51372800	reg_6953	0356	ENSG00000139629.15	51351247	51391409	-	inside	19409	18609	Overlapping	GALNT6
chr13	51619998	51621200	reg_8347	0455	ENSG00000139668.8	51584455	51767707	+	inside	36145	35544	NearestLocation	WDFY2
chr13	59352398	59357600	reg_8382	0457	ENSG00000139734.17	59665583	60163987	-	downstream	808987	307983	NearestLocation	DIAPH3
chr13	58868798	58871400	reg_8381	0456	ENSG00000139734.17	59665583	60163987	-	downstream	1293887	794183	NearestLocation	DIAPH3
chr13	110574198	110578800	reg_8765	0480	ENSG00000139832.4	110523066	110561733	-	upstream	-14767	12466	NearestLocation	RAB20
chr14	26412398	26415000	reg_8912	0484	ENSG00000139910.19	26445888	26597754	-	downstream	184054	30888	NearestLocation	NOVA1
chr14	51574198	51576600	reg_9102	0498	ENSG00000139921.12	51240168	51257546	+	downstream	335232	316653	NearestLocation	TMX1
chr14	57917398	57919600	reg_9193	0510	ENSG00000139971.15	58000761	58152213	-	downstream	233713	81161	NearestLocation	C14orf37
chr14	58071398	58074800	reg_9194	0511	ENSG00000139971.15	58000761	58152213	-	inside	79113	70638	NearestLocation	C14orf37
chr14	57380798	57385400	reg_9191	0509	ENSG00000139977.13	57390544	57415917	+	upstream	-7444	5144	NearestLocation	NAA30
chr14	63658598	63660600	reg_9257	0519	ENSG00000140006.11	63597039	63641861	-	upstream	-17739	16738	NearestLocation	WDR89
chr15	22599198	22601000	reg_9915	0552	ENSG00000140157.14	22838641	22868384	+	upstream	-238541	237641	NearestLocation	NIPA2
chr15	70124998	70129600	reg_10539	0583	ENSG00000140332.15	70047790	70098176	-	upstream	-29124	26823	NearestLocation	TLE3
chr15	63012998	63017000	reg_10371	0580	ENSG00000140416.19	63042632	63071915	+	upstream	-27632	25632	NearestLocation	TPM1
chr15	62876398	62878400	reg_10367	0579	ENSG00000140416.19	63042632	63071915	+	upstream	-165232	164232	NearestLocation	TPM1
chr15	97976998	97978400	reg_10952	0606	ENSG00000140450.8	97960698	97973838	+	downstream	17002	3161	NearestLocation	ARRDC4
chr15	89392998	89399200	reg_10830	0601	ENSG00000140521.12	89316305	89334861	-	upstream	-61239	58138	NearestLocation	POLG
chr15	89066398	89069200	reg_10820	0600	ENSG00000140526.17	89088150	89202360	+	upstream	-20350	18950	NearestLocation	ABHD2
chr15	89550598	89554000	reg_10834	0602	ENSG00000140534.13	89575482	89628023	+	upstream	-23182	21482	NearestLocation	TICRR
chr16	14398598	14402000	reg_11215	0610	ENSG00000140694.16	14435701	14630276	-	downstream	229976	33701	NearestLocation	PARN
chr16	50455398	50463800	reg_11519	0618	ENSG00000140807.6	50548330	50649249	+	upstream	-88730	84530	NearestLocation	NKD1
chr16	50472398	50475400	reg_11521	0620	ENSG00000140807.6	50548330	50649249	+	upstream	-74430	72930	NearestLocation	NKD1
chr16	50465598	50470600	reg_11520	0619	ENSG00000140807.6	50548330	50649249	+	upstream	-80230	77730	NearestLocation	NKD1
chr16	50500998	50506200	reg_11523	0621	ENSG00000140807.6	50548330	50649249	+	upstream	-44730	42130	NearestLocation	NKD1
chr16	50517598	50523200	reg_11524	0622	ENSG00000140807.6	50548330	50649249	+	upstream	-27930	25130	NearestLocation	NKD1
chr16	50537198	50542200	reg_11525	0623	ENSG00000140807.6	50548330	50649249	+	upstream	-8630	6130	NearestLocation	NKD1
chr16	72936398	72942400	reg_11778	0643	ENSG00000140836.14	72782885	73059698	-	inside	120298	117298	NearestLocation	ZFHX3
chr16	73035398	73040600	reg_11782	0644	ENSG00000140836.14	72782885	73059698	-	inside	21698	19098	NearestLocation	ZFHX3
chr16	65665398	65668200	reg_11641	0632	ENSG00000140937.13	64943753	65122198	-	upstream	-544602	543201	NearestLocation	CDH11
chr16	65657198	65659800	reg_11640	0631	ENSG00000140937.13	64943753	65122198	-	upstream	-536302	535001	NearestLocation	CDH11
chr16	65726798	65728000	reg_11642	0633	ENSG00000140937.13	64943753	65122198	-	upstream	-605202	604601	NearestLocation	CDH11
chr16	83136598	83140400	reg_11918	0646	ENSG00000140945.16	82626803	83800640	+	inside	511697	509796	NearestLocation	CDH13
chr16	82649598	82656400	reg_11911	0645	ENSG00000140945.16	82626803	83800640	+	inside	26197	22796	NearestLocation	CDH13
chr17	27542798	27548400	reg_12471	0667	ENSG00000141068.13	27472010	27626438	+	inside	73590	70789	NearestLocation	KSR1
chr17	55742398	55743600	reg_12916	0675	ENSG00000141179.13	55750979	55823090	+	upstream	-7979	7379	NearestLocation	PCTP
chr17	2344398	2347000	reg_12157	0662	ENSG00000141258.12	2337512	2381058	+	inside	8188	6887	NearestLocation	SGSM2
chr17	2357998	2360600	reg_12159	0663	ENSG00000141258.12	2337512	2381058	+	inside	21788	20458	NearestLocation	SGSM2
chr17	48406598	48408800	reg_12821	0671	ENSG00000141293.15	48133440	48430219	-	inside	22519	21419	NearestLocation	SKAP1
chr17	61253798	61256200	reg_12995	0686	ENSG00000141376.21	60677852	61392838	+	inside	577148	136638	Overlapping	BCAS3
chr18	32920798	32923000	reg_13763	0736	ENSG00000141441.15	32263522	32470484	-	upstream	-451416	450315	NearestLocation	GAREM1
chr18	24227598	24230200	reg_13707	0733	ENSG00000141447.16	24162044	24397859	-	inside	168959	65555	Overlapping	OSBPL1A
chr18	21329598	21331200	reg_13629	0731	ENSG00000141449.14	21242242	21525417	+	inside	88158	87357	NearestLocation	GREB1L
chr18	21301198	21304800	reg_13628	0730	ENSG00000141449.14	21242242	21525417	+	inside	60758	58957	NearestLocation	GREB1L
chr18	45759398	45766600	reg_13830	0739	ENSG00000141469.16	45724127	45752520	+	downstream	38873	6879	NearestLocation	SLC14A1
chr18	45805798	45808000	reg_13834	0740	ENSG00000141469.16	45724127	45752520	+	downstream	82773	53279	NearestLocation	SLC14A1
chr17	82862198	82865000	reg_13478	0713	ENSG00000141556.20	82752064	82945922	+	inside	111536	80922	NearestLocation	TBCD
chr17	82873798	82879200	reg_13479	0714	ENSG00000141556.20	82752064	82945922	+	inside	124436	66722	NearestLocation	TBCD
chr17	80788798	80793000	reg_13407	0710	ENSG00000141564.13	80544877	80966368	+	inside	246023	173368	Overlapping	RPTOR
chr18	62450598	62452800	reg_14078	0747	ENSG00000141664.9	62523007	62578583	+	upstream	-71307	70207	NearestLocation	ZCCHC2
chr18	60052798	60056400	reg_14052	0745	ENSG00000141682.11	59899948	59904306	+	downstream	154652	148493	NearestLocation	PMAIP1
chr19	516998	518800	reg_14196	0748	ENSG00000141933.9	507497	519654	+	inside	10403	854	NearestLocation	TPGS1
chr21	45852998	45854600	reg_19234	1079	ENSG00000142156.14	45981737	46005050	+	upstream	-127937	127137	NearestLocation	COL6A1
chr19	50004198	50005200	reg_14930	0758	ENSG00000142528.15	50025722	50053414	+	upstream	-21022	20522	NearestLocation	ZNF473
chr1	3290998	3294200	reg_56	0001	ENSG00000142611.16	3069168	3438621	+	inside	223432	144421	Overlapping	PRDM16
chr1	24128398	24130000	reg_547	0021	ENSG00000142677.3	24119771	24143121	-	inside	13921	8628	NearestLocation	IL22RA1
chr1	21966598	21969000	reg_482	0017	ENSG00000142798.17	21822245	21937297	-	upstream	-30503	29302	NearestLocation	HSPG2
chr1	67512798	67515800	reg_1329	0058	ENSG00000142864.14	67407810	67430415	-	upstream	-83885	82384	NearestLocation	SERBP1
chr1	84102598	84104200	reg_1411	0067	ENSG00000142875.19	84078062	84238498	+	inside	25338	24537	NearestLocation	PRKACB
chr1	44711798	44715600	reg_977	0043	ENSG00000142945.12	44739820	44767767	+	upstream	-26120	24220	NearestLocation	KIF2C
chr1	90399998	90404400	reg_1499	0069	ENSG00000143032.7	90711539	90717237	-	downstream	315037	307139	NearestLocation	BARHL2
chr1	169003398	169006000	reg_2146	0094	ENSG00000143153.12	169105697	169132722	+	upstream	-100997	99697	NearestLocation	ATP1B1
chr1	167173598	167176800	reg_2108	0092	ENSG00000143190.21	167220829	167427345	+	upstream	-45629	44029	NearestLocation	POU2F1
chr1	183879398	183883800	reg_2329	0103	ENSG00000143344.15	183636085	183928531	+	inside	245515	44731	Overlapping	RGL1
chr1	212930198	212932400	reg_2674	0118	ENSG00000143494.15	212950520	212991585	+	upstream	-19220	18120	NearestLocation	VASH2
chr1	224541598	224545200	reg_2770	0126	ENSG00000143786.7	224616293	224740549	+	upstream	-72893	71093	NearestLocation	CNIH3
chr2	19487398	19488400	reg_15202	0784	ENSG00000143867.6	19351485	19358653	-	upstream	-129247	128746	NearestLocation	OSR1
chr2	19616998	19618200	reg_15208	0787	ENSG00000143867.6	19351485	19358653	-	upstream	-258947	258346	NearestLocation	OSR1
chr2	19609398	19614200	reg_15207	0786	ENSG00000143867.6	19351485	19358653	-	upstream	-253147	250746	NearestLocation	OSR1
chr2	19503398	19508800	reg_15203	0785	ENSG00000143867.6	19351485	19358653	-	upstream	-147447	144746	NearestLocation	OSR1
chr2	52106398	52110800	reg_15637	0809	ENSG00000143942.4	53767792	53775196	+	upstream	-1659192	1656992	NearestLocation	CHAC2
chr2	52126998	52129800	reg_15639	0810	ENSG00000143942.4	53767792	53775196	+	upstream	-1639392	1637992	NearestLocation	CHAC2
chr2	53102398	53105400	reg_15643	0813	ENSG00000143942.4	53767792	53775196	+	upstream	-663892	662392	NearestLocation	CHAC2
chr2	52130198	52131800	reg_15640	0811	ENSG00000143942.4	53767792	53775196	+	upstream	-1636792	1635992	NearestLocation	CHAC2
chr2	52933198	52935400	reg_15641	0812	ENSG00000143942.4	53767792	53775196	+	upstream	-833492	832392	NearestLocation	CHAC2
chr2	55096398	55101600	reg_15689	0817	ENSG00000143947.12	55231903	55235853	+	upstream	-132903	130303	NearestLocation	RPS27A
chr2	64071798	64083200	reg_15782	0825	ENSG00000143952.19	63892146	64019072	-	upstream	-58428	52727	NearestLocation	VPS54
chr2	64060198	64067600	reg_15781	0824	ENSG00000143952.19	63892146	64019072	-	upstream	-44828	41127	NearestLocation	VPS54
chr2	106995198	106998200	reg_16290	0848	ENSG00000144057.15	106801600	106887108	-	upstream	-109592	108091	NearestLocation	ST6GAL2
chr2	138644598	138645600	reg_16626	0862	ENSG00000144227.4	138670772	138780348	-	downstream	135248	25172	NearestLocation	NXPH2
chr2	153985598	153987800	reg_16707	0867	ENSG00000144278.14	153871913	154453849	+	inside	114787	113686	NearestLocation	GALNT13
chr2	193007598	193009600	reg_17098	0894	ENSG00000144339.11	191949043	192195709	-	upstream	-812891	811890	NearestLocation	TMEFF2
chr2	193427198	193430200	reg_17101	0895	ENSG00000144339.11	191949043	192195709	-	upstream	-1232991	1231490	NearestLocation	TMEFF2
chr2	172072198	172074400	reg_16903	0873	ENSG00000144355.14	172085226	172089677	+	upstream	-11926	10826	NearestLocation	DLX1
chr2	187539398	187543200	reg_17026	0887	ENSG00000144366.15	188291669	188595931	+	upstream	-750369	748469	NearestLocation	GULP1
chr2	188180798	188182200	reg_17031	0888	ENSG00000144366.15	188291669	188595931	+	upstream	-110169	109469	NearestLocation	GULP1
chr2	186771398	186773000	reg_17022	0886	ENSG00000144369.12	186693971	186765965	+	downstream	78229	5434	NearestLocation	FAM171B
chr2	210180998	210182200	reg_17331	0907	ENSG00000144445.16	210021423	210171383	-	upstream	-10217	9616	NearestLocation	KANSL1L
chr2	226976398	226977800	reg_17486	0922	ENSG00000144468.16	226835936	226999215	+	inside	141164	21415	NearestLocation	RHBDD1
chr3	247998	250600	reg_19894	1096	ENSG00000144619.14	2098926	3057956	+	upstream	-1849626	1848326	NearestLocation	CNTN4
chr3	31210798	31215400	reg_20205	1118	ENSG00000144644.14	30726200	30894765	-	upstream	-318335	316034	NearestLocation	GADL1
chr3	31966998	31971000	reg_20219	1124	ENSG00000144645.13	31657890	31981302	-	inside	12302	10302	NearestLocation	OSBPL10
chr3	31962598	31964800	reg_20218	1123	ENSG00000144645.13	31657890	31981302	-	inside	17602	16502	NearestLocation	OSBPL10
chr3	43184598	43186000	reg_20381	1142	ENSG00000144647.5	43079232	43106076	-	upstream	-79224	78523	NearestLocation	POMGNT2
chr3	12824798	12826600	reg_20028	1107	ENSG00000144712.11	12796472	12834803	+	inside	29228	8203	Overlapping	CAND2
chr3	12824798	12826600	reg_20028	1107	ENSG00000144713.12	12834485	12841588	-	downstream	15888	7885	NearestLocation	RPL32
chr3	69287798	69291000	reg_20781	1164	ENSG00000144746.6	69084944	69106066	+	downstream	204456	181733	NearestLocation	ARL6IP5
chr3	69115398	69117800	reg_20772	1163	ENSG00000144746.6	69084944	69106066	+	downstream	31656	9333	NearestLocation	ARL6IP5
chr3	51339998	51340600	reg_20520	1148	ENSG00000145050.15	51385047	51389397	+	upstream	-44747	44447	NearestLocation	MANF
chr3	121163998	121168000	reg_21140	1192	ENSG00000145087.12	120908072	121424761	+	inside	257928	255927	NearestLocation	STXBP5L
chr4	66573398	66576400	reg_22693	1240	ENSG00000145242.13	65319563	65670495	-	upstream	-904405	902904	NearestLocation	EPHA5
chr4	82627598	82632200	reg_22893	1253	ENSG00000145284.11	82629539	82798857	-	overlapEnd	168957	1940	Overlapping	SCD5
chr4	89608998	89611200	reg_23001	1254	ENSG00000145335.15	89724099	89838315	-	downstream	228215	112899	NearestLocation	SNCA
chr5	1021198	1022400	reg_23782	1296	ENSG00000145506.13	1008829	1038943	+	inside	12971	12370	NearestLocation	NKD2
chr5	17950998	17952600	reg_23946	1304	ENSG00000145555.14	16661914	16936276	-	upstream	-1015524	1014723	NearestLocation	MYO10
chr5	17905798	17907000	reg_23944	1303	ENSG00000145555.14	16661914	16936276	-	upstream	-970124	969523	NearestLocation	MYO10
chr5	14544598	14547600	reg_23885	1302	ENSG00000145569.5	14581775	14612720	+	upstream	-35675	34175	NearestLocation	FAM105A
chr5	68504398	68508000	reg_24317	1322	ENSG00000145675.14	68215720	68301821	+	downstream	290480	202578	NearestLocation	PIK3R1
chr5	68646798	68651200	reg_24321	1324	ENSG00000145675.14	68215720	68301821	+	downstream	433280	344978	NearestLocation	PIK3R1
chr5	68440398	68446200	reg_24314	1321	ENSG00000145675.14	68215720	68301821	+	downstream	227580	138578	NearestLocation	PIK3R1
chr5	68643998	68645800	reg_24320	1323	ENSG00000145675.14	68215720	68301821	+	downstream	429180	342178	NearestLocation	PIK3R1
chr5	102844398	102847200	reg_24652	1356	ENSG00000145723.16	103086333	103120151	-	downstream	274351	239133	NearestLocation	GIN1
chr5	68756998	68759000	reg_24323	1325	ENSG00000145740.18	69093646	69131069	+	upstream	-335646	334646	NearestLocation	SLC30A5
chr5	119299798	119300800	reg_24750	1358	ENSG00000145779.7	119268692	119399688	+	inside	31608	31107	NearestLocation	TNFAIP8
chr5	135660598	135662000	reg_25003	1373	ENSG00000145824.12	135570679	135579279	-	upstream	-82021	81320	NearestLocation	CXCL14
chr5	135666598	135668800	reg_25004	1374	ENSG00000145824.12	135570679	135579279	-	upstream	-88421	87320	NearestLocation	CXCL14
chr6	13010798	13012800	reg_25848	1412	ENSG00000145979.17	13304951	13328583	-	downstream	316783	292151	NearestLocation	TBC1D7
chr6	21122998	21124600	reg_25992	1426	ENSG00000145996.11	20534457	21232404	+	inside	589343	107804	Overlapping	CDKAL1
chr6	21108798	21113600	reg_25991	1425	ENSG00000145996.11	20534457	21232404	+	inside	576743	118804	Overlapping	CDKAL1
chr6	20891198	20894200	reg_25983	1423	ENSG00000145996.11	20534457	21232404	+	inside	358243	338204	NearestLocation	CDKAL1
chr6	21002998	21007400	reg_25986	1424	ENSG00000145996.11	20534457	21232404	+	inside	470743	225004	NearestLocation	CDKAL1
chr6	20629598	20632400	reg_25978	1422	ENSG00000145996.11	20534457	21232404	+	inside	96543	95142	NearestLocation	CDKAL1
chr6	49335998	49337600	reg_26460	1451	ENSG00000146085.7	49430360	49463191	-	downstream	126391	92760	NearestLocation	MUT
chr6	56090798	56092000	reg_26537	1458	ENSG00000146151.12	55434369	55579214	-	upstream	-512186	511585	NearestLocation	HMGCLL1
chr6	109960798	109963200	reg_26846	1476	ENSG00000146360.8	109978256	109980718	+	upstream	-16256	15056	NearestLocation	GPR6
chr6	124882198	124884200	reg_26958	1481	ENSG00000146373.16	124962545	125092633	+	upstream	-79345	78345	NearestLocation	RNF217
chr6	129660598	129666000	reg_27016	1482	ENSG00000146376.10	129576132	129710225	-	inside	46925	44225	NearestLocation	ARHGAP18
chr6	129672598	129674600	reg_27017	1483	ENSG00000146376.10	129576132	129710225	-	inside	36625	35625	NearestLocation	ARHGAP18
chr6	129995598	129997400	reg_27020	1484	ENSG00000146376.10	129576132	129710225	-	upstream	-286275	285374	NearestLocation	ARHGAP18
chr6	134197198	134200800	reg_27064	1490	ENSG00000146411.5	133988697	134052636	-	upstream	-146364	144563	NearestLocation	SLC2A12
chr6	160354398	160355400	reg_27480	1511	ENSG00000146477.5	160348268	160452581	+	inside	6632	6131	NearestLocation	SLC22A3
chr7	2757398	2759000	reg_27680	1530	ENSG00000146535.13	2728112	2844324	-	inside	86124	29287	Overlapping	GNA12
chr7	2872798	2874800	reg_27684	1531	ENSG00000146535.13	2728112	2844324	-	upstream	-29476	28475	NearestLocation	GNA12
chr7	6949198	6951600	reg_27730	1533	ENSG00000146574.15	6798361	6826770	-	upstream	-123630	122429	NearestLocation	CCZ1B
chr7	46153398	46155800	reg_28182	1569	ENSG00000146674.14	45912245	45921274	-	upstream	-233326	232125	NearestLocation	IGFBP3
chr7	45977198	45981200	reg_28181	1568	ENSG00000146674.14	45912245	45921274	-	upstream	-57926	55925	NearestLocation	IGFBP3
chr7	46319998	46323400	reg_28187	1573	ENSG00000146674.14	45912245	45921274	-	upstream	-400426	398725	NearestLocation	IGFBP3
chr7	46203998	46213000	reg_28183	1570	ENSG00000146674.14	45912245	45921274	-	upstream	-287226	282725	NearestLocation	IGFBP3
chr7	46212998	46222200	reg_28184	1571	ENSG00000146674.14	45912245	45921274	-	upstream	-296326	291725	NearestLocation	IGFBP3
chr7	46280398	46283800	reg_28185	1572	ENSG00000146674.14	45912245	45921274	-	upstream	-360826	359125	NearestLocation	IGFBP3
chr7	56031398	56033600	reg_28331	1581	ENSG00000146733.13	56011067	56051604	-	inside	19104	18004	NearestLocation	PSPH
chr7	105647598	105650400	reg_28827	1611	ENSG00000146776.14	105605067	105876604	-	inside	227604	42532	Overlapping	ATXN7L1
chrX	38029798	38032600	reg_32530	1841	ENSG00000147041.11	38006582	38128819	+	inside	24618	23217	NearestLocation	SYTL5
chrX	41828398	41832800	reg_32606	1847	ENSG00000147044.20	41514934	41923463	-	inside	92863	90663	NearestLocation	CASK
chrX	41970398	41973000	reg_32610	1848	ENSG00000147044.20	41514934	41923463	-	upstream	-48237	46936	NearestLocation	CASK
chrX	41982398	41985200	reg_32611	1849	ENSG00000147044.20	41514934	41923463	-	upstream	-60337	58936	NearestLocation	CASK
chrX	45468998	45472400	reg_32658	1852	ENSG00000147050.14	44873177	45112602	+	downstream	597523	356397	NearestLocation	KDM6A
chrX	46178398	46181600	reg_32663	1853	ENSG00000147121.15	46446857	46497422	+	upstream	-266857	265257	NearestLocation	KRBOX4
chrX	46184198	46189800	reg_32664	1854	ENSG00000147121.15	46446857	46497422	+	upstream	-259857	257057	NearestLocation	KRBOX4
chrX	46254398	46258000	reg_32667	1855	ENSG00000147121.15	46446857	46497422	+	upstream	-190657	188857	NearestLocation	KRBOX4
chrX	46259998	46262000	reg_32668	1856	ENSG00000147121.15	46446857	46497422	+	upstream	-185857	184857	NearestLocation	KRBOX4
chrX	46313798	46322600	reg_32671	1857	ENSG00000147121.15	46446857	46497422	+	upstream	-128657	124257	NearestLocation	KRBOX4
chrX	46332998	46335000	reg_32672	1858	ENSG00000147121.15	46446857	46497422	+	upstream	-112857	111857	NearestLocation	KRBOX4
chrX	106916598	106920200	reg_32870	1871	ENSG00000147223.5	106900063	106903335	-	upstream	-15065	13264	NearestLocation	RIPPLY1
chrX	106926398	106935800	reg_32871	1872	ENSG00000147223.5	106900063	106903335	-	upstream	-27765	23064	NearestLocation	RIPPLY1
chrX	106936198	106942600	reg_32872	1873	ENSG00000147223.5	106900063	106903335	-	upstream	-36065	32864	NearestLocation	RIPPLY1
chrX	151896798	151898400	reg_33047	1889	ENSG00000147381.11	151912889	151925170	+	upstream	-15289	14489	NearestLocation	MAGEA4
chr8	19658598	19667400	reg_29560	1652	ENSG00000147408.14	19404161	19682583	-	inside	19583	15183	NearestLocation	CSGALNACT1
chr8	52248398	52252000	reg_29911	1669	ENSG00000147488.11	52110839	52409743	-	inside	159543	137560	NearestLocation	ST18
chr8	52466198	52466800	reg_29918	1670	ENSG00000147488.11	52110839	52409743	-	upstream	-56757	56456	NearestLocation	ST18
chr8	73075398	73080800	reg_30049	1678	ENSG00000147601.13	73008864	73048122	+	downstream	69236	27277	NearestLocation	TERF1
chr8	109743398	109748800	reg_30365	1692	ENSG00000147642.16	109573978	109691791	-	upstream	-54309	51608	NearestLocation	SYBU
chr8	109733198	109738000	reg_30364	1691	ENSG00000147642.16	109573978	109691791	-	upstream	-43809	41408	NearestLocation	SYBU
chr9	19113998	19115200	reg_30967	1747	ENSG00000147874.10	19053143	19103119	-	upstream	-11481	10880	NearestLocation	HAUS6
chr9	84591798	84594000	reg_31425	1768	ENSG00000148053.15	84668551	85027070	+	upstream	-75651	74551	NearestLocation	NTRK2
chr9	94802198	94803000	reg_31590	1776	ENSG00000148120.15	94726701	95087218	+	inside	75899	75498	NearestLocation	C9orf3
chr9	94851398	94856400	reg_31591	1777	ENSG00000148120.15	94726701	95087218	+	inside	127199	124698	NearestLocation	C9orf3
chr9	124566398	124571600	reg_32023	1804	ENSG00000148200.16	124517275	124771310	-	inside	202310	49124	Overlapping	NR6A1
chr9	129464798	129467600	reg_32139	1809	ENSG00000148335.14	129608884	129636131	+	upstream	-142684	141284	NearestLocation	NTMT1
chr9	129566598	129568200	reg_32142	1810	ENSG00000148335.14	129608884	129636131	+	upstream	-41484	40684	NearestLocation	NTMT1
chr9	129580598	129582000	reg_32143	1811	ENSG00000148335.14	129608884	129636131	+	upstream	-27584	26884	NearestLocation	NTMT1
chr10	11668198	11674000	reg_3244	0153	ENSG00000148429.14	11453946	11611754	-	upstream	-59346	56445	NearestLocation	USP6NL
chr10	23106998	23112400	reg_3403	0163	ENSG00000148450.12	23095506	23122013	+	inside	14194	9613	NearestLocation	MSRB2
chr10	26347998	26350800	reg_3447	0166	ENSG00000148459.15	26697659	26746798	+	upstream	-348259	346859	NearestLocation	PDSS1
chr10	17348398	17351000	reg_3344	0158	ENSG00000148488.15	17319874	17454330	-	inside	104630	28525	NearestLocation	ST8SIA6
chr10	73886198	73889800	reg_3950	0190	ENSG00000148660.20	73812501	73874591	-	upstream	-13409	11608	NearestLocation	CAMK2G
chr10	93746198	93748000	reg_4210	0203	ENSG00000148690.11	93667883	93702572	-	upstream	-44528	43627	NearestLocation	FRA10AC1
chr10	126408998	126411600	reg_4708	0237	ENSG00000148848.14	126012381	126388455	-	upstream	-21845	20544	NearestLocation	ADAM12
chr10	119468598	119470200	reg_4602	0226	ENSG00000148908.14	119499828	119542708	-	downstream	73308	29628	NearestLocation	RGS10
chr11	112692998	112698800	reg_6088	0293	ENSG00000149294.16	112961247	113278436	+	upstream	-265347	262447	NearestLocation	NCAM1
chr11	112619198	112621400	reg_6086	0292	ENSG00000149294.16	112961247	113278436	+	upstream	-340947	339847	NearestLocation	NCAM1
chr11	112610798	112618200	reg_6085	0291	ENSG00000149294.16	112961247	113278436	+	upstream	-346747	343047	NearestLocation	NCAM1
chr11	113503798	113509600	reg_6091	0294	ENSG00000149295.13	113409615	113475389	-	upstream	-31311	28410	NearestLocation	DRD2
chr20	10555398	10560400	reg_17939	0959	ENSG00000149346.14	10435303	10628034	+	inside	122597	67634	Overlapping	SLX4IP
chr20	10545198	10553200	reg_17938	0958	ENSG00000149346.14	10435303	10628034	+	inside	113897	74834	NearestLocation	SLX4IP
chr20	10538798	10542400	reg_17937	0957	ENSG00000149346.14	10435303	10628034	+	inside	105297	85634	NearestLocation	SLX4IP
chr20	10563598	10570400	reg_17940	0960	ENSG00000149346.14	10435303	10628034	+	inside	131697	57634	Overlapping	SLX4IP
chr11	120710598	120711800	reg_6220	0307	ENSG00000149403.11	120511759	120988904	+	inside	199441	198840	NearestLocation	GRIK4
chr11	120612398	120613600	reg_6218	0305	ENSG00000149403.11	120511759	120988904	+	inside	101241	100640	NearestLocation	GRIK4
chr11	120673598	120675800	reg_6219	0306	ENSG00000149403.11	120511759	120988904	+	inside	162941	161840	NearestLocation	GRIK4
chr11	118275998	118278400	reg_6168	0301	ENSG00000149573.8	118253403	118264536	-	upstream	-12664	11463	NearestLocation	MPZL2
chr20	32680598	32682000	reg_18204	0978	ENSG00000149600.11	32702691	32743997	-	downstream	62697	20691	NearestLocation	COMMD7
chr11	97731798	97734400	reg_5973	0286	ENSG00000149972.10	99021141	100358885	+	upstream	-1288041	1286741	NearestLocation	CNTN5
chr14	39375998	39378200	reg_9033	0489	ENSG00000150527.16	39265292	39388513	+	inside	111808	10313	Overlapping	CTAGE5
chr2	149166798	149172000	reg_16662	0864	ENSG00000150556.16	149038467	149215262	+	inside	130933	43262	NearestLocation	LYPD6B
chr11	85169598	85172400	reg_5858	0275	ENSG00000150672.16	83455012	85627270	-	inside	456270	454870	NearestLocation	DLG2
chr11	84563398	84564600	reg_5852	0274	ENSG00000150672.16	83455012	85627270	-	inside	1063270	1062670	NearestLocation	DLG2
chr11	86811198	86815000	reg_5890	0280	ENSG00000150687.11	86800240	86952910	+	inside	12860	10959	NearestLocation	PRSS23
chr11	86781598	86784400	reg_5888	0279	ENSG00000150687.11	86800240	86952910	+	upstream	-17240	15840	NearestLocation	PRSS23
chr11	86738798	86745400	reg_5886	0278	ENSG00000150687.11	86800240	86952910	+	upstream	-58140	54840	NearestLocation	PRSS23
chr5	10147798	10154200	reg_23836	1298	ENSG00000150756.13	10226330	10249897	-	downstream	98897	72130	NearestLocation	FAM173B
chr5	10155798	10160200	reg_23837	1299	ENSG00000150756.13	10226330	10249897	-	downstream	91897	66130	NearestLocation	FAM173B
chr10	126755398	126756400	reg_4709	0238	ENSG00000150760.12	126905409	127452517	+	upstream	-149509	149009	NearestLocation	DOCK1
chr11	112587798	112590800	reg_6084	0290	ENSG00000150787.7	112226365	112233973	+	downstream	362935	353826	NearestLocation	PTS
chr10	22815798	22818200	reg_3399	0162	ENSG00000150867.13	22534849	22714555	-	upstream	-102445	101244	NearestLocation	PIP4K2A
chr13	38634798	38638800	reg_8182	0442	ENSG00000150893.10	38687129	38887131	+	upstream	-50329	48329	NearestLocation	FREM2
chr13	40327598	40333800	reg_8197	0444	ENSG00000150907.7	40555667	40666597	-	downstream	335897	221867	NearestLocation	FOXO1
chr10	58022398	58024600	reg_3710	0179	ENSG00000151151.5	58191517	58267934	-	downstream	244434	166917	NearestLocation	IPMK
chr10	80272398	80273600	reg_4063	0196	ENSG00000151224.12	80271820	80289684	-	inside	16684	579	NearestLocation	MAT1A
chr13	102778998	102780600	reg_8696	0476	ENSG00000151287.16	102765990	102773811	-	upstream	-5989	5188	NearestLocation	TEX30
chr2	601398	604200	reg_15002	0764	ENSG00000151353.14	667335	677439	-	downstream	74639	63135	NearestLocation	TMEM18
chr11	86514198	86515800	reg_5879	0277	ENSG00000151376.16	86441108	86672636	-	inside	157636	73091	NearestLocation	ME3
chr1	198880198	198881800	reg_2412	0108	ENSG00000151414.14	198156963	198322420	+	downstream	724037	557779	NearestLocation	NEK7
chr4	17326798	17340000	reg_22327	1233	ENSG00000151552.11	17460261	17512234	-	downstream	178834	120261	NearestLocation	QDPR
chr4	17282998	17288600	reg_22326	1232	ENSG00000151552.11	17460261	17512234	-	downstream	226434	171661	NearestLocation	QDPR
chr4	17229998	17234000	reg_22324	1230	ENSG00000151552.11	17460261	17512234	-	downstream	280234	226261	NearestLocation	QDPR
chr4	17259798	17261400	reg_22325	1231	ENSG00000151552.11	17460261	17512234	-	downstream	251634	198861	NearestLocation	QDPR
chr10	114754198	114755600	reg_4558	0218	ENSG00000151553.14	114821744	114899832	+	upstream	-66844	66144	NearestLocation	FAM160B1
chr12	100981598	100983200	reg_7465	0392	ENSG00000151572.16	100794807	101128641	+	inside	187593	145441	NearestLocation	ANO4
chr12	100846598	100848200	reg_7464	0391	ENSG00000151572.16	100794807	101128641	+	inside	52593	51792	NearestLocation	ANO4
chr4	183153798	183157000	reg_23649	1280	ENSG00000151718.15	183099293	183320777	+	inside	56107	54506	NearestLocation	WWC2
chr4	184791998	184793600	reg_23690	1285	ENSG00000151726.13	184755595	184826818	-	inside	34018	33218	NearestLocation	ACSL1
chr12	31736398	31737200	reg_6791	0347	ENSG00000151743.10	31671137	31729174	-	upstream	-7626	7225	NearestLocation	AMN1
chr14	50676798	50678800	reg_9093	0497	ENSG00000151748.14	50633636	50668331	-	upstream	-9469	8468	NearestLocation	SAV1
chr13	44230198	44233400	reg_8255	0447	ENSG00000151778.10	44373842	44397714	+	upstream	-142042	140442	NearestLocation	SERP2
chr13	44352598	44363800	reg_8260	0448	ENSG00000151778.10	44373842	44397714	+	upstream	-15642	10042	NearestLocation	SERP2
chr2	15257398	15261200	reg_15166	0780	ENSG00000151779.12	15166909	15561330	-	inside	302030	90490	NearestLocation	NBAS
chr10	118841798	118846400	reg_4593	0223	ENSG00000151893.14	118676411	118755246	-	upstream	-88854	86553	NearestLocation	CACUL1
chr2	223058798	223060800	reg_17438	0912	ENSG00000152049.6	223051814	223055637	+	downstream	7986	3162	NearestLocation	KCNE4
chr2	223025798	223029800	reg_17436	0911	ENSG00000152049.6	223051814	223055637	+	upstream	-24014	22014	NearestLocation	KCNE4
chr2	223785798	223787600	reg_17448	0918	ENSG00000152056.16	223751686	223837602	-	inside	50902	34113	NearestLocation	AP1S3
chr2	223758598	223763200	reg_17447	0917	ENSG00000152056.16	223751686	223837602	-	inside	76702	6913	NearestLocation	AP1S3
chr18	45974998	45979200	reg_13837	0741	ENSG00000152223.12	45847609	45967274	-	upstream	-9826	7725	NearestLocation	EPG5
chr18	46040398	46044000	reg_13838	0742	ENSG00000152229.18	45983536	46072260	-	inside	30060	28260	NearestLocation	PSTPIP2
chr2	172524398	172527400	reg_16933	0875	ENSG00000152256.13	172555969	172608669	+	upstream	-30069	28569	NearestLocation	PDK1
chr2	172588798	172590000	reg_16935	0876	ENSG00000152256.13	172555969	172608669	+	inside	33431	18669	NearestLocation	PDK1
chr13	27177398	27179200	reg_8049	0427	ENSG00000152484.13	27066142	27171896	-	upstream	-6404	5503	NearestLocation	USP12
chr13	27194198	27195400	reg_8050	0428	ENSG00000152484.13	27066142	27171896	-	upstream	-22904	22303	NearestLocation	USP12
chr13	28202798	28207000	reg_8063	0430	ENSG00000152520.13	28138506	28295335	+	inside	66394	64293	NearestLocation	PAN3
chr10	88705598	88708600	reg_4154	0199	ENSG00000152766.5	88822132	88851818	-	downstream	144718	113532	NearestLocation	ANKRD22
chr13	98239198	98241400	reg_8620	0475	ENSG00000152767.16	98142562	98455176	+	inside	97738	96637	NearestLocation	FARP1
chr10	92821198	92823000	reg_4189	0201	ENSG00000152804.10	92689951	92695646	+	downstream	132149	125553	NearestLocation	HHEX
chr12	25751598	25753400	reg_6718	0336	ENSG00000152936.10	25476082	25648554	-	upstream	-103946	103045	NearestLocation	LMNTD1
chr4	23046998	23051000	reg_22358	1235	ENSG00000152990.13	22387375	22516054	-	upstream	-532946	530945	NearestLocation	ADGRA3
chr4	22891398	22892800	reg_22356	1234	ENSG00000152990.13	22387375	22516054	-	upstream	-376046	375345	NearestLocation	ADGRA3
chr8	130300598	130304000	reg_30628	1722	ENSG00000153317.14	130052107	130443660	-	inside	141360	139660	NearestLocation	ASAP1
chr8	130406998	130408600	reg_30630	1723	ENSG00000153317.14	130052107	130443660	-	inside	35860	35060	NearestLocation	ASAP1
chr3	32416798	32423600	reg_20229	1127	ENSG00000153551.13	32391671	32455528	+	inside	28529	25128	NearestLocation	CMTM7
chr3	32403998	32405600	reg_20227	1126	ENSG00000153551.13	32391671	32455528	+	inside	13129	12328	NearestLocation	CMTM7
chr9	12708198	12709200	reg_30907	1745	ENSG00000153714.5	12775021	12822131	+	upstream	-66321	65821	NearestLocation	LURAP1L
chr17	56784598	56789600	reg_12919	0676	ENSG00000153933.9	56834099	56869567	+	upstream	-46999	44499	NearestLocation	DGKE
chr17	57437398	57442000	reg_12933	0679	ENSG00000153944.10	57255851	57684685	+	inside	183849	181548	NearestLocation	MSI2
chr17	57559398	57562800	reg_12937	0681	ENSG00000153944.10	57255851	57684685	+	inside	305249	121885	Overlapping	MSI2
chr17	57367198	57383400	reg_12930	0678	ENSG00000153944.10	57255851	57684685	+	inside	119449	111348	NearestLocation	MSI2
chr17	57504198	57507000	reg_12935	0680	ENSG00000153944.10	57255851	57684685	+	inside	249749	177685	NearestLocation	MSI2
chr17	57567798	57571400	reg_12938	0682	ENSG00000153944.10	57255851	57684685	+	inside	313749	113285	Overlapping	MSI2
chr17	57287198	57297200	reg_12927	0677	ENSG00000153944.10	57255851	57684685	+	inside	36349	31348	NearestLocation	MSI2
chr7	82699198	82701800	reg_28567	1595	ENSG00000153956.15	81946444	82443798	-	upstream	-256702	255401	NearestLocation	CACNA2D1
chr1	77411798	77413600	reg_1386	0062	ENSG00000154027.18	77282051	77559969	+	inside	130649	129748	NearestLocation	AK5
chr18	24227598	24230200	reg_13707	0733	ENSG00000154040.20	24138956	24161603	+	downstream	89944	65996	NearestLocation	CABYR
chr16	85711398	85714200	reg_12000	0647	ENSG00000154102.10	85690170	85751129	-	inside	38329	21229	NearestLocation	C16orf74
chr17	65742398	65743200	reg_13079	0696	ENSG00000154240.16	65635538	66192079	-	inside	449279	106861	Overlapping	CEP112
chr17	65752398	65753400	reg_13081	0698	ENSG00000154240.16	65635538	66192079	-	inside	439179	116861	Overlapping	CEP112
chr17	65667998	65669200	reg_13075	0693	ENSG00000154240.16	65635538	66192079	-	inside	523479	32461	Overlapping	CEP112
chr17	65731598	65733800	reg_13078	0695	ENSG00000154240.16	65635538	66192079	-	inside	459379	96061	Overlapping	CEP112
chr17	65750398	65752400	reg_13080	0697	ENSG00000154240.16	65635538	66192079	-	inside	440679	114861	Overlapping	CEP112
chr17	65696198	65701200	reg_13077	0694	ENSG00000154240.16	65635538	66192079	-	inside	493379	60661	Overlapping	CEP112
chr6	131659198	131661600	reg_27047	1488	ENSG00000154269.14	131628461	131747418	+	inside	31939	30738	NearestLocation	ENPP3
chr1	228370598	228375400	reg_2841	0128	ENSG00000154370.14	228393673	228406840	-	downstream	33840	18273	NearestLocation	TRIM11
chr1	228366398	228368600	reg_2840	0127	ENSG00000154370.14	228393673	228406840	-	downstream	39340	25073	NearestLocation	TRIM11
chr21	17688198	17691000	reg_18841	1045	ENSG00000154640.14	17593653	17612947	-	upstream	-76653	75252	NearestLocation	BTG3
chr3	13948198	13953400	reg_20048	1108	ENSG00000154764.5	13816258	13880121	-	upstream	-70679	68078	NearestLocation	WNT7A
chr18	10282198	10287800	reg_13575	0727	ENSG00000154856.12	10454628	10489948	+	upstream	-169628	166828	NearestLocation	APCDD1
chr17	9743198	9745800	reg_12277	0664	ENSG00000154914.16	9645537	9729691	+	downstream	98963	13508	NearestLocation	USP43
chr10	97880798	97883800	reg_4302	0209	ENSG00000155265.10	97850239	97871578	+	downstream	32061	9221	NearestLocation	GOLGA7B
chr10	97839398	97843600	reg_4299	0208	ENSG00000155265.10	97850239	97871578	+	upstream	-8739	6639	NearestLocation	GOLGA7B
chr10	99601198	99604200	reg_4322	0210	ENSG00000155287.10	99610522	99620364	-	downstream	17664	6322	NearestLocation	SLC25A28
chr2	201993598	201998600	reg_17242	0903	ENSG00000155760.2	202034587	202038445	+	upstream	-38487	35987	NearestLocation	FZD7
chr7	37030798	37034000	reg_28103	1562	ENSG00000155849.15	36854361	37449249	-	inside	416849	176438	NearestLocation	ELMO1
chr10	77648598	77651200	reg_4005	0193	ENSG00000156113.21	76877597	77638595	-	upstream	-11305	10004	NearestLocation	KCNMA1
chr21	29204398	29208000	reg_18881	1046	ENSG00000156265.15	29077633	29175889	+	downstream	128567	28510	NearestLocation	MAP3K7CL
chr3	10221598	10226400	reg_19975	1106	ENSG00000157014.10	10248023	10281218	+	upstream	-24023	21623	NearestLocation	TATDN2
chr3	10219198	10221200	reg_19974	1105	ENSG00000157014.10	10248023	10281218	+	upstream	-27823	26823	NearestLocation	TATDN2
chr1	183431198	183435600	reg_2323	0102	ENSG00000157064.10	183248237	183418602	-	upstream	-14798	12597	NearestLocation	NMNAT2
chr3	54870998	54873000	reg_20589	1152	ENSG00000157445.14	54122547	55074557	+	inside	749453	201557	Overlapping	CACNA2D3
chr21	37944598	37946400	reg_19055	1068	ENSG00000157542.9	37607376	37916446	-	upstream	-29054	28153	NearestLocation	KCNJ6
chr21	38544198	38545800	reg_19061	1069	ENSG00000157554.18	38380027	38661780	-	inside	116780	115980	NearestLocation	ERG
chr9	113454598	113456400	reg_31895	1796	ENSG00000157653.11	113410686	113429684	+	downstream	44814	24915	NearestLocation	C9orf43
chr9	110005198	110007600	reg_31829	1795	ENSG00000157654.17	109780309	110172512	+	inside	226091	164912	Overlapping	PALM2-AKAP2
chr2	152496998	152498200	reg_16696	0866	ENSG00000157827.19	152335237	152649834	+	inside	162363	151634	NearestLocation	FMNL2
chr2	26453598	26459000	reg_15283	0789	ENSG00000157856.10	26401916	26456711	+	overlapEnd	54384	2289	NearestLocation	DRC1
chr4	12932798	12935800	reg_22293	1225	ENSG00000157869.14	13367724	13484365	-	downstream	550065	431924	NearestLocation	RAB28
chr2	235443398	235445600	reg_17642	0935	ENSG00000157985.18	235494089	236131800	+	upstream	-49589	48489	NearestLocation	AGAP1
chr1	26075598	26080800	reg_594	0025	ENSG00000158014.14	26037252	26046133	-	upstream	-32067	29466	NearestLocation	SLC30A2
chr1	24273998	24277600	reg_556	0022	ENSG00000158055.15	24319322	24364482	+	upstream	-43522	41722	NearestLocation	GRHL3
chr18	484798	489200	reg_13488	0715	ENSG00000158270.11	316740	500722	-	inside	13722	11522	NearestLocation	COLEC12
chr1	6217798	6223000	reg_91	0004	ENSG00000158286.12	6206176	6221299	+	overlapEnd	14224	1701	NearestLocation	RNF207
chr7	70195998	70197600	reg_28375	1582	ENSG00000158321.15	69598919	70793068	+	inside	597881	595468	NearestLocation	AUTS2
chr7	70206398	70211600	reg_28376	1583	ENSG00000158321.15	69598919	70793068	+	inside	610081	581468	NearestLocation	AUTS2
chr20	49748598	49751600	reg_18507	0999	ENSG00000158470.5	49632945	49713878	-	upstream	-36222	34721	NearestLocation	B4GALT5
chr11	75513598	75520800	reg_5738	0271	ENSG00000158555.14	75434640	75525903	-	inside	8703	5103	NearestLocation	GDPD5
chr1	64314798	64317200	reg_1291	0054	ENSG00000158966.13	64470792	64693058	+	upstream	-154792	153592	NearestLocation	CACHD1
chr21	33214998	33217200	reg_18921	1047	ENSG00000159110.19	33229901	33265675	+	upstream	-13801	12701	NearestLocation	IFNAR2
chr21	34955598	34961000	reg_18978	1054	ENSG00000159212.12	34669389	34718227	+	downstream	288911	237372	NearestLocation	CLIC6
chr21	34967398	34970400	reg_18979	1055	ENSG00000159212.12	34669389	34718227	+	downstream	299511	249172	NearestLocation	CLIC6
chr21	35026598	35028400	reg_18983	1057	ENSG00000159212.12	34669389	34718227	+	downstream	358111	308372	NearestLocation	CLIC6
chr21	35035998	35044400	reg_18984	1058	ENSG00000159212.12	34669389	34718227	+	downstream	370811	317772	NearestLocation	CLIC6
chr21	35144998	35146200	reg_18987	1059	ENSG00000159212.12	34669389	34718227	+	downstream	476211	426772	NearestLocation	CLIC6
chr21	35204998	35207600	reg_18990	1060	ENSG00000159212.12	34669389	34718227	+	downstream	536911	486772	NearestLocation	CLIC6
chr21	34986598	34988200	reg_18980	1056	ENSG00000159212.12	34669389	34718227	+	downstream	318011	268372	NearestLocation	CLIC6
chr21	34933198	34946800	reg_18977	1053	ENSG00000159212.12	34669389	34718227	+	downstream	270611	214972	NearestLocation	CLIC6
chr21	34897198	34899200	reg_18973	1052	ENSG00000159212.12	34669389	34718227	+	downstream	228811	178972	NearestLocation	CLIC6
chr21	34771198	34773400	reg_18960	1051	ENSG00000159212.12	34669389	34718227	+	downstream	102911	52972	NearestLocation	CLIC6
chr21	35398398	35400400	reg_18996	1061	ENSG00000159228.12	36069941	36073166	+	upstream	-670541	669541	NearestLocation	CBR1
chr21	35919198	35926400	reg_19003	1063	ENSG00000159228.12	36069941	36073166	+	upstream	-147141	143541	NearestLocation	CBR1
chr21	35745198	35746400	reg_18999	1062	ENSG00000159228.12	36069941	36073166	+	upstream	-324141	323541	NearestLocation	CBR1
chr21	36508998	36511800	reg_19030	1064	ENSG00000159259.7	36385378	36419015	+	downstream	125022	89984	NearestLocation	CHAF1B
chr21	36655398	36656200	reg_19032	1066	ENSG00000159263.15	36699134	36749917	+	upstream	-43334	42934	NearestLocation	SIM2
chr21	36756598	36758600	reg_19035	1067	ENSG00000159263.15	36699134	36749917	+	downstream	58466	6682	NearestLocation	SIM2
chr21	36647398	36648600	reg_19031	1065	ENSG00000159263.15	36699134	36749917	+	upstream	-51134	50534	NearestLocation	SIM2
chr21	36756598	36758600	reg_19035	1067	ENSG00000159267.14	36750888	36990236	-	inside	232636	5711	Overlapping	HLCS
chr1	33234198	33236600	reg_776	0027	ENSG00000160094.14	33256573	33300719	+	upstream	-21173	19973	NearestLocation	ZNF362
chr21	42356598	42358200	reg_19155	1074	ENSG00000160181.8	42346357	42351128	-	upstream	-6272	5471	NearestLocation	TFF2
chr21	42795598	42797000	reg_19174	1075	ENSG00000160193.11	42843094	42879555	-	downstream	83255	46094	NearestLocation	WDR4
chr21	43818398	43819200	reg_19203	1076	ENSG00000160214.12	43789513	43805293	+	downstream	29287	13106	NearestLocation	RRP1
chr7	103384998	103393800	reg_28804	1608	ENSG00000161057.10	103344914	103369395	+	downstream	44486	15604	NearestLocation	PSMC2
chr17	76786598	76790000	reg_13320	0707	ENSG00000161547.15	76734115	76737374	-	upstream	-50926	49225	NearestLocation	SRSF2
chr19	11141998	11145200	reg_14410	0750	ENSG00000161888.11	11145494	11155808	-	downstream	12208	294	NearestLocation	SPC24
chr16	1044398	1046000	reg_11030	0609	ENSG00000162009.8	1078781	1080142	+	upstream	-33581	32781	NearestLocation	SSTR5
chr11	71298798	71300400	reg_5665	0268	ENSG00000162105.17	70467856	71224762	-	upstream	-74838	74037	NearestLocation	SHANK2
chr11	69839598	69842600	reg_5636	0267	ENSG00000162344.3	69698232	69704642	-	upstream	-136458	134957	NearestLocation	FGF19
chr1	55529798	55532000	reg_1157	0050	ENSG00000162402.13	55066359	55215113	-	upstream	-315787	314686	NearestLocation	USP24
chr1	19763198	19768000	reg_427	0016	ENSG00000162542.13	19682213	19799917	-	inside	34317	31917	NearestLocation	TMCO4
chr1	22291398	22294000	reg_489	0018	ENSG00000162552.14	22117305	22142966	-	upstream	-149734	148433	NearestLocation	WNT4
chr1	3509398	3511000	reg_68	0002	ENSG00000162591.15	3489920	3611495	-	inside	101295	19479	Overlapping	MEGF6
chr1	3513398	3515200	reg_69	0003	ENSG00000162591.15	3489920	3611495	-	inside	97195	23479	Overlapping	MEGF6
chr1	60572398	60575800	reg_1225	0051	ENSG00000162598.13	59990394	60073770	-	upstream	-500330	498629	NearestLocation	C1orf87
chr1	60892598	60895400	reg_1230	0052	ENSG00000162598.13	59990394	60073770	-	upstream	-820230	818829	NearestLocation	C1orf87
chr1	73603798	73606800	reg_1374	0061	ENSG00000162620.15	74026015	74198187	-	downstream	592887	419215	NearestLocation	LRRIQ3
chr1	193324198	193328400	reg_2386	0106	ENSG00000162630.5	193179045	193186654	-	upstream	-139646	137545	NearestLocation	B3GALT2
chr1	92536598	92538800	reg_1526	0075	ENSG00000162676.11	92474762	92486876	-	upstream	-50824	49723	NearestLocation	GFI1
chr1	165160598	165163400	reg_2078	0091	ENSG00000162761.14	165201867	165356715	-	downstream	194715	38467	NearestLocation	LMX1A
chr1	165135398	165143000	reg_2076	0090	ENSG00000162761.14	165201867	165356715	-	downstream	217515	58867	NearestLocation	LMX1A
chr1	245176398	245178200	reg_3069	0136	ENSG00000162849.15	245154985	245709431	+	inside	22315	21414	NearestLocation	KIF26B
chr1	245288398	245290200	reg_3070	0137	ENSG00000162849.15	245154985	245709431	+	inside	134315	133414	NearestLocation	KIF26B
chr2	42779798	42785000	reg_15509	0802	ENSG00000162882.14	42767089	42792592	-	inside	10192	7592	NearestLocation	HAAO
chr2	80326798	80332400	reg_15988	0835	ENSG00000162951.10	80301878	80304749	-	upstream	-24851	22050	NearestLocation	LRRTM1
chr2	199932998	199934600	reg_17192	0900	ENSG00000162971.10	199929975	199955736	-	inside	21936	3024	Overlapping	TYW5
chr2	199932998	199934600	reg_17192	0900	ENSG00000162972.10	199955317	199964125	+	upstream	-21517	20717	NearestLocation	C2orf47
chr2	10933198	10937800	reg_15134	0771	ENSG00000162975.4	10911937	10914225	+	downstream	23563	18974	NearestLocation	KCNF1
chr2	14524398	14525600	reg_15161	0779	ENSG00000162981.13	14632686	14640046	+	upstream	-107686	107086	NearestLocation	FAM84A
chr2	14285198	14289200	reg_15155	0775	ENSG00000162981.13	14632686	14640046	+	upstream	-345486	343486	NearestLocation	FAM84A
chr2	14362998	14366600	reg_15158	0778	ENSG00000162981.13	14632686	14640046	+	upstream	-267886	266086	NearestLocation	FAM84A
chr2	14292598	14295000	reg_15156	0776	ENSG00000162981.13	14632686	14640046	+	upstream	-338886	337686	NearestLocation	FAM84A
chr2	14071598	14072800	reg_15154	0774	ENSG00000162981.13	14632686	14640046	+	upstream	-560486	559886	NearestLocation	FAM84A
chr2	14295198	14299000	reg_15157	0777	ENSG00000162981.13	14632686	14640046	+	upstream	-335586	333686	NearestLocation	FAM84A
chr2	13680598	13683400	reg_15153	0773	ENSG00000162981.13	14632686	14640046	+	upstream	-950686	949286	NearestLocation	FAM84A
chr2	96427198	96430800	reg_16120	0840	ENSG00000163121.9	96497643	96508109	-	downstream	79109	66843	NearestLocation	NEURL3
chr2	68784198	68785800	reg_15851	0829	ENSG00000163219.11	68734835	68826833	+	inside	50165	41033	NearestLocation	ARHGAP25
chr1	116470998	116473200	reg_1787	0085	ENSG00000163399.15	116373260	116404774	+	downstream	98840	66225	NearestLocation	ATP1A1
chr1	116463798	116467600	reg_1786	0084	ENSG00000163399.15	116373260	116404774	+	downstream	92440	59025	NearestLocation	ATP1A1
chr3	71981798	71983800	reg_20826	1165	ENSG00000163421.8	71771656	71785206	-	upstream	-197594	196593	NearestLocation	PROK2
chr2	217608998	217612000	reg_17365	0908	ENSG00000163466.15	218217094	218254356	+	upstream	-606594	605094	NearestLocation	ARPC2
chr3	30719398	30723400	reg_20200	1117	ENSG00000163513.17	30606502	30694142	+	downstream	114898	25257	NearestLocation	TGFBR2
chr3	108862598	108864600	reg_21052	1183	ENSG00000163515.6	108755637	108757384	-	upstream	-106216	105215	NearestLocation	RETNLB
chr3	31368998	31373600	reg_20208	1121	ENSG00000163527.9	31532790	31637622	+	upstream	-161490	159190	NearestLocation	STT3B
chr3	31376598	31378600	reg_20209	1122	ENSG00000163527.9	31532790	31637622	+	upstream	-155190	154190	NearestLocation	STT3B
chr3	31284398	31291200	reg_20206	1119	ENSG00000163527.9	31532790	31637622	+	upstream	-244990	241590	NearestLocation	STT3B
chr3	31294798	31296000	reg_20207	1120	ENSG00000163527.9	31532790	31637622	+	upstream	-237390	236790	NearestLocation	STT3B
chr3	109806398	109808600	reg_21062	1184	ENSG00000163530.4	109293788	109316517	-	upstream	-490983	489882	NearestLocation	DPPA2
chr3	167906798	167916000	reg_21609	1206	ENSG00000163536.12	167735430	167825568	+	downstream	175970	81231	NearestLocation	SERPINI1
chr2	84200398	84204600	reg_16002	0836	ENSG00000163541.11	84423523	84459480	-	downstream	256980	218923	NearestLocation	SUCLG1
chr1	205283198	205285800	reg_2531	0111	ENSG00000163545.8	205302059	205321791	-	downstream	37291	16259	NearestLocation	NUAK2
chr3	113086198	113088800	reg_21084	1186	ENSG00000163608.14	113002440	113019839	-	upstream	-67661	66360	NearestLocation	NEPRO
chr3	63051798	63052800	reg_20688	1158	ENSG00000163618.17	62398346	62875389	-	upstream	-176911	176410	NearestLocation	CADPS
chr3	62916998	62920600	reg_20684	1157	ENSG00000163618.17	62398346	62875389	-	upstream	-43411	41610	NearestLocation	CADPS
chr3	63445998	63447400	reg_20694	1160	ENSG00000163634.11	63833870	63863903	-	downstream	417203	386470	NearestLocation	THOC7
chr3	63437798	63443400	reg_20693	1159	ENSG00000163634.11	63833870	63863903	-	downstream	423303	390470	NearestLocation	THOC7
chr3	63447998	63453200	reg_20695	1161	ENSG00000163634.11	63833870	63863903	-	downstream	413303	380670	NearestLocation	THOC7
chr3	58220398	58223400	reg_20633	1154	ENSG00000163686.14	58237506	58294734	+	upstream	-15606	14106	NearestLocation	ABHD6
chr3	59480398	59482000	reg_20660	1156	ENSG00000163689.19	58742006	59050084	-	upstream	-431116	430315	NearestLocation	C3orf67
chr3	53269398	53271200	reg_20559	1151	ENSG00000163931.15	53224707	53256031	-	upstream	-14269	13368	NearestLocation	TKT
chr3	48154598	48155400	reg_20477	1146	ENSG00000164045.11	48157146	48188356	-	downstream	33356	1746	NearestLocation	CDC25A
chr4	123339398	123343200	reg_23259	1264	ENSG00000164056.10	123396795	123403760	+	upstream	-55495	53595	NearestLocation	SPRY1
chr3	52127598	52130200	reg_20531	1149	ENSG00000164087.7	52075253	52154690	-	inside	25790	24490	NearestLocation	POC1A
chr3	52170798	52173400	reg_20532	1150	ENSG00000164087.7	52075253	52154690	-	upstream	-17410	16109	NearestLocation	POC1A
chr4	158090198	158091200	reg_23515	1275	ENSG00000164125.15	158124474	158173050	-	downstream	82350	33274	NearestLocation	FAM198B
chr4	158093598	158095800	reg_23516	1276	ENSG00000164125.15	158124474	158173050	-	downstream	78350	28674	NearestLocation	FAM198B
chr4	158368198	158369000	reg_23521	1277	ENSG00000164125.15	158124474	158173050	-	upstream	-195550	195149	NearestLocation	FAM198B
chr5	88171998	88174000	reg_24530	1347	ENSG00000164180.13	88189633	88268857	-	downstream	95857	15633	NearestLocation	TMEM161B
chr5	147899198	147900400	reg_25182	1385	ENSG00000164266.10	147824568	147831786	-	upstream	-68014	67413	NearestLocation	SPINK1
chr5	79580798	79582600	reg_24477	1339	ENSG00000164329.13	79612420	79686648	+	upstream	-30720	29820	NearestLocation	PAPD4
chr4	185828998	185833000	reg_23715	1289	ENSG00000164342.12	186069152	186088069	+	upstream	-238152	236152	NearestLocation	TLR3
chr4	185824798	185826600	reg_23714	1288	ENSG00000164342.12	186069152	186088069	+	upstream	-243452	242552	NearestLocation	TLR3
chr4	185863598	185866800	reg_23718	1290	ENSG00000164342.12	186069152	186088069	+	upstream	-203952	202352	NearestLocation	TLR3
chr6	1052398	1060000	reg_25588	1405	ENSG00000164379.6	1312440	1314748	+	upstream	-256240	252440	NearestLocation	FOXQ1
chr6	1262598	1264800	reg_25594	1406	ENSG00000164379.6	1312440	1314748	+	upstream	-48740	47640	NearestLocation	FOXQ1
chr6	1266398	1269400	reg_25595	1407	ENSG00000164379.6	1312440	1314748	+	upstream	-44540	43040	NearestLocation	FOXQ1
chr6	47697398	47699800	reg_26451	1449	ENSG00000164393.8	47656436	47697793	+	overlapEnd	42164	394	NearestLocation	ADGRF2
chr6	165963198	165965600	reg_27499	1512	ENSG00000164458.9	166157656	166168700	-	downstream	204300	192056	NearestLocation	T
chr6	130514998	130518800	reg_27026	1485	ENSG00000164484.11	130365734	130443063	+	downstream	151166	71936	NearestLocation	TMEM200A
chr6	168177198	168183400	reg_27559	1520	ENSG00000164488.11	168292830	168319754	-	downstream	139454	109430	NearestLocation	DACT2
chr7	36758798	36763800	reg_28098	1560	ENSG00000164542.12	36324221	36390125	-	upstream	-371175	368674	NearestLocation	KIAA0895
chr7	36706398	36712200	reg_28097	1559	ENSG00000164542.12	36324221	36390125	-	upstream	-319175	316274	NearestLocation	KIAA0895
chr7	36792198	36798200	reg_28099	1561	ENSG00000164542.12	36324221	36390125	-	upstream	-405075	402074	NearestLocation	KIAA0895
chr5	154253598	154261200	reg_25283	1386	ENSG00000164574.15	154190730	154420984	+	inside	66670	62869	NearestLocation	GALNT10
chr7	33693398	33706200	reg_28062	1557	ENSG00000164619.8	33904911	34155872	+	upstream	-205111	198711	NearestLocation	BMPER
chr7	34065398	34072600	reg_28066	1558	ENSG00000164619.8	33904911	34155872	+	inside	164089	83272	NearestLocation	BMPER
chr7	89627798	89630200	reg_28602	1602	ENSG00000164647.8	90154375	90164827	+	upstream	-525375	524175	NearestLocation	STEAP1
chr7	20741998	20744200	reg_27862	1544	ENSG00000164651.16	20782283	20786886	-	downstream	43786	38083	NearestLocation	SP8
chr7	7489398	7494200	reg_27740	1534	ENSG00000164654.15	7566872	7607496	+	upstream	-75072	72672	NearestLocation	MIOS
chr7	155896798	155898400	reg_29327	1646	ENSG00000164690.7	155799986	155812273	-	upstream	-85327	84526	NearestLocation	SHH
chr7	155907798	155908800	reg_29328	1647	ENSG00000164690.7	155799986	155812273	-	upstream	-96027	95526	NearestLocation	SHH
chr7	155884198	155886400	reg_29325	1645	ENSG00000164690.7	155799986	155812273	-	upstream	-73027	71926	NearestLocation	SHH
chr7	155950198	155955200	reg_29330	1648	ENSG00000164690.7	155799986	155812273	-	upstream	-140427	137926	NearestLocation	SHH
chr8	110848598	110849400	reg_30372	1693	ENSG00000164794.8	109963645	109975847	-	upstream	-873153	872752	NearestLocation	KCNV1
chr8	112887398	112889000	reg_30379	1695	ENSG00000164794.8	109963645	109975847	-	upstream	-2912353	2911552	NearestLocation	KCNV1
chr8	111089198	111090400	reg_30374	1694	ENSG00000164794.8	109963645	109975847	-	upstream	-1113953	1113352	NearestLocation	KCNV1
chr8	100865798	100872000	reg_30267	1688	ENSG00000164924.17	100916525	100953341	-	downstream	84441	44525	NearestLocation	YWHAZ
chr8	93872198	93884800	reg_30186	1682	ENSG00000164953.15	93754857	93818057	+	downstream	123643	54142	NearestLocation	TMEM67
chr8	93901798	93906400	reg_30188	1683	ENSG00000164953.15	93754857	93818057	+	downstream	149243	83742	NearestLocation	TMEM67
chr9	90393198	90395200	reg_31504	1772	ENSG00000165023.6	90609832	90643105	-	downstream	248905	214632	NearestLocation	DIRAS2
chr8	67556798	67562400	reg_30019	1676	ENSG00000165078.11	67422173	67746345	-	inside	186745	134626	NearestLocation	CPA6
chr9	72978798	72985200	reg_31300	1762	ENSG00000165092.12	72900662	72953056	-	upstream	-28944	25743	NearestLocation	ALDH1A1
chr9	83153798	83155600	reg_31412	1767	ENSG00000165105.9	82979585	83063177	-	upstream	-91523	90622	NearestLocation	RASEF
chrX	39308598	39309600	reg_32555	1842	ENSG00000165175.15	38801432	38806537	+	downstream	507668	502062	NearestLocation	MID1IP1
chrX	23493198	23495600	reg_32476	1833	ENSG00000165186.10	23334015	23404372	+	downstream	160385	88827	NearestLocation	PTCHD1
chrX	23503198	23507000	reg_32477	1834	ENSG00000165186.10	23334015	23404372	+	downstream	171085	98827	NearestLocation	PTCHD1
chrX	100081598	100086000	reg_32831	1866	ENSG00000165194.15	100291644	100410273	-	downstream	326473	205644	NearestLocation	PCDH19
chrX	100192998	100196000	reg_32832	1867	ENSG00000165194.15	100291644	100410273	-	downstream	215773	95644	NearestLocation	PCDH19
chrX	100207398	100208600	reg_32833	1868	ENSG00000165194.15	100291644	100410273	-	downstream	202273	83044	NearestLocation	PCDH19
chr9	125422398	125424400	reg_32045	1805	ENSG00000165219.21	125261829	125367207	+	downstream	161571	55192	NearestLocation	GAPVD1
chrX	77936398	77938400	reg_32788	1863	ENSG00000165240.18	77910656	78050395	+	inside	26744	25743	NearestLocation	ATP7A
chr9	36764398	36765600	reg_31128	1754	ENSG00000165304.7	36572862	36677683	+	downstream	192138	86716	NearestLocation	MELK
chr9	36780198	36782800	reg_31129	1755	ENSG00000165304.7	36572862	36677683	+	downstream	208638	102516	NearestLocation	MELK
chr10	24008398	24010200	reg_3409	0164	ENSG00000165312.6	23439458	23442390	+	downstream	569842	566009	NearestLocation	OTUD1
chr14	39375998	39378200	reg_9033	0489	ENSG00000165355.7	39397669	39432500	-	downstream	55400	19469	NearestLocation	FBXO33
chr14	34354598	34355600	reg_8982	0487	ENSG00000165389.6	34432789	34462356	-	downstream	107256	77189	NearestLocation	SPTSSA
chr14	79699998	79708000	reg_9561	0542	ENSG00000165409.16	80955043	81146302	+	upstream	-1251043	1247043	NearestLocation	TSHR
chr14	79723398	79728800	reg_9562	0543	ENSG00000165409.16	80955043	81146302	+	upstream	-1228943	1226243	NearestLocation	TSHR
chr10	59071598	59076400	reg_3724	0184	ENSG00000165443.11	59176590	59247774	+	upstream	-102590	100190	NearestLocation	PHYHIPL
chr14	89185598	89188000	reg_9595	0546	ENSG00000165533.18	88824153	88881078	+	downstream	362647	304521	NearestLocation	TTC8
chr13	28011398	28013600	reg_8060	0429	ENSG00000165556.9	27962137	27971139	-	upstream	-41361	40260	NearestLocation	CDX2
chr10	117456598	117458200	reg_4577	0220	ENSG00000165650.11	117277274	117375467	-	upstream	-81933	81132	NearestLocation	PDZD8
chr9	136227798	136229600	reg_32261	1813	ENSG00000165661.16	136206333	136245841	-	inside	17141	16241	NearestLocation	QSOX2
chr10	132320198	132320800	reg_4751	0240	ENSG00000165752.16	132207492	132331837	-	inside	11337	11037	NearestLocation	STK32C
chr10	113446198	113456600	reg_4518	0216	ENSG00000165806.19	113679162	113730907	+	upstream	-227762	222562	NearestLocation	CASP7
chr14	64568798	64570200	reg_9279	0521	ENSG00000165807.7	64549902	64589378	+	inside	19598	18897	NearestLocation	PPP1R36
chr10	114253798	114261800	reg_4533	0217	ENSG00000165816.12	114239330	114291513	+	inside	18470	14469	NearestLocation	VWA2
chr10	114910398	114916200	reg_4561	0219	ENSG00000165832.5	114938193	114977676	+	upstream	-24893	21993	NearestLocation	TRUB1
chr10	97541198	97544000	reg_4288	0207	ENSG00000165886.4	97498868	97571209	+	inside	43732	27209	NearestLocation	UBTD1
chr12	77178998	77180000	reg_7247	0378	ENSG00000165891.15	77021247	77065580	-	upstream	-113920	113419	NearestLocation	E2F7
chr12	77212398	77216600	reg_7248	0379	ENSG00000165891.15	77021247	77065580	-	upstream	-148920	146819	NearestLocation	E2F7
chr12	106287998	106290800	reg_7534	0398	ENSG00000166046.10	106302803	106347015	+	upstream	-13403	12003	NearestLocation	TCP11L2
chr11	130633198	130637800	reg_6348	0312	ENSG00000166106.3	130448974	130476641	+	downstream	186526	156558	NearestLocation	ADAMTS15
chr11	130611598	130612800	reg_6347	0311	ENSG00000166106.3	130448974	130476641	+	downstream	163226	134958	NearestLocation	ADAMTS15
chr15	70832798	70835200	reg_10554	0588	ENSG00000166173.10	70829130	70854159	-	inside	20159	3669	Overlapping	LARP6
chr11	41977998	41979600	reg_5265	0260	ENSG00000166181.12	43311963	43344529	+	upstream	-1333163	1332363	NearestLocation	API5
chr11	41783798	41787600	reg_5264	0259	ENSG00000166181.12	43311963	43344529	+	upstream	-1526263	1524363	NearestLocation	API5
chr11	9545998	9546800	reg_4905	0244	ENSG00000166483.10	9573681	9589984	+	upstream	-27281	26881	NearestLocation	WEE1
chr18	55096198	55103600	reg_13972	0744	ENSG00000166510.13	54901509	54959508	-	upstream	-140392	136691	NearestLocation	CCDC68
chr16	65894998	65899000	reg_11645	0635	ENSG00000166546.13	66427297	66493529	+	upstream	-530297	528297	NearestLocation	BEAN1
chr16	65908198	65910400	reg_11646	0636	ENSG00000166546.13	66427297	66493529	+	upstream	-517997	516897	NearestLocation	BEAN1
chr16	65888198	65890600	reg_11644	0634	ENSG00000166546.13	66427297	66493529	+	upstream	-537897	536697	NearestLocation	BEAN1
chr16	15550198	15552800	reg_11232	0611	ENSG00000166780.10	15434295	15588259	+	inside	117205	35459	Overlapping	C16orf45
chr16	15550198	15552800	reg_11232	0611	ENSG00000166783.20	15594386	15643166	-	downstream	91666	41586	NearestLocation	KIAA0430
chr22	36658198	36661000	reg_19586	1088	ENSG00000166862.6	36563921	36703558	-	inside	43958	42558	NearestLocation	CACNG2
chr11	59687398	59692400	reg_5415	0264	ENSG00000166889.13	59636716	59668980	-	upstream	-20920	18419	NearestLocation	PATL1
chr12	58423998	58427800	reg_7068	0360	ENSG00000166896.7	57941577	57957269	+	downstream	484323	466730	NearestLocation	ATP23
chr18	34928198	34930800	reg_13780	0737	ENSG00000166974.12	34976928	35143470	+	upstream	-47428	46128	NearestLocation	MAPRE2
chr22	41753998	41755600	reg_19716	1091	ENSG00000167077.12	41699499	41799454	+	inside	55301	43854	Overlapping	MEI1
chr9	128000798	128002200	reg_32096	1807	ENSG00000167106.11	127940579	127980513	-	upstream	-20987	20286	NearestLocation	FAM102A
chr2	233697198	233702400	reg_17600	0926	ENSG00000167165.18	233691607	233773300	+	inside	8193	5592	NearestLocation	UGT1A6
chr11	4676598	4682400	reg_4867	0243	ENSG00000167333.12	4598672	4608259	-	upstream	-71241	68340	NearestLocation	TRIM68
chr12	49806398	49807600	reg_6905	0355	ENSG00000167566.16	49791146	49828425	-	inside	21425	15253	NearestLocation	NCKAP5L
chr8	140236798	140239600	reg_30708	1730	ENSG00000167632.14	139730343	140458579	-	inside	220379	218979	NearestLocation	TRAPPC9
chr17	932398	936000	reg_12122	0660	ENSG00000167693.16	799313	979770	-	inside	45570	43770	NearestLocation	NXN
chr19	50974798	50978400	reg_14946	0760	ENSG00000167755.13	50958631	50969673	-	upstream	-6927	5126	NearestLocation	KLK6
chr12	52238398	52240400	reg_6977	0357	ENSG00000167767.13	52168996	52192000	-	upstream	-47400	46399	NearestLocation	KRT80
chr12	52439598	52441000	reg_6979	0358	ENSG00000167767.13	52168996	52192000	-	upstream	-248300	247599	NearestLocation	KRT80
chr3	41264798	41269000	reg_20344	1139	ENSG00000168038.10	41246607	41962430	-	inside	695530	18192	NearestLocation	ULK4
chr1	229201598	229205000	reg_2866	0131	ENSG00000168118.11	229271062	229305894	+	upstream	-67762	66062	NearestLocation	RAB4A
chr1	229026998	229030400	reg_2855	0129	ENSG00000168118.11	229271062	229305894	+	upstream	-242362	240662	NearestLocation	RAB4A
chr1	229141398	229143800	reg_2860	0130	ENSG00000168118.11	229271062	229305894	+	upstream	-128462	127262	NearestLocation	RAB4A
chr1	229236998	229239400	reg_2868	0132	ENSG00000168118.11	229271062	229305894	+	upstream	-32862	31662	NearestLocation	RAB4A
chr1	234730598	234733600	reg_2973	0134	ENSG00000168264.10	234604269	234609525	-	upstream	-122575	121074	NearestLocation	IRF2BP2
chr3	58564198	58567600	reg_20642	1155	ENSG00000168306.12	58505136	58537319	-	upstream	-28581	26880	NearestLocation	ACOX2
chr4	184317398	184320400	reg_23673	1284	ENSG00000168310.10	184387713	184474580	-	downstream	155680	67313	NearestLocation	IRF2
chr18	8729598	8732800	reg_13544	0719	ENSG00000168502.17	8705661	8832778	+	inside	25539	23938	NearestLocation	MTCL1
chr17	45182398	45184800	reg_12768	0669	ENSG00000168517.10	45160700	45170040	+	downstream	22900	12359	NearestLocation	HEXIM2
chr4	183390198	183392400	reg_23653	1283	ENSG00000168564.5	183444591	183448198	+	upstream	-53291	52191	NearestLocation	CDKN2AIP
chr4	183333398	183338600	reg_23651	1281	ENSG00000168564.5	183444591	183448198	+	upstream	-108591	105991	NearestLocation	CDKN2AIP
chr4	183352998	183357400	reg_23652	1282	ENSG00000168564.5	183444591	183448198	+	upstream	-89391	87191	NearestLocation	CDKN2AIP
chr5	38113598	38115800	reg_24020	1308	ENSG00000168621.14	37812677	37839686	-	upstream	-275014	273913	NearestLocation	GDNF
chr5	38162798	38166400	reg_24021	1309	ENSG00000168621.14	37812677	37839686	-	upstream	-324914	323113	NearestLocation	GDNF
chr5	38102998	38108000	reg_24019	1307	ENSG00000168621.14	37812677	37839686	-	upstream	-265814	263313	NearestLocation	GDNF
chr17	65752398	65753400	reg_13081	0698	ENSG00000168646.12	65528563	65561647	-	upstream	-191253	190752	NearestLocation	AXIN2
chr17	65742398	65743200	reg_13079	0696	ENSG00000168646.12	65528563	65561647	-	upstream	-181153	180752	NearestLocation	AXIN2
chr17	65696198	65701200	reg_13077	0694	ENSG00000168646.12	65528563	65561647	-	upstream	-137053	134552	NearestLocation	AXIN2
chr17	65667998	65669200	reg_13075	0693	ENSG00000168646.12	65528563	65561647	-	upstream	-106953	106352	NearestLocation	AXIN2
chr17	65731598	65733800	reg_13078	0695	ENSG00000168646.12	65528563	65561647	-	upstream	-171053	169952	NearestLocation	AXIN2
chr17	65750398	65752400	reg_13080	0697	ENSG00000168646.12	65528563	65561647	-	upstream	-189753	188752	NearestLocation	AXIN2
chr8	126967998	126969800	reg_30571	1713	ENSG00000168672.3	126552442	126558393	-	upstream	-410507	409606	NearestLocation	FAM84B
chr2	142185198	142186600	reg_16630	0863	ENSG00000168702.17	140231423	142131701	-	upstream	-54199	53498	NearestLocation	LRP1B
chr4	105921598	105925800	reg_23112	1259	ENSG00000168743.12	105895437	105971674	+	inside	28263	26162	NearestLocation	NPNT
chr4	98685598	98690200	reg_23038	1256	ENSG00000168785.7	98470367	98658629	-	upstream	-29271	26970	NearestLocation	TSPAN5
chr5	125276998	125278600	reg_24818	1362	ENSG00000168916.15	124636916	124745425	-	upstream	-532375	531574	NearestLocation	ZNF608
chr5	124580598	124582400	reg_24798	1361	ENSG00000168916.15	124636916	124745425	-	downstream	163925	54516	NearestLocation	ZNF608
chr5	124283998	124293600	reg_24795	1360	ENSG00000168916.15	124636916	124745425	-	downstream	456625	343316	NearestLocation	ZNF608
chr5	124161198	124164400	reg_24791	1359	ENSG00000168916.15	124636916	124745425	-	downstream	582625	472516	NearestLocation	ZNF608
chr19	50990798	50994800	reg_14947	0761	ENSG00000169035.11	50976488	50984038	-	upstream	-8762	6761	NearestLocation	KLK7
chr19	50974798	50978400	reg_14946	0760	ENSG00000169035.11	50976488	50984038	-	overlapEnd	7438	1689	Overlapping	KLK7
chr2	226689398	226691800	reg_17482	0921	ENSG00000169047.5	226731317	226799759	-	downstream	109159	39517	NearestLocation	IRS1
chr9	91883198	91890200	reg_31530	1773	ENSG00000169071.14	91563091	91950162	-	inside	63462	59962	NearestLocation	ROR2
chr4	74939598	74943600	reg_22770	1249	ENSG00000169116.11	74933095	75050115	+	inside	8505	6504	NearestLocation	PARM1
chr4	74873398	74875000	reg_22768	1248	ENSG00000169116.11	74933095	75050115	+	upstream	-58895	58095	NearestLocation	PARM1
chr8	57549798	57552800	reg_29943	1673	ENSG00000169122.11	57994554	58148788	+	upstream	-443254	441754	NearestLocation	FAM110B
chr5	177387998	177391600	reg_25539	1403	ENSG00000169220.17	177357837	177372601	+	downstream	31963	15398	NearestLocation	RGS14
chr3	161289998	161292600	reg_21588	1204	ENSG00000169251.12	161221290	161253532	+	downstream	70010	36467	NearestLocation	NMD3
chr5	147168198	147172600	reg_25171	1384	ENSG00000169302.14	147234963	147387852	+	upstream	-64563	62363	NearestLocation	STK32A
chrX	29420198	29423400	reg_32505	1836	ENSG00000169306.9	28587399	29956723	+	inside	834401	533323	NearestLocation	IL1RAPL1
chrX	29661198	29664200	reg_32506	1837	ENSG00000169306.9	28587399	29956723	+	inside	1075301	292523	Overlapping	IL1RAPL1
chr8	138601398	138603200	reg_30677	1729	ENSG00000169427.6	139612561	139703056	-	downstream	1100756	1009361	NearestLocation	KCNK9
chr8	38949798	38959200	reg_29817	1663	ENSG00000169495.4	38974164	38988662	+	upstream	-19664	14964	NearestLocation	HTRA4
chr8	38949798	38959200	reg_29817	1663	ENSG00000169499.14	38901235	38973909	+	inside	53265	14709	Overlapping	PLEKHA2
chr1	24683398	24684400	reg_570	0024	ENSG00000169504.14	24745357	24844324	+	upstream	-61457	60957	NearestLocation	CLIC4
chr2	70135598	70136400	reg_15890	0830	ENSG00000169564.6	70087454	70089203	+	downstream	48546	46396	NearestLocation	PCBP1
chr16	29284598	29286000	reg_11423	0614	ENSG00000169682.17	28974772	28984548	+	downstream	310528	300051	NearestLocation	SPNS1
chr17	81999798	82002200	reg_13443	0711	ENSG00000169689.14	82018703	82022918	-	downstream	21918	16503	NearestLocation	STRA13
chr17	82002998	82006000	reg_13444	0712	ENSG00000169689.14	82018703	82022918	-	downstream	18418	12703	NearestLocation	STRA13
chr17	81999798	82002200	reg_13443	0711	ENSG00000169696.15	81977550	82017406	+	inside	23450	15206	Overlapping	ASPSCR1
chr17	82002998	82006000	reg_13444	0712	ENSG00000169696.15	81977550	82017406	+	inside	26950	11406	Overlapping	ASPSCR1
chr15	53540598	53541600	reg_10228	0568	ENSG00000169856.8	52756989	52790012	-	upstream	-751088	750587	NearestLocation	ONECUT1
chr3	152664998	152669000	reg_21509	1200	ENSG00000169860.6	152834693	152841439	+	upstream	-167693	165693	NearestLocation	P2RY1
chr3	149547598	149548800	reg_21465	1197	ENSG00000169908.11	149369022	149377865	-	upstream	-170335	169734	NearestLocation	TM4SF1
chr3	104437398	104445400	reg_21005	1179	ENSG00000170017.12	105366909	105576900	+	upstream	-925509	921509	NearestLocation	ALCAM
chr2	177169598	177170400	reg_16971	0884	ENSG00000170144.19	177212563	177223958	+	upstream	-42563	42163	NearestLocation	HNRNPA3
chr4	143247598	143249800	reg_23373	1270	ENSG00000170185.9	143184917	143223830	+	downstream	63783	23769	NearestLocation	USP38
chr4	143089998	143092000	reg_23369	1269	ENSG00000170185.9	143184917	143223830	+	upstream	-93917	92917	NearestLocation	USP38
chr3	34009598	34014000	reg_20247	1130	ENSG00000170248.13	33798352	33869707	+	downstream	213448	139892	NearestLocation	PDCD6IP
chr3	34361798	34365400	reg_20256	1134	ENSG00000170248.13	33798352	33869707	+	downstream	565248	492092	NearestLocation	PDCD6IP
chr3	34502798	34506800	reg_20259	1135	ENSG00000170248.13	33798352	33869707	+	downstream	706448	633092	NearestLocation	PDCD6IP
chr3	34180998	34187400	reg_20250	1132	ENSG00000170248.13	33798352	33869707	+	downstream	385848	311292	NearestLocation	PDCD6IP
chr3	34297598	34298800	reg_20255	1133	ENSG00000170248.13	33798352	33869707	+	downstream	499848	427892	NearestLocation	PDCD6IP
chr3	33999598	34002400	reg_20246	1129	ENSG00000170248.13	33798352	33869707	+	downstream	202648	129892	NearestLocation	PDCD6IP
chr3	34173998	34177000	reg_20249	1131	ENSG00000170248.13	33798352	33869707	+	downstream	377148	304292	NearestLocation	PDCD6IP
chr3	32311598	32315600	reg_20225	1125	ENSG00000170293.8	32238679	32370325	+	inside	74921	54725	NearestLocation	CMTM8
chr7	84019998	84026600	reg_28571	1596	ENSG00000170381.12	83363906	83649010	-	upstream	-374290	370989	NearestLocation	SEMA3E
chr7	84090598	84095200	reg_28576	1599	ENSG00000170381.12	83363906	83649010	-	upstream	-443890	441589	NearestLocation	SEMA3E
chr7	84040398	84043800	reg_28572	1597	ENSG00000170381.12	83363906	83649010	-	upstream	-393090	391389	NearestLocation	SEMA3E
chr7	84055598	84062800	reg_28573	1598	ENSG00000170381.12	83363906	83649010	-	upstream	-410190	406589	NearestLocation	SEMA3E
chr2	102801198	102804400	reg_16244	0844	ENSG00000170417.14	102736908	102817666	+	inside	65892	13266	NearestLocation	TMEM182
chr20	38545998	38548200	reg_18322	0982	ENSG00000170471.14	38472816	38578861	+	inside	74284	30661	Overlapping	RALGAPB
chr2	100793398	100794800	reg_16193	0843	ENSG00000170485.16	100820152	100996829	+	upstream	-26052	25352	NearestLocation	NPAS2
chr7	103384998	103393800	reg_28804	1608	ENSG00000170615.14	103352730	103446177	-	inside	56777	32269	Overlapping	SLC26A5
chr7	103689398	103690600	reg_28806	1610	ENSG00000170615.14	103352730	103446177	-	upstream	-243823	243222	NearestLocation	SLC26A5
chr7	103659998	103661800	reg_28805	1609	ENSG00000170615.14	103352730	103446177	-	upstream	-214723	213822	NearestLocation	SLC26A5
chr2	48204598	48207400	reg_15623	0807	ENSG00000170802.15	48314710	48379294	+	upstream	-108710	107310	NearestLocation	FOXN2
chr3	97910798	97911800	reg_20958	1178	ENSG00000170854.17	97941818	97972457	-	downstream	61157	30018	NearestLocation	MINA
chr8	121741598	121745400	reg_30472	1705	ENSG00000170961.6	121612116	121641390	-	upstream	-102110	100209	NearestLocation	HAS2
chr8	121975798	121978000	reg_30478	1708	ENSG00000170961.6	121612116	121641390	-	upstream	-335510	334409	NearestLocation	HAS2
chr8	122017398	122018400	reg_30479	1709	ENSG00000170961.6	121612116	121641390	-	upstream	-376510	376009	NearestLocation	HAS2
chr8	121747998	121750000	reg_30473	1706	ENSG00000170961.6	121612116	121641390	-	upstream	-107610	106609	NearestLocation	HAS2
chr8	121599398	121602600	reg_30466	1702	ENSG00000170961.6	121612116	121641390	-	downstream	40390	9516	NearestLocation	HAS2
chr8	121668598	121670200	reg_30470	1703	ENSG00000170961.6	121612116	121641390	-	upstream	-28010	27209	NearestLocation	HAS2
chr8	122134198	122135600	reg_30480	1710	ENSG00000170961.6	121612116	121641390	-	upstream	-493510	492809	NearestLocation	HAS2
chr8	121957998	121960400	reg_30477	1707	ENSG00000170961.6	121612116	121641390	-	upstream	-317810	316609	NearestLocation	HAS2
chr8	121723398	121729000	reg_30471	1704	ENSG00000170961.6	121612116	121641390	-	upstream	-84810	82009	NearestLocation	HAS2
chr11	104451198	104453200	reg_6014	0287	ENSG00000170962.12	103907186	104164379	-	upstream	-287821	286820	NearestLocation	PDGFD
chr8	142181598	142184800	reg_30746	1732	ENSG00000171045.14	142212080	142403240	-	downstream	220040	27280	NearestLocation	TSNARE1
chr8	142338798	142342800	reg_30748	1733	ENSG00000171045.14	142212080	142403240	-	inside	62440	60440	NearestLocation	TSNARE1
chr8	142028398	142032600	reg_30744	1731	ENSG00000171045.14	142212080	142403240	-	downstream	372740	179480	NearestLocation	TSNARE1
chr9	128837598	128840000	reg_32121	1808	ENSG00000171097.13	128832942	128882075	-	inside	43275	4657	Overlapping	KYAT1
chr2	45917998	45920200	reg_15569	0804	ENSG00000171132.13	45651774	46187990	+	inside	267326	266225	NearestLocation	PRKCE
chr2	45977798	45981600	reg_15573	0805	ENSG00000171132.13	45651774	46187990	+	inside	327926	206390	NearestLocation	PRKCE
chr2	46803598	46805600	reg_15589	0806	ENSG00000171150.7	46698952	46763129	+	downstream	105648	40470	NearestLocation	SOCS5
chrX	120741398	120756200	reg_32953	1879	ENSG00000171155.7	120625793	120630150	-	upstream	-118650	111249	NearestLocation	C1GALT1C1
chr5	1792398	1796000	reg_23805	1297	ENSG00000171421.12	1798386	1801366	-	downstream	7166	2386	NearestLocation	MRPL36
chr5	139699398	139703000	reg_25056	1376	ENSG00000171604.11	139648292	139683882	+	downstream	52908	15517	NearestLocation	CXXC5
chr12	14355398	14356800	reg_6624	0333	ENSG00000171681.12	14365632	14502935	+	upstream	-9532	8832	NearestLocation	ATF7IP
chr1	15138998	15143200	reg_308	0012	ENSG00000171729.13	15152532	15220480	+	upstream	-11432	9332	NearestLocation	TMEM51
chr1	14731998	14739200	reg_303	0011	ENSG00000171729.13	15152532	15220480	+	upstream	-416932	413332	NearestLocation	TMEM51
chr1	7407998	7410200	reg_132	0005	ENSG00000171735.18	6785324	7769706	+	inside	623776	359506	Overlapping	CAMTA1
chr9	20196998	20199800	reg_30982	1748	ENSG00000171843.15	20341665	20622543	-	downstream	424143	141865	NearestLocation	MLLT3
chr20	4513598	4516000	reg_17848	0946	ENSG00000171867.16	4686236	4701590	+	upstream	-171436	170236	NearestLocation	PRNP
chr20	4133798	4138400	reg_17842	0945	ENSG00000171873.7	4220631	4249074	-	downstream	112974	82231	NearestLocation	ADRA1D
chr15	44155998	44161000	reg_10122	0562	ENSG00000171877.20	43870761	44195231	-	inside	36731	34231	NearestLocation	FRMD5
chr15	43980998	43982800	reg_10120	0561	ENSG00000171877.20	43870761	44195231	-	inside	213331	110238	Overlapping	FRMD5
chr20	53676398	53680400	reg_18611	1013	ENSG00000171940.13	53567065	53593839	-	upstream	-84561	82560	NearestLocation	ZNF217
chr2	223547598	223550800	reg_17443	0914	ENSG00000171951.4	223596940	223602503	-	downstream	53303	46140	NearestLocation	SCG2
chr2	223537398	223539400	reg_17442	0913	ENSG00000171951.4	223596940	223602503	-	downstream	64103	57540	NearestLocation	SCG2
chr2	223694198	223698400	reg_17446	0916	ENSG00000171951.4	223596940	223602503	-	upstream	-93797	91696	NearestLocation	SCG2
chr2	223560798	223564800	reg_17444	0915	ENSG00000171951.4	223596940	223602503	-	downstream	39703	32140	NearestLocation	SCG2
chr15	60089998	60094400	reg_10329	0575	ENSG00000171956.6	60004222	60007441	+	downstream	87978	82558	NearestLocation	FOXB1
chr20	5713798	5717200	reg_17873	0950	ENSG00000171984.14	5750393	5863912	+	upstream	-34893	33193	NearestLocation	C20orf196
chr1	91839598	91842800	reg_1520	0073	ENSG00000172031.6	92029982	92063536	+	upstream	-188782	187182	NearestLocation	EPHX4
chr1	91870998	91873400	reg_1522	0074	ENSG00000172031.6	92029982	92063536	+	upstream	-157782	156582	NearestLocation	EPHX4
chr1	91791198	91792400	reg_1517	0072	ENSG00000172031.6	92029982	92063536	+	upstream	-238182	237582	NearestLocation	EPHX4
chr16	71332998	71342200	reg_11755	0641	ENSG00000172137.18	71358713	71390438	+	upstream	-21113	16513	NearestLocation	CALB2
chr16	71342598	71345800	reg_11756	0642	ENSG00000172137.18	71358713	71390438	+	upstream	-14513	12913	NearestLocation	CALB2
chr8	120767998	120783600	reg_30446	1697	ENSG00000172164.13	120535745	120813273	-	inside	37473	29673	NearestLocation	SNTB1
chr8	120825798	120831400	reg_30448	1699	ENSG00000172164.13	120535745	120813273	-	upstream	-15327	12526	NearestLocation	SNTB1
chr8	120740398	120751200	reg_30444	1696	ENSG00000172164.13	120535745	120813273	-	inside	67473	62073	NearestLocation	SNTB1
chr8	120803398	120806400	reg_30447	1698	ENSG00000172164.13	120535745	120813273	-	inside	8373	6873	NearestLocation	SNTB1
chr8	121096998	121098400	reg_30452	1701	ENSG00000172164.13	120535745	120813273	-	upstream	-284427	283726	NearestLocation	SNTB1
chr8	120856198	120868600	reg_30450	1700	ENSG00000172164.13	120535745	120813273	-	upstream	-49127	42926	NearestLocation	SNTB1
chr6	19866198	19869400	reg_25961	1420	ENSG00000172201.11	19837386	19840684	+	downstream	30414	25515	NearestLocation	ID4
chr6	19891598	19893000	reg_25962	1421	ENSG00000172201.11	19837386	19840684	+	downstream	54914	50915	NearestLocation	ID4
chr20	50332798	50335000	reg_18535	1001	ENSG00000172216.5	50190734	50192689	+	downstream	143166	140110	NearestLocation	CEBPB
chr20	14878798	14882000	reg_18017	0968	ENSG00000172264.16	13995369	16053197	+	inside	885031	883430	Overlapping	MACROD2
chr20	15038198	15041000	reg_18022	0969	ENSG00000172264.16	13995369	16053197	+	inside	1044231	1012197	Overlapping	MACROD2
chr3	67947798	67948600	reg_20769	1162	ENSG00000172340.14	67360460	67654614	-	upstream	-293586	293185	NearestLocation	SUCLG2
chr6	46347198	46353400	reg_26412	1447	ENSG00000172348.14	46220736	46491972	-	inside	141672	126463	NearestLocation	RCAN2
chr1	67888598	67889800	reg_1350	0059	ENSG00000172380.5	67701466	67833467	-	upstream	-55733	55132	NearestLocation	GNG12
chr1	67890398	67891600	reg_1351	0060	ENSG00000172380.5	67701466	67833467	-	upstream	-57533	56932	NearestLocation	GNG12
chr6	95803998	95806400	reg_26718	1469	ENSG00000172469.15	95577543	95609457	+	downstream	227657	194542	NearestLocation	MANEA
chr16	88117598	88120400	reg_12043	0656	ENSG00000172530.20	87951432	88077318	+	downstream	167568	40281	NearestLocation	BANP
chr3	177606798	177608000	reg_21770	1212	ENSG00000172667.10	179017223	179072279	-	downstream	1464879	1409223	NearestLocation	ZMAT3
chr8	33314198	33318200	reg_29746	1659	ENSG00000172728.15	33370824	33473422	-	downstream	157222	52624	NearestLocation	FUT10
chr17	73947598	73948600	reg_13240	0705	ENSG00000172809.12	74203582	74210655	+	upstream	-255482	254982	NearestLocation	RPL38
chr2	174002998	174005400	reg_16953	0880	ENSG00000172845.13	173906459	173965702	-	upstream	-38498	37297	NearestLocation	SP3
chr2	172072198	172074400	reg_16903	0873	ENSG00000172878.13	171999583	172082430	+	inside	73717	8030	Overlapping	METAP1D
chr3	40798798	40802000	reg_20332	1136	ENSG00000172888.11	40524878	40539794	+	downstream	275522	259005	NearestLocation	ZNF621
chr3	40938798	40941000	reg_20336	1137	ENSG00000172888.11	40524878	40539794	+	downstream	415022	399005	NearestLocation	ZNF621
chr3	40998398	41003600	reg_20337	1138	ENSG00000172888.11	40524878	40539794	+	downstream	476122	458605	NearestLocation	ZNF621
chr1	161592598	161596000	reg_2030	0088	ENSG00000173110.7	161524540	161526910	+	downstream	69760	65689	NearestLocation	HSPA6
chr2	203758598	203760400	reg_17267	0905	ENSG00000173166.17	203394345	203535410	-	upstream	-224090	223189	NearestLocation	RAPH1
chr2	203682198	203685200	reg_17266	0904	ENSG00000173166.17	203394345	203535410	-	upstream	-148290	146789	NearestLocation	RAPH1
chr3	122668598	122670200	reg_21155	1194	ENSG00000173193.13	122680618	122730840	+	upstream	-11218	10418	NearestLocation	PARP14
chr1	115710598	115711800	reg_1759	0083	ENSG00000173218.14	115641953	115698224	+	downstream	69247	12375	NearestLocation	VANGL1
chr9	1268598	1272400	reg_30812	1736	ENSG00000173253.15	1049858	1057552	+	downstream	220642	211047	NearestLocation	DMRT2
chr8	9223398	9226600	reg_29468	1650	ENSG00000173281.4	9136255	9151574	-	upstream	-73426	71825	NearestLocation	PPP1R3B
chr8	125513598	125516800	reg_30555	1712	ENSG00000173334.3	125430321	125438405	+	downstream	84879	75194	NearestLocation	TRIB1
chr12	75349598	75351600	reg_7213	0368	ENSG00000173401.9	75334639	75370560	+	inside	15961	14960	NearestLocation	GLIPR1L1
chr20	20224398	20227000	reg_18097	0970	ENSG00000173404.4	20368121	20370949	+	upstream	-142421	141121	NearestLocation	INSM1
chr7	16950798	16952600	reg_27811	1538	ENSG00000173467.8	16859405	16881987	-	upstream	-69713	68812	NearestLocation	AGR3
chr8	23103598	23108200	reg_29611	1654	ENSG00000173535.13	23084355	23117437	+	inside	21545	9237	NearestLocation	TNFRSF10C
chr8	23091998	23093200	reg_29610	1653	ENSG00000173535.13	23084355	23117437	+	inside	8245	7644	NearestLocation	TNFRSF10C
chr2	26483398	26485000	reg_15284	0790	ENSG00000173557.14	26562582	26579532	+	upstream	-78382	77582	NearestLocation	C2orf70
chr2	26338798	26341600	reg_15281	0788	ENSG00000173567.14	26308395	26346817	-	inside	6617	5217	NearestLocation	ADGRF3
chr3	46107598	46117800	reg_20441	1145	ENSG00000173578.7	46017024	46027742	-	upstream	-84958	79857	NearestLocation	XCR1
chr3	46104398	46105600	reg_20440	1144	ENSG00000173578.7	46017024	46027742	-	upstream	-77258	76657	NearestLocation	XCR1
chr17	42253998	42256000	reg_12717	0668	ENSG00000173757.9	42199168	42276406	-	inside	21406	20406	NearestLocation	STAT5B
chr17	62859598	62862600	reg_13022	0690	ENSG00000173838.11	62701314	62808344	-	upstream	-52756	51255	NearestLocation	MARCH10
chr17	49262598	49263200	reg_12845	0672	ENSG00000173868.11	49223362	49230766	-	upstream	-32134	31833	NearestLocation	PHOSPHO1
chr3	168001198	168006000	reg_21613	1207	ENSG00000173905.8	168008677	168095975	-	downstream	92375	2677	NearestLocation	GOLIM4
chr3	168039798	168040600	reg_21615	1208	ENSG00000173905.8	168008677	168095975	-	inside	55775	31122	NearestLocation	GOLIM4
chr3	195059998	195060600	reg_22028	1219	ENSG00000173950.15	195068279	195271167	-	downstream	210867	7679	NearestLocation	XXYLT1
chr3	195039598	195045800	reg_22027	1218	ENSG00000173950.15	195068279	195271167	-	downstream	228467	22479	NearestLocation	XXYLT1
chr5	98472198	98477800	reg_24624	1354	ENSG00000174136.11	98769295	98796494	+	upstream	-294295	291495	NearestLocation	RGMB
chr5	98362798	98369600	reg_24623	1353	ENSG00000174136.11	98769295	98796494	+	upstream	-403095	399695	NearestLocation	RGMB
chr17	1529198	1530800	reg_12142	0661	ENSG00000174238.14	1517718	1562816	-	inside	32816	11481	Overlapping	PITPNA
chr1	53538598	53545000	reg_1097	0049	ENSG00000174332.5	53506237	53738106	-	inside	196306	32362	NearestLocation	GLIS1
chr12	110269198	110270400	reg_7601	0399	ENSG00000174437.16	110280756	110351090	+	upstream	-10956	10356	NearestLocation	ATP2A2
chr19	50843398	50845200	reg_14941	0759	ENSG00000174562.13	50825305	50837213	-	upstream	-7087	6186	NearestLocation	KLK15
chr4	117323598	117327800	reg_23204	1262	ENSG00000174599.5	117083554	117085576	-	upstream	-240124	238023	NearestLocation	TRAM1L1
chr4	114545798	114549600	reg_23196	1261	ENSG00000174607.10	114598455	114678224	+	upstream	-50755	48855	NearestLocation	UGT8
chr5	82729398	82731400	reg_24509	1341	ENSG00000174695.9	83052846	83077496	-	downstream	347096	321446	NearestLocation	TMEM167A
chr5	82747998	82750600	reg_24511	1343	ENSG00000174695.9	83052846	83077496	-	downstream	328196	302246	NearestLocation	TMEM167A
chr5	82871998	82873600	reg_24512	1344	ENSG00000174695.9	83052846	83077496	-	downstream	204696	179246	NearestLocation	TMEM167A
chr5	82733798	82740000	reg_24510	1342	ENSG00000174695.9	83052846	83077496	-	downstream	340596	312846	NearestLocation	TMEM167A
chr5	82974198	82976800	reg_24513	1345	ENSG00000174695.9	83052846	83077496	-	downstream	101996	76046	NearestLocation	TMEM167A
chr12	31874598	31876000	reg_6792	0348	ENSG00000174718.11	31959419	31993107	+	upstream	-84119	83419	NearestLocation	KIAA1551
chr10	91901998	91903000	reg_4181	0200	ENSG00000174721.9	91906589	91909483	-	downstream	6983	3589	NearestLocation	FGFBP3
chr4	74856198	74857000	reg_22766	1247	ENSG00000174808.11	74744759	74794686	-	upstream	-61914	61513	NearestLocation	BTC
chr3	57443998	57453800	reg_20608	1153	ENSG00000174844.14	57293699	57544344	-	inside	95444	90544	NearestLocation	DNAH12
chr7	2757398	2759000	reg_27680	1530	ENSG00000174945.13	2679522	2716529	+	downstream	78678	40870	NearestLocation	AMZ1
chr1	26082198	26084400	reg_595	0026	ENSG00000175087.9	26111165	26125543	+	upstream	-27865	26765	NearestLocation	PDIK1L
chr12	57860998	57862400	reg_7056	0359	ENSG00000175215.10	57819927	57846739	-	upstream	-14961	14260	NearestLocation	CTDSP2
chr11	45036998	45038200	reg_5286	0261	ENSG00000175274.18	44932348	44951306	-	upstream	-86294	85693	NearestLocation	TP53I11
chr22	35108798	35112400	reg_19539	1087	ENSG00000175329.12	35066136	35087387	+	downstream	44464	21412	NearestLocation	ISX
chr11	74532198	74536600	reg_5713	0270	ENSG00000175536.6	74491843	74493733	-	upstream	-40667	38466	NearestLocation	LIPT2
chr11	74503798	74506400	reg_5712	0269	ENSG00000175536.6	74491843	74493733	-	upstream	-11367	10066	NearestLocation	LIPT2
chr7	40898798	40901600	reg_28144	1566	ENSG00000175600.15	40134977	40860763	+	downstream	765223	38036	NearestLocation	SUGCT
chr7	40670598	40681800	reg_28134	1565	ENSG00000175600.15	40134977	40860763	+	inside	541223	178963	NearestLocation	SUGCT
chr8	74072398	74074200	reg_30058	1679	ENSG00000175606.10	73976207	73982783	+	downstream	97093	89616	NearestLocation	TMEM70
chr8	74126598	74127600	reg_30059	1680	ENSG00000175606.10	73976207	73982783	+	downstream	150893	143816	NearestLocation	TMEM70
chr3	120157198	120167000	reg_21127	1190	ENSG00000175697.10	120165481	120285094	-	overlapEnd	122994	1519	Overlapping	GPR156
chr5	92945398	92946800	reg_24568	1351	ENSG00000175745.11	93583337	93594615	+	upstream	-637237	636537	NearestLocation	NR2F1
chr5	93078198	93079600	reg_24569	1352	ENSG00000175745.11	93583337	93594615	+	upstream	-504437	503737	NearestLocation	NR2F1
chr5	92926598	92929000	reg_24567	1350	ENSG00000175745.11	93583337	93594615	+	upstream	-655537	654337	NearestLocation	NR2F1
chr8	10150598	10153600	reg_29471	1651	ENSG00000175806.14	10054268	10428891	+	inside	97832	96331	NearestLocation	MSRA
chr17	80788798	80793000	reg_13407	0710	ENSG00000176108.9	80991841	81000133	+	upstream	-200941	198841	NearestLocation	CHMP6
chr15	84129598	84132600	reg_10757	0598	ENSG00000176371.13	84601005	84623717	+	upstream	-469905	468405	NearestLocation	ZSCAN2
chr15	91552198	91554600	reg_10896	0604	ENSG00000176463.13	91853695	92172435	+	upstream	-300295	299095	NearestLocation	SLCO3A1
chr19	2524998	2530600	reg_14256	0749	ENSG00000176533.12	2511219	2702709	-	inside	174909	13780	Overlapping	GNG7
chr16	86739398	86742200	reg_12016	0650	ENSG00000176678.5	86578506	86582160	+	downstream	162294	157239	NearestLocation	FOXL1
chr16	86893798	86894600	reg_12020	0653	ENSG00000176678.5	86578506	86582160	+	downstream	315694	311639	NearestLocation	FOXL1
chr16	86823398	86825400	reg_12017	0651	ENSG00000176678.5	86578506	86582160	+	downstream	245894	241239	NearestLocation	FOXL1
chr16	86853798	86856000	reg_12019	0652	ENSG00000176678.5	86578506	86582160	+	downstream	276394	271639	NearestLocation	FOXL1
chr16	55042798	55048000	reg_11579	0626	ENSG00000176842.14	54930862	54934485	+	downstream	114538	108314	NearestLocation	IRX5
chr16	55039398	55042400	reg_11578	0625	ENSG00000176842.14	54930862	54934485	+	downstream	110038	104914	NearestLocation	IRX5
chr8	40431398	40432200	reg_29833	1666	ENSG00000176907.4	40153455	40155308	+	downstream	278345	276091	NearestLocation	C8orf4
chr8	40348598	40351000	reg_29831	1665	ENSG00000176907.4	40153455	40155308	+	downstream	196345	193291	NearestLocation	C8orf4
chr12	45267198	45269400	reg_6841	0350	ENSG00000177119.15	45216020	45440404	+	inside	52280	51179	NearestLocation	ANO6
chr12	45232398	45236200	reg_6840	0349	ENSG00000177119.15	45216020	45440404	+	inside	18280	16379	NearestLocation	ANO6
chr10	35489998	35491600	reg_3576	0173	ENSG00000177283.6	35638249	35642278	-	downstream	151478	146649	NearestLocation	FZD8
chr18	3339198	3341800	reg_13518	0717	ENSG00000177426.20	3411927	3459978	+	upstream	-71427	70127	NearestLocation	TGIF1
chr3	14878998	14887600	reg_20074	1112	ENSG00000177463.15	14947584	15049273	+	upstream	-64284	59984	NearestLocation	NR2C2
chr3	14905798	14908200	reg_20075	1113	ENSG00000177463.15	14947584	15049273	+	upstream	-40584	39384	NearestLocation	NR2C2
chr3	176144998	176148200	reg_21734	1211	ENSG00000177694.15	174859280	175810552	+	downstream	1287320	334447	NearestLocation	NAALADL2
chr3	110664798	110668400	reg_21066	1185	ENSG00000177707.10	111071743	111193539	+	upstream	-405143	403343	NearestLocation	NECTIN3
chr16	89993598	89997200	reg_12105	0659	ENSG00000177946.5	89969791	89972534	-	upstream	-22866	21065	NearestLocation	CENPBD1
chr9	6588798	6590200	reg_30866	1739	ENSG00000178445.8	6532464	6645650	-	inside	56150	55450	NearestLocation	GLDC
chr10	5078398	5082400	reg_3185	0146	ENSG00000178473.6	5365009	5374692	+	upstream	-284609	282609	NearestLocation	UCN3
chr10	4938398	4945200	reg_3181	0144	ENSG00000178473.6	5365009	5374692	+	upstream	-423209	419809	NearestLocation	UCN3
chr10	5167998	5169800	reg_3188	0147	ENSG00000178473.6	5365009	5374692	+	upstream	-196109	195209	NearestLocation	UCN3
chr10	4945398	4949400	reg_3182	0145	ENSG00000178473.6	5365009	5374692	+	upstream	-417609	415609	NearestLocation	UCN3
chr13	76812998	76814600	reg_8506	0467	ENSG00000178695.5	76880166	76886390	-	downstream	72590	65566	NearestLocation	KCTD12
chr8	122575198	122577000	reg_30482	1711	ENSG00000178764.7	122781394	122974512	+	upstream	-205294	204394	NearestLocation	ZHX2
chr1	18433998	18435400	reg_384	0014	ENSG00000179023.8	18480982	18486126	+	upstream	-46282	45582	NearestLocation	KLHDC7A
chr11	85723998	85727200	reg_5862	0276	ENSG00000179071.4	85684866	85686277	-	upstream	-39323	37722	NearestLocation	CCDC89
chr11	35891198	35896000	reg_5242	0256	ENSG00000179241.12	35943981	36232136	+	upstream	-50381	47981	NearestLocation	LDLRAD3
chr11	35905398	35909200	reg_5243	0257	ENSG00000179241.12	35943981	36232136	+	upstream	-36681	34781	NearestLocation	LDLRAD3
chr11	35927198	35928200	reg_5244	0258	ENSG00000179241.12	35943981	36232136	+	upstream	-16281	15781	NearestLocation	LDLRAD3
chr13	90695398	90698000	reg_8572	0471	ENSG00000179399.14	91398607	92867237	+	upstream	-701907	700607	NearestLocation	GPC5
chr13	90838198	90840400	reg_8574	0472	ENSG00000179399.14	91398607	92867237	+	upstream	-559307	558207	NearestLocation	GPC5
chr13	91154398	91156600	reg_8576	0473	ENSG00000179399.14	91398607	92867237	+	upstream	-243107	242007	NearestLocation	GPC5
chr14	43650798	43652000	reg_9040	0491	ENSG00000179476.7	44897295	44907257	+	upstream	-1245895	1245295	NearestLocation	C14orf28
chr14	43895998	43896600	reg_9042	0493	ENSG00000179476.7	44897295	44907257	+	upstream	-1000995	1000695	NearestLocation	C14orf28
chr14	42192398	42194200	reg_9038	0490	ENSG00000179476.7	44897295	44907257	+	upstream	-2703995	2703095	NearestLocation	C14orf28
chr14	44315998	44318000	reg_9046	0494	ENSG00000179476.7	44897295	44907257	+	upstream	-580295	579295	NearestLocation	C14orf28
chr14	43802598	43804000	reg_9041	0492	ENSG00000179476.7	44897295	44907257	+	upstream	-1093995	1093295	NearestLocation	C14orf28
chr16	88315198	88316800	reg_12048	0657	ENSG00000179588.8	88453317	88537016	+	upstream	-137317	136517	NearestLocation	ZFPM1
chr7	126700398	126703000	reg_29004	1624	ENSG00000179603.17	126438598	127253294	-	inside	551594	261801	NearestLocation	GRM8
chr7	127321798	127324400	reg_29012	1625	ENSG00000179603.17	126438598	127253294	-	upstream	-69806	68505	NearestLocation	GRM8
chr2	64783198	64786200	reg_15811	0827	ENSG00000179833.4	64631621	64653913	-	upstream	-130787	129286	NearestLocation	SERTAD2
chr1	40918398	40920800	reg_871	0034	ENSG00000179862.6	40861051	40862366	-	upstream	-57234	56033	NearestLocation	CITED4
chr1	40898398	40900200	reg_870	0033	ENSG00000179862.6	40861051	40862366	-	upstream	-36934	36033	NearestLocation	CITED4
chr5	372598	374600	reg_23764	1293	ENSG00000180104.15	443158	467296	+	upstream	-69558	68558	NearestLocation	EXOC3
chr8	142794398	142796600	reg_30752	1734	ENSG00000180155.18	142764334	142778224	-	upstream	-17276	16175	NearestLocation	LYNX1
chr11	91801998	91804600	reg_5910	0282	ENSG00000180773.14	93144171	93197963	-	downstream	1394663	1339571	NearestLocation	SLC36A4
chr11	91867798	91874400	reg_5911	0283	ENSG00000180773.14	93144171	93197963	-	downstream	1326863	1269771	NearestLocation	SLC36A4
chr13	21396398	21402800	reg_7974	0420	ENSG00000180776.15	21372573	21459370	-	inside	59770	23826	NearestLocation	ZDHHC20
chr4	113950198	113963200	reg_23184	1260	ENSG00000180801.13	113900284	113979701	-	inside	23001	16501	NearestLocation	ARSJ
chr12	74978198	74986600	reg_7212	0367	ENSG00000180881.19	75275979	75330056	-	downstream	347656	289379	NearestLocation	CAPS2
chr17	57873198	57877000	reg_12944	0683	ENSG00000180891.12	57861243	57955323	-	inside	80223	11956	Overlapping	CUEDC1
chr3	8678998	8682000	reg_19954	1101	ENSG00000180914.10	8750408	8769617	-	downstream	89117	68408	NearestLocation	OXTR
chr5	76738198	76740600	reg_24445	1336	ENSG00000181104.6	76716043	76735781	+	downstream	23357	2418	NearestLocation	F2R
chr6	151136198	151137000	reg_27332	1505	ENSG00000181472.4	151364117	151391548	-	downstream	254948	227117	NearestLocation	ZBTB2
chr6	43888798	43894000	reg_26357	1441	ENSG00000181577.15	44000580	44005958	+	upstream	-109180	106580	NearestLocation	C6orf223
chr6	44006198	44008200	reg_26364	1442	ENSG00000181577.15	44000580	44005958	+	downstream	6620	241	NearestLocation	C6orf223
chr17	57567798	57571400	reg_12938	0682	ENSG00000181610.12	57834781	57850056	-	downstream	280456	263381	NearestLocation	MRPS23
chr17	57873198	57877000	reg_12944	0683	ENSG00000181610.12	57834781	57850056	-	upstream	-25044	23143	NearestLocation	MRPS23
chr17	57559398	57562800	reg_12937	0681	ENSG00000181610.12	57834781	57850056	-	downstream	288956	271981	NearestLocation	MRPS23
chr3	116422398	116426600	reg_21105	1187	ENSG00000181722.16	114314501	115147271	-	upstream	-1277229	1275128	NearestLocation	ZBTB20
chr3	144105198	144106200	reg_21439	1196	ENSG00000181744.8	143971798	143992367	+	downstream	133902	112832	NearestLocation	C3orf58
chr11	45822198	45825800	reg_5298	0262	ENSG00000181830.8	45804072	45813015	+	downstream	19928	9184	NearestLocation	SLC35C1
chr10	62932998	62936200	reg_3795	0185	ENSG00000181915.4	62804857	62808483	+	downstream	129743	124516	NearestLocation	ADO
chr10	124150398	124156600	reg_4668	0231	ENSG00000182022.17	124007666	124093607	-	upstream	-59893	56792	NearestLocation	CHST15
chr14	61147598	61149200	reg_9232	0517	ENSG00000182107.6	61277370	61281840	-	downstream	133440	128170	NearestLocation	TMEM30B
chr9	95822598	95823800	reg_31628	1780	ENSG00000182150.15	95875701	95968840	+	upstream	-52501	51901	NearestLocation	ERCC6L2
chr14	68484998	68487200	reg_9370	0528	ENSG00000182185.18	67819779	68730218	+	inside	666321	243018	Overlapping	RAD51B
chr14	68546198	68549000	reg_9375	0529	ENSG00000182185.18	67819779	68730218	+	inside	727821	181218	Overlapping	RAD51B
chr14	68442798	68445800	reg_9367	0527	ENSG00000182185.18	67819779	68730218	+	inside	624521	284418	Overlapping	RAD51B
chr14	68176798	68185200	reg_9356	0526	ENSG00000182185.18	67819779	68730218	+	inside	361221	357020	NearestLocation	RAD51B
chr2	163084998	163087800	reg_16810	0871	ENSG00000182263.13	163593396	163736012	-	downstream	649612	505596	NearestLocation	FIGN
chr11	106482598	106484600	reg_6020	0288	ENSG00000182359.14	106051098	106077765	-	upstream	-405835	404834	NearestLocation	KBTBD3
chr17	49594998	49599600	reg_12849	0673	ENSG00000182575.7	49575858	49582290	+	downstream	21442	12709	NearestLocation	NXPH3
chr3	42287598	42289200	reg_20361	1140	ENSG00000182606.14	42013802	42225889	+	downstream	274598	61710	NearestLocation	TRAK1
chr5	41525198	41528400	reg_24070	1311	ENSG00000182836.9	41306954	41510628	-	upstream	-16172	14571	NearestLocation	PLCXD3
chr21	45360998	45365800	reg_19226	1078	ENSG00000182871.14	45405137	45513720	+	upstream	-41737	39337	NearestLocation	COL18A1
chrX	121479398	121482600	reg_32956	1880	ENSG00000182890.4	121047588	121050080	+	downstream	433412	429319	NearestLocation	GLUD2
chr11	115279198	115285200	reg_6117	0295	ENSG00000182985.16	115169236	115504565	-	inside	222365	109963	NearestLocation	CADM1
chr11	115548198	115550800	reg_6118	0296	ENSG00000182985.16	115169236	115504565	-	upstream	-44935	43634	NearestLocation	CADM1
chr14	36767398	36769400	reg_9013	0488	ENSG00000183032.11	36678431	37172866	-	inside	404466	88968	Overlapping	SLC25A21
chr21	40068998	40072800	reg_19101	1072	ENSG00000183036.10	39867317	39929397	+	downstream	203583	139602	NearestLocation	PCP4
chr21	39971398	39974400	reg_19098	1070	ENSG00000183036.10	39867317	39929397	+	downstream	105583	42002	NearestLocation	PCP4
chr21	40049398	40050600	reg_19099	1071	ENSG00000183036.10	39867317	39929397	+	downstream	182683	120002	NearestLocation	PCP4
chr7	71632998	71636800	reg_28398	1584	ENSG00000183166.10	71779491	72447151	-	downstream	812251	142691	NearestLocation	CALN1
chrX	39612398	39613400	reg_32559	1843	ENSG00000183337.16	40049815	40177329	-	downstream	564429	436415	NearestLocation	BCOR
chrX	39771198	39774400	reg_32564	1844	ENSG00000183337.16	40049815	40177329	-	downstream	404529	275415	NearestLocation	BCOR
chrX	40140598	40144800	reg_32584	1845	ENSG00000183337.16	40049815	40177329	-	inside	34629	32529	NearestLocation	BCOR
chrX	40146998	40152000	reg_32585	1846	ENSG00000183337.16	40049815	40177329	-	inside	27829	25329	NearestLocation	BCOR
chr11	97570798	97575600	reg_5970	0284	ENSG00000183340.6	96389994	96393257	+	downstream	1183206	1177542	NearestLocation	JRKL
chr11	97582998	97584600	reg_5971	0285	ENSG00000183340.6	96389994	96393257	+	downstream	1193806	1189742	NearestLocation	JRKL
chr1	37998998	38000400	reg_822	0031	ENSG00000183386.9	37996770	38005505	-	inside	5805	2229	NearestLocation	FHL3
chr21	41321598	41323000	reg_19111	1073	ENSG00000183486.12	41361943	41408943	+	upstream	-39643	38943	NearestLocation	MX2
chr21	45852998	45854600	reg_19234	1079	ENSG00000183570.16	45643694	45942454	+	inside	210106	87854	Overlapping	PCBP3
chrX	44427998	44432000	reg_32651	1851	ENSG00000183690.12	44148665	44343672	-	upstream	-86328	84327	NearestLocation	EFHC2
chr11	2256598	2265800	reg_4825	0242	ENSG00000183734.4	2268495	2270952	-	downstream	9752	2695	NearestLocation	ASCL2
chr8	37607598	37614200	reg_29771	1662	ENSG00000183779.6	37695751	37700021	+	upstream	-84851	81551	NearestLocation	ZNF703
chr8	36499998	36501800	reg_29756	1661	ENSG00000183779.6	37695751	37700021	+	upstream	-1194851	1193951	NearestLocation	ZNF703
chrX	3468398	3471800	reg_32308	1814	ENSG00000183943.5	3604370	3713608	-	downstream	243508	132570	NearestLocation	PRKX
chrX	4545598	4547600	reg_32314	1816	ENSG00000183943.5	3604370	3713608	-	upstream	-832992	831991	NearestLocation	PRKX
chrX	4675398	4677000	reg_32316	1817	ENSG00000183943.5	3604370	3713608	-	upstream	-962592	961791	NearestLocation	PRKX
chrX	4708798	4713800	reg_32317	1818	ENSG00000183943.5	3604370	3713608	-	upstream	-997692	995191	NearestLocation	PRKX
chrX	4538798	4544800	reg_32313	1815	ENSG00000183943.5	3604370	3713608	-	upstream	-828192	825191	NearestLocation	PRKX
chrX	5050798	5053600	reg_32318	1819	ENSG00000183943.5	3604370	3713608	-	upstream	-1338592	1337191	NearestLocation	PRKX
chr8	132506798	132510400	reg_30637	1725	ENSG00000184156.15	132120859	132480953	-	upstream	-27647	25846	NearestLocation	KCNQ3
chr8	132499398	132500000	reg_30636	1724	ENSG00000184156.15	132120859	132480953	-	upstream	-18747	18446	NearestLocation	KCNQ3
chr4	3671398	3672800	reg_22176	1221	ENSG00000184160.7	3766348	3768526	+	upstream	-94248	93548	NearestLocation	ADRA2C
chr4	3778598	3786800	reg_22177	1222	ENSG00000184160.7	3766348	3768526	+	downstream	16352	10073	NearestLocation	ADRA2C
chr4	90243398	90249400	reg_23013	1255	ENSG00000184305.14	90127585	91601913	+	inside	118815	115814	NearestLocation	CCSER1
chr1	66167598	66171000	reg_1312	0055	ENSG00000184588.17	65792514	66374579	+	inside	376786	203579	Overlapping	PDE4B
chr1	66240198	66246000	reg_1315	0056	ENSG00000184588.17	65792514	66374579	+	inside	450586	128579	Overlapping	PDE4B
chr5	175417398	175418400	reg_25517	1400	ENSG00000184845.3	175440039	175444208	-	downstream	26308	21639	NearestLocation	DRD1
chr2	150970998	150974400	reg_16680	0865	ENSG00000184898.6	151247940	151261879	-	downstream	289179	273540	NearestLocation	RBM43
chr1	246218798	246221200	reg_3075	0138	ENSG00000185420.18	245749342	246507312	-	inside	287312	286112	NearestLocation	SMYD3
chr15	92751198	92752600	reg_10918	0605	ENSG00000185442.12	92617443	92655958	-	upstream	-95942	95241	NearestLocation	FAM174B
chr12	102420398	102423200	reg_7488	0396	ENSG00000185480.11	102120185	102197520	+	downstream	301615	222879	NearestLocation	PARPBP
chr15	91455398	91462400	reg_10893	0603	ENSG00000185518.11	91099950	91301309	+	downstream	358950	154090	NearestLocation	SV2B
chr14	68546198	68549000	reg_9375	0529	ENSG00000185650.9	68787660	68794736	-	downstream	247136	238660	NearestLocation	ZFP36L1
chr14	68442798	68445800	reg_9367	0527	ENSG00000185650.9	68787660	68794736	-	downstream	350436	341860	NearestLocation	ZFP36L1
chr14	68484998	68487200	reg_9370	0528	ENSG00000185650.9	68787660	68794736	-	downstream	308636	300460	NearestLocation	ZFP36L1
chr1	38029398	38031800	reg_823	0032	ENSG00000185668.7	38044611	38046794	-	downstream	16194	12811	NearestLocation	POU3F1
chr8	66554598	66562600	reg_30011	1675	ENSG00000185697.16	66562175	66613294	-	overlapEnd	54694	425	NearestLocation	MYBL1
chr8	66545398	66549400	reg_30010	1674	ENSG00000185697.16	66562175	66613294	-	downstream	65894	12775	NearestLocation	MYBL1
chr8	143309998	143312400	reg_30760	1735	ENSG00000185730.7	143291389	143298061	+	downstream	19811	11938	NearestLocation	ZNF696
chr15	44817398	44820600	reg_10130	0563	ENSG00000185880.12	44728988	44767829	+	downstream	90012	49570	NearestLocation	TRIM69
chr9	95434398	95435200	reg_31622	1779	ENSG00000185920.15	95442980	95517057	-	downstream	82257	7780	NearestLocation	PTCH1
chr9	95433398	95434000	reg_31621	1778	ENSG00000185920.15	95442980	95517057	-	downstream	83357	8980	NearestLocation	PTCH1
chr1	104796998	104799200	reg_1634	0080	ENSG00000185946.15	103525691	103555239	+	downstream	1272409	1241760	NearestLocation	RNPC3
chr16	34580998	34583600	reg_11458	0616	ENSG00000185947.14	31873758	31917357	+	downstream	2708542	2663642	NearestLocation	ZNF267
chr16	34592998	34593600	reg_11460	0617	ENSG00000185947.14	31873758	31917357	+	downstream	2719542	2675642	NearestLocation	ZNF267
chr13	109717798	109721800	reg_8750	0479	ENSG00000185950.8	109752698	109786568	-	downstream	66768	30898	NearestLocation	IRS2
chr13	109262398	109264600	reg_8741	0478	ENSG00000185950.8	109752698	109786568	-	downstream	523068	488098	NearestLocation	IRS2
chr13	114064598	114066600	reg_8823	0483	ENSG00000185989.10	113977783	114132611	-	inside	67011	66011	NearestLocation	RASA3
chr13	114063998	114064600	reg_8822	0482	ENSG00000185989.10	113977783	114132611	-	inside	68311	68011	NearestLocation	RASA3
chr13	114004398	114005800	reg_8819	0481	ENSG00000185989.10	113977783	114132611	-	inside	127511	26616	NearestLocation	RASA3
chr15	36505798	36508200	reg_10017	0554	ENSG00000186073.11	36579611	36810246	+	upstream	-72611	71411	NearestLocation	C15orf41
chr8	100508998	100511200	reg_30262	1685	ENSG00000186106.11	100509752	100559784	-	overlapEnd	49684	753	NearestLocation	ANKRD46
chr8	100498198	100504000	reg_30261	1684	ENSG00000186106.11	100509752	100559784	-	downstream	58684	5752	NearestLocation	ANKRD46
chr6	168885998	168888000	reg_27584	1528	ENSG00000186340.14	169215780	169254044	-	downstream	367044	327780	NearestLocation	THBS2
chr1	46928398	46935200	reg_1023	0045	ENSG00000186377.7	47023568	47050751	+	upstream	-91768	88368	NearestLocation	CYP4X1
chr7	155210198	155211400	reg_29308	1642	ENSG00000186480.12	155297776	155310235	+	upstream	-86976	86376	NearestLocation	INSIG1
chr7	155228598	155238200	reg_29310	1643	ENSG00000186480.12	155297776	155310235	+	upstream	-64376	59576	NearestLocation	INSIG1
chr7	155188598	155193200	reg_29307	1641	ENSG00000186480.12	155297776	155310235	+	upstream	-106876	104576	NearestLocation	INSIG1
chr7	155290398	155292000	reg_29312	1644	ENSG00000186480.12	155297776	155310235	+	upstream	-6576	5776	NearestLocation	INSIG1
chr1	45179398	45181000	reg_981	0044	ENSG00000186603.5	45326905	45328533	+	upstream	-146705	145905	NearestLocation	HPDL
chrX	63427598	63429000	reg_32729	1862	ENSG00000186767.6	63347228	63351344	-	upstream	-76956	76255	NearestLocation	SPIN4
chr2	84710598	84712400	reg_16011	0838	ENSG00000186854.10	84821650	84881245	-	downstream	169745	109250	NearestLocation	TRABD2A
chr21	45326998	45331400	reg_19224	1077	ENSG00000186866.16	45263928	45287898	-	upstream	-41302	39101	NearestLocation	POFUT2
chr4	121410398	121412400	reg_23249	1263	ENSG00000186867.10	121329314	121381059	-	upstream	-30341	29340	NearestLocation	QRFPR
chr8	28202598	28203800	reg_29688	1658	ENSG00000186918.13	28345585	28386466	-	downstream	183266	141785	NearestLocation	ZNF395
chr3	28138598	28141000	reg_20172	1116	ENSG00000187118.12	28241595	28325142	+	upstream	-101795	100595	NearestLocation	CMC1
chr10	97067398	97072600	reg_4279	0206	ENSG00000187122.16	96998038	97185920	-	inside	115920	69361	NearestLocation	SLIT1
chr10	96998198	96998800	reg_4277	0205	ENSG00000187122.16	96998038	97185920	-	inside	187420	161	Overlapping	SLIT1
chr10	14781598	14783200	reg_3318	0156	ENSG00000187522.14	14838164	14871741	+	upstream	-55764	54964	NearestLocation	HSPA14
chr7	14858598	14860000	reg_27784	1536	ENSG00000187546.13	15200318	15562015	-	downstream	702715	340318	NearestLocation	AGMO
chr5	142440998	142442400	reg_25117	1382	ENSG00000187678.8	142310427	142325040	-	upstream	-116660	115959	NearestLocation	SPRY4
chr5	142397998	142399000	reg_25113	1381	ENSG00000187678.8	142310427	142325040	-	upstream	-73460	72959	NearestLocation	SPRY4
chr5	142357398	142366400	reg_25111	1379	ENSG00000187678.8	142310427	142325040	-	upstream	-36860	32359	NearestLocation	SPRY4
chr5	142388598	142389600	reg_25112	1380	ENSG00000187678.8	142310427	142325040	-	upstream	-64060	63559	NearestLocation	SPRY4
chr9	89521998	89523200	reg_31481	1771	ENSG00000187764.11	89360787	89498130	-	upstream	-24470	23869	NearestLocation	SEMA4D
chr2	234689198	234697600	reg_17623	0932	ENSG00000188042.7	234493041	234497053	-	upstream	-196347	192146	NearestLocation	ARL4C
chr2	234245798	234246600	reg_17609	0928	ENSG00000188042.7	234493041	234497053	-	downstream	250853	246441	NearestLocation	ARL4C
chr2	234674798	234677600	reg_17622	0931	ENSG00000188042.7	234493041	234497053	-	upstream	-179147	177746	NearestLocation	ARL4C
chr2	234361998	234368800	reg_17616	0929	ENSG00000188042.7	234493041	234497053	-	downstream	131653	124241	NearestLocation	ARL4C
chr2	234419798	234421400	reg_17617	0930	ENSG00000188042.7	234493041	234497053	-	downstream	76453	71641	NearestLocation	ARL4C
chr2	234202998	234204800	reg_17607	0927	ENSG00000188042.7	234493041	234497053	-	downstream	293153	288241	NearestLocation	ARL4C
chr19	17474998	17476800	reg_14514	0752	ENSG00000188051.6	17435509	17448567	-	upstream	-27333	26432	NearestLocation	TMEM221
chr22	45918798	45920400	reg_19807	1094	ENSG00000188064.9	45920362	45977129	-	overlapEnd	57529	38	NearestLocation	WNT7B
chr10	123101598	123106800	reg_4662	0230	ENSG00000188620.9	123135962	123137741	+	upstream	-31762	29162	NearestLocation	HMX3
chr17	11178998	11183400	reg_12299	0665	ENSG00000188803.14	11241263	11564063	+	upstream	-60063	57863	NearestLocation	SHISA6
chr13	39124798	39134400	reg_8190	0443	ENSG00000188811.13	39038311	39050109	+	downstream	91289	74690	NearestLocation	NHLRC3
chr7	10949798	10951400	reg_27755	1535	ENSG00000189043.9	10931951	10940256	-	upstream	-10344	9543	NearestLocation	NDUFA4
chr7	103689398	103690600	reg_28806	1610	ENSG00000189056.13	103471784	103989516	-	inside	299516	217615	Overlapping	RELN
chr7	103659998	103661800	reg_28805	1609	ENSG00000189056.13	103471784	103989516	-	inside	328616	188215	Overlapping	RELN
chrX	43225198	43227400	reg_32629	1850	ENSG00000189221.9	43654907	43746824	+	upstream	-428607	427507	NearestLocation	MAOA
chr1	34742198	34742800	reg_787	0030	ENSG00000189280.3	34755047	34758512	+	upstream	-12547	12247	NearestLocation	GJB5
chr2	468398	472600	reg_15000	0763	ENSG00000189292.15	279558	288296	-	upstream	-182204	180103	NearestLocation	FAM150B
chr2	459998	467400	reg_14999	0762	ENSG00000189292.15	279558	288296	-	upstream	-175404	171703	NearestLocation	FAM150B
chr1	14731998	14739200	reg_303	0011	ENSG00000189337.16	13892792	15118043	+	inside	842808	378843	Overlapping	KAZN
chr1	14053198	14057400	reg_299	0010	ENSG00000189337.16	13892792	15118043	+	inside	162508	160407	NearestLocation	KAZN
chr2	29117598	29118800	reg_15357	0793	ENSG00000189350.12	28981298	29061373	+	downstream	136902	56226	NearestLocation	FAM179A
chr11	13104398	13106800	reg_4998	0245	ENSG00000189431.7	13009577	13012106	+	downstream	96023	92293	NearestLocation	RASSF10
chr3	190565198	190567400	reg_21967	1214	ENSG00000196083.9	190514051	190659750	+	inside	52249	51148	NearestLocation	IL1RAP
chr3	9167198	9170400	reg_19960	1103	ENSG00000196220.15	8980591	9249379	-	inside	80579	78979	NearestLocation	SRGAP3
chr3	9149798	9151200	reg_19958	1102	ENSG00000196220.15	8980591	9249379	-	inside	98879	98179	NearestLocation	SRGAP3
chr20	59948598	59949200	reg_18751	1038	ENSG00000196227.10	59933764	59948680	+	overlapEnd	15136	81	Overlapping	FAM217B
chr10	96998198	96998800	reg_4277	0205	ENSG00000196233.12	96832260	96985825	+	downstream	166240	12374	NearestLocation	LCOR
chr3	7327198	7330600	reg_19940	1098	ENSG00000196277.15	6861115	7741533	+	inside	467785	410933	NearestLocation	GRM7
chr3	7338998	7342800	reg_19941	1099	ENSG00000196277.15	6861115	7741533	+	inside	479785	398733	NearestLocation	GRM7
chr11	130330798	130332200	reg_6341	0310	ENSG00000196323.11	130226678	130314686	-	upstream	-16814	16113	NearestLocation	ZBTB44
chr20	50376198	50377800	reg_18540	1002	ENSG00000196396.9	50510321	50585241	+	upstream	-133321	132521	NearestLocation	PTPN1
chr20	47794398	47796200	reg_18465	0994	ENSG00000196562.14	47656912	47786616	-	upstream	-8684	7783	NearestLocation	SULF2
chr20	47971398	47975600	reg_18470	0997	ENSG00000196562.14	47656912	47786616	-	upstream	-186884	184783	NearestLocation	SULF2
chr20	47805798	47807200	reg_18467	0995	ENSG00000196562.14	47656912	47786616	-	upstream	-19884	19183	NearestLocation	SULF2
chr20	47910798	47911800	reg_18469	0996	ENSG00000196562.14	47656912	47786616	-	upstream	-124684	124183	NearestLocation	SULF2
chr7	152664398	152665200	reg_29299	1640	ENSG00000196584.2	152646504	152676165	-	inside	11365	10965	NearestLocation	XRCC2
chr22	40668398	40669400	reg_19693	1089	ENSG00000196588.14	40410281	40636691	-	upstream	-32209	31708	NearestLocation	MKL1
chr8	52763198	52766800	reg_29921	1671	ENSG00000196711.8	52534037	52565507	-	upstream	-199493	197692	NearestLocation	FAM150A
chr4	140085198	140086400	reg_23331	1266	ENSG00000196782.12	139716753	140154184	-	inside	68384	67784	NearestLocation	MAML3
chr3	122441998	122445600	reg_21153	1193	ENSG00000196981.3	122412332	122416051	-	upstream	-27749	25948	NearestLocation	WDR5B
chr2	196849998	196857200	reg_17133	0898	ENSG00000197121.14	196833004	196927795	-	inside	74195	16995	Overlapping	PGAP1
chr8	39577598	39578600	reg_29821	1664	ENSG00000197140.14	39107571	39284909	+	downstream	470529	292690	NearestLocation	ADAM32
chr10	111973198	111976000	reg_4479	0215	ENSG00000197142.10	112374018	112428380	+	upstream	-399418	398018	NearestLocation	ACSL5
chr7	127819998	127821000	reg_29020	1626	ENSG00000197157.10	127652180	128092607	+	inside	168320	167819	NearestLocation	SND1
chr7	127978398	127981200	reg_29030	1627	ENSG00000197157.10	127652180	128092607	+	inside	327620	111407	Overlapping	SND1
chr17	67333798	67335200	reg_13118	0699	ENSG00000197170.9	67337916	67366627	-	downstream	32127	2716	NearestLocation	PSMD12
chr6	49565598	49566800	reg_26466	1452	ENSG00000197261.11	49550646	49552095	+	downstream	15554	13504	NearestLocation	C6orf141
chr1	42046398	42047800	reg_898	0036	ENSG00000197273.3	42162691	42164718	-	downstream	117618	114891	NearestLocation	GUCA2A
chr10	29783798	29785600	reg_3489	0168	ENSG00000197321.14	29457338	29735804	-	upstream	-48896	47995	NearestLocation	SVIL
chr10	29802598	29812800	reg_3491	0169	ENSG00000197321.14	29457338	29735804	-	upstream	-71896	66795	NearestLocation	SVIL
chr2	64260998	64264400	reg_15792	0826	ENSG00000197329.11	64092652	64144454	-	upstream	-118246	116545	NearestLocation	PELI1
chr6	136593198	136594200	reg_27106	1492	ENSG00000197442.9	136557047	136792518	-	inside	198818	36152	Overlapping	MAP3K5
chr7	143077398	143078000	reg_29210	1638	ENSG00000197448.13	143263429	143269129	+	upstream	-185729	185429	NearestLocation	GSTK1
chr14	71227598	71230200	reg_9442	0539	ENSG00000197555.9	71529325	71741229	+	upstream	-300425	299125	NearestLocation	SIPA1L1
chr18	62080798	62082200	reg_14065	0746	ENSG00000197563.9	62043567	62187038	-	inside	105538	37232	NearestLocation	PIGN
chr20	25172598	25180000	reg_18157	0976	ENSG00000197586.12	25195693	25226729	+	upstream	-19393	15693	NearestLocation	ENTPD6
chr2	162181798	162186600	reg_16803	0869	ENSG00000197635.9	161992241	162074542	-	upstream	-109658	107257	NearestLocation	DPP4
chr10	71859798	71861800	reg_3905	0189	ENSG00000197746.13	71816298	71851375	-	upstream	-9425	8424	NearestLocation	PSAP
chr9	97293198	97294400	reg_31652	1784	ENSG00000197816.13	97307659	97376933	+	upstream	-13859	13259	NearestLocation	CCDC180
chr10	14993398	14994800	reg_3320	0157	ENSG00000197889.9	14959439	14972851	+	downstream	34661	20548	NearestLocation	MEIG1
chr1	153122398	153124000	reg_1929	0087	ENSG00000197956.9	153534599	153536244	-	downstream	413044	410599	NearestLocation	S100A6
chr20	1838598	1840600	reg_17804	0942	ENSG00000198053.11	1894167	1940592	+	upstream	-54567	53567	NearestLocation	SIRPA
chr20	1848198	1849400	reg_17805	0943	ENSG00000198053.11	1894167	1940592	+	upstream	-45367	44767	NearestLocation	SIRPA
chrX	107154598	107155800	reg_32874	1874	ENSG00000198088.10	107123427	107206433	-	inside	51233	31172	Overlapping	NUP62CL
chr2	190098198	190101400	reg_17044	0892	ENSG00000198130.15	190203921	190320045	-	downstream	220245	102521	NearestLocation	HIBCH
chr14	67495998	67499800	reg_9334	0524	ENSG00000198133.8	67470266	67515471	-	inside	17571	15671	NearestLocation	TMEM229B
chr2	109635798	109638800	reg_16330	0850	ENSG00000198142.4	109614334	109618990	+	downstream	22966	16809	NearestLocation	SOWAHC
chr2	65576598	65579600	reg_15841	0828	ENSG00000198369.9	65310851	65432177	-	upstream	-145923	144422	NearestLocation	SPRED2
chr1	44699598	44704600	reg_976	0042	ENSG00000198520.10	44674713	44725591	+	inside	27387	20991	NearestLocation	C1orf228
chr1	44711798	44715600	reg_977	0043	ENSG00000198520.10	44674713	44725591	+	inside	38987	9991	Overlapping	C1orf228
chr1	44681398	44683000	reg_974	0041	ENSG00000198520.10	44674713	44725591	+	inside	7487	6686	NearestLocation	C1orf228
chr14	90418598	90420000	reg_9612	0548	ENSG00000198668.10	90396983	90408261	+	downstream	22317	10338	NearestLocation	CALM1
chr10	87635398	87636800	reg_4134	0198	ENSG00000198682.12	87659613	87747705	+	upstream	-23513	22813	NearestLocation	PAPSS2
chr1	183879398	183883800	reg_2329	0103	ENSG00000198756.10	183935837	184037729	-	downstream	156129	52037	NearestLocation	COLGALT2
chr1	184000598	184005400	reg_2332	0104	ENSG00000198756.10	183935837	184037729	-	inside	34729	32329	NearestLocation	COLGALT2
chr1	167600398	167603400	reg_2118	0093	ENSG00000198771.10	167630093	167706249	+	upstream	-28193	26693	NearestLocation	RCSD1
chr14	36767398	36769400	reg_9013	0488	ENSG00000198807.12	36657568	36679715	+	downstream	110832	87684	NearestLocation	PAX9
chrX	29661198	29664200	reg_32506	1837	ENSG00000198814.12	30653359	30731456	+	upstream	-990659	989159	NearestLocation	GK
chrX	30989598	30995600	reg_32513	1839	ENSG00000198814.12	30653359	30731456	+	downstream	339241	258143	NearestLocation	GK
chrX	31198198	31202400	reg_32515	1840	ENSG00000198814.12	30653359	30731456	+	downstream	546941	466743	NearestLocation	GK
chrX	30283398	30284400	reg_32507	1838	ENSG00000198814.12	30653359	30731456	+	upstream	-369459	368959	NearestLocation	GK
chr9	35421598	35427400	reg_31102	1753	ENSG00000198853.11	35538632	35561898	+	upstream	-114132	111232	NearestLocation	RUSC2
chr10	119313798	119319800	reg_4600	0225	ENSG00000198873.11	119207589	119455619	+	inside	109211	106210	NearestLocation	GRK5
chr10	119302198	119304000	reg_4599	0224	ENSG00000198873.11	119207589	119455619	+	inside	95511	94610	NearestLocation	GRK5
chr1	105839598	105841400	reg_1637	0081	ENSG00000198890.7	107056679	107059294	+	upstream	-1216179	1215279	NearestLocation	PRMT6
chr9	128837598	128840000	reg_32121	1808	ENSG00000198917.12	128819651	128829821	-	upstream	-8979	7778	NearestLocation	C9orf114
chr6	37512398	37513000	reg_26240	1438	ENSG00000198937.8	37482920	37499922	-	upstream	-12778	12477	NearestLocation	CCDC167
chr20	64184998	64194600	reg_18797	1042	ENSG00000203880.11	64255695	64287821	+	upstream	-65895	61095	NearestLocation	PCMTD2
chr20	64202598	64218200	reg_18798	1043	ENSG00000203880.11	64255695	64287821	+	upstream	-45295	37495	NearestLocation	PCMTD2
chr20	64218598	64237200	reg_18799	1044	ENSG00000203880.11	64255695	64287821	+	upstream	-27795	18495	NearestLocation	PCMTD2
chr2	238379998	238380800	reg_17701	0937	ENSG00000204104.11	238320441	238400900	+	inside	59959	20100	Overlapping	TRAF3IP1
chr11	112119598	112122200	reg_6073	0289	ENSG00000204370.8	112086773	112120013	+	overlapEnd	34127	414	Overlapping	SDHD
chr10	21362398	21367400	reg_3389	0161	ENSG00000204682.5	21492658	21497262	-	downstream	132362	125258	NearestLocation	CASC10
chr10	18975398	18978800	reg_3370	0159	ENSG00000204740.10	19048771	19734478	+	upstream	-71671	69971	NearestLocation	MALRD1
chr19	46065798	46072000	reg_14831	0756	ENSG00000204869.8	46039748	46077094	-	inside	8194	5094	NearestLocation	IGFL4
chr19	46036198	46037800	reg_14828	0754	ENSG00000204869.8	46039748	46077094	-	downstream	40094	1948	NearestLocation	IGFL4
chr19	46053198	46058800	reg_14830	0755	ENSG00000204869.8	46039748	46077094	-	inside	21094	13451	NearestLocation	IGFL4
chr5	141000598	141001600	reg_25080	1378	ENSG00000204965.8	140821604	141012344	+	inside	179496	10744	Overlapping	PCDHA5
chr5	141000598	141001600	reg_25080	1378	ENSG00000204967.10	140806929	141012344	+	inside	194171	10744	Overlapping	PCDHA4
chr6	11387998	11396200	reg_25808	1411	ENSG00000205269.5	11538278	11583524	+	upstream	-146178	142078	NearestLocation	TMEM170B
chr5	82498198	82501600	reg_24503	1340	ENSG00000205464.11	82279462	82318803	+	downstream	220438	179396	NearestLocation	ATP6AP1L
chr15	62145198	62152000	reg_10349	0578	ENSG00000205502.3	62163535	62165283	-	downstream	16683	11535	NearestLocation	C2CD4B
chrX	13086198	13088200	reg_32368	1824	ENSG00000205542.10	12975108	12977227	+	downstream	112092	108972	NearestLocation	TMSB4X
chrX	13125198	13132200	reg_32373	1825	ENSG00000205542.10	12975108	12977227	+	downstream	153592	147972	NearestLocation	TMSB4X
chr21	33847798	33850200	reg_18935	1048	ENSG00000205726.14	33642400	33899861	+	inside	206600	49661	Overlapping	ITSN1
chr7	6629998	6630800	reg_27727	1532	ENSG00000205903.6	6637322	6656432	+	upstream	-6922	6522	NearestLocation	ZNF316
chr3	32836598	32844200	reg_20233	1128	ENSG00000206557.5	32818018	32897826	+	inside	22382	18581	NearestLocation	TRIM71
chr12	27234398	27238400	reg_6741	0337	ENSG00000211455.7	27244175	27325959	+	upstream	-7775	5775	NearestLocation	STK38L
chr2	122807798	122809800	reg_16507	0858	ENSG00000211460.11	121755533	121767853	+	downstream	1053267	1039946	NearestLocation	TSN
chr2	121771598	121780400	reg_16498	0857	ENSG00000211460.11	121755533	121767853	+	downstream	20467	3746	NearestLocation	TSN
chr6	167283598	167289200	reg_27518	1515	ENSG00000213066.11	166999182	167052713	+	downstream	287218	230886	NearestLocation	FGFR1OP
chr6	167276198	167278200	reg_27517	1514	ENSG00000213066.11	166999182	167052713	+	downstream	278018	223486	NearestLocation	FGFR1OP
chr6	154949998	154953200	reg_27363	1507	ENSG00000213079.9	154733325	154834244	+	downstream	218275	115755	NearestLocation	SCAF8
chr5	134044398	134062000	reg_24967	1366	ENSG00000213585.10	133971915	134005133	-	upstream	-48067	39266	NearestLocation	VDAC1
chr5	133976998	133978800	reg_24961	1364	ENSG00000213585.10	133971915	134005133	-	inside	27233	5084	Overlapping	VDAC1
chr5	134038198	134042200	reg_24966	1365	ENSG00000213585.10	133971915	134005133	-	upstream	-35067	33066	NearestLocation	VDAC1
chr14	49482598	49485200	reg_9061	0496	ENSG00000213741.8	49570984	49598690	-	downstream	114790	85784	NearestLocation	RPS29
chr2	54859798	54861200	reg_15675	0816	ENSG00000214595.11	54724542	54972018	+	inside	135958	110818	NearestLocation	EML6
chr2	31057798	31060800	reg_15370	0795	ENSG00000214711.9	31174681	31217545	-	downstream	158245	113881	NearestLocation	CAPN14
chr2	31050398	31057800	reg_15369	0794	ENSG00000214711.9	31174681	31217545	-	downstream	163445	116881	NearestLocation	CAPN14
chr2	17440798	17442000	reg_15182	0783	ENSG00000214842.5	17510584	17518439	-	downstream	77039	68584	NearestLocation	RAD51AP2
chr7	16317998	16320000	reg_27792	1537	ENSG00000214960.9	16087527	16421322	-	inside	102322	101322	NearestLocation	ISPD
chr4	8724198	8729200	reg_22238	1223	ENSG00000215612.7	8846076	8871817	-	downstream	145117	116876	NearestLocation	HMX1
chr2	241926598	241928000	reg_17769	0941	ENSG00000216921.7	241893985	241902551	-	upstream	-24749	24048	NearestLocation
chr8	25765398	25767800	reg_29635	1656	ENSG00000221818.8	25841730	26045397	-	downstream	278797	73930	NearestLocation	EBF2
chr8	26242798	26246800	reg_29643	1657	ENSG00000221914.8	26291491	26372680	+	upstream	-46691	44691	NearestLocation	PPP2R2A
chr15	71537798	71539200	reg_10570	0589	ENSG00000225362.8	71110244	71115494	-	upstream	-423006	422305	NearestLocation	CT62
chr3	76683998	76686800	reg_20887	1170	ENSG00000227124.8	75729961	75785567	-	upstream	-899833	898432	NearestLocation	ZNF717
chr3	75134998	75138200	reg_20880	1168	ENSG00000227124.8	75729961	75785567	-	downstream	648967	591761	NearestLocation	ZNF717
chr3	75099798	75103200	reg_20879	1167	ENSG00000227124.8	75729961	75785567	-	downstream	684067	626761	NearestLocation	ZNF717
chr3	76667998	76670600	reg_20886	1169	ENSG00000227124.8	75729961	75785567	-	upstream	-883733	882432	NearestLocation	ZNF717
chr3	77647998	77649200	reg_20892	1171	ENSG00000227124.8	75729961	75785567	-	upstream	-1863033	1862432	NearestLocation	ZNF717
chr3	77793598	77801800	reg_20894	1172	ENSG00000227124.8	75729961	75785567	-	upstream	-2012133	2008032	NearestLocation	ZNF717
chr2	97687998	97691400	reg_16145	0841	ENSG00000228486.10	97669743	97703024	+	inside	19957	11624	NearestLocation	LINC01125
chr9	114717198	114723600	reg_31917	1797	ENSG00000230601.6	114666434	114682066	-	upstream	-38334	35133	NearestLocation
chr18	5140598	5144600	reg_13533	0718	ENSG00000231824.3	5145285	5197503	-	downstream	54903	685	NearestLocation	AKAIN1
chr7	39579798	39580600	reg_28123	1564	ENSG00000241127.7	39566376	39610320	+	inside	13824	13423	NearestLocation	YAE1D1
chr9	100738198	100740800	reg_31690	1785	ENSG00000241697.4	100473113	100577636	+	downstream	266387	160563	NearestLocation	TMEFF1
chr21	33847798	33850200	reg_18935	1048	ENSG00000241837.6	33903453	33915980	-	downstream	66980	53253	NearestLocation	ATP5O
chr9	110005198	110007600	reg_31829	1795	ENSG00000241978.9	110048598	110172512	+	upstream	-42198	40998	NearestLocation	AKAP2
chr2	233697198	233702400	reg_17600	0926	ENSG00000242366.3	233617645	233773310	+	inside	82155	70910	Overlapping	UGT1A8
chr2	233697198	233702400	reg_17600	0926	ENSG00000242515.5	233636454	233773305	+	inside	63346	60745	Overlapping	UGT1A10
chr5	141000598	141001600	reg_25080	1378	ENSG00000243232.4	140966235	141012344	+	inside	34865	10744	NearestLocation	PCDHAC2
chr1	43066798	43068200	reg_924	0039	ENSG00000243710.7	43172149	43254358	+	upstream	-104649	103949	NearestLocation	CFAP57
chr1	43068398	43069000	reg_925	0040	ENSG00000243710.7	43172149	43254358	+	upstream	-103449	103149	NearestLocation	CFAP57
chr21	34021198	34025800	reg_18939	1050	ENSG00000243927.5	34073523	34143034	+	upstream	-50023	47723	NearestLocation	MRPS6
chr6	48377198	48380400	reg_26455	1450	ENSG00000244694.7	47878028	48068689	-	upstream	-310111	308510	NearestLocation	PTCHD4
chr5	141000598	141001600	reg_25080	1378	ENSG00000248383.4	140926369	141012344	+	inside	74731	10744	Overlapping	PCDHAC1
chr4	99721998	99724800	reg_23058	1257	ENSG00000248713.1	99636529	99654648	-	upstream	-68752	67351	NearestLocation
chr19	35603198	35606800	reg_14665	0753	ENSG00000249115.8	35612770	35625349	+	upstream	-7770	5970	NearestLocation	HAUS5
chr4	82627598	82632200	reg_22893	1253	ENSG00000249242.7	82483170	82562357	-	upstream	-67543	65242	NearestLocation	TMEM150C
chr6	114167198	114170200	reg_26905	1478	ENSG00000249853.7	114055586	114343045	-	inside	174345	111613	NearestLocation	HS3ST5
chr3	45210198	45211400	reg_20416	1143	ENSG00000249992.1	45224466	45226278	-	downstream	15478	13066	NearestLocation	TMEM158
chr5	73437998	73439000	reg_24371	1333	ENSG00000251493.4	73446256	73448527	-	downstream	10027	7256	NearestLocation	FOXD1
chr5	73436198	73437800	reg_24370	1332	ENSG00000251493.4	73446256	73448527	-	downstream	11527	8456	NearestLocation	FOXD1
chr5	73387398	73390800	reg_24367	1330	ENSG00000251493.4	73446256	73448527	-	downstream	59427	55456	NearestLocation	FOXD1
chr5	73407198	73408200	reg_24369	1331	ENSG00000251493.4	73446256	73448527	-	downstream	40827	38056	NearestLocation	FOXD1
chr5	141000598	141001600	reg_25080	1378	ENSG00000251664.3	140875302	141012344	+	inside	125798	10744	Overlapping	PCDHA12
chr7	106568198	106569800	reg_28845	1612	ENSG00000253276.2	106656765	106660996	-	downstream	91996	86965	NearestLocation	CCDC71L
chr12	74887998	74891400	reg_7210	0366	ENSG00000253719.3	74537827	74545430	+	downstream	351873	342569	NearestLocation	ATXN7L3B
chr12	74600798	74604000	reg_7207	0365	ENSG00000253719.3	74537827	74545430	+	downstream	64573	55369	NearestLocation	ATXN7L3B
chr8	55847198	55848600	reg_29937	1672	ENSG00000254087.7	55879813	56014168	+	upstream	-31913	31213	NearestLocation	LYN
chr7	29030598	29047000	reg_27967	1554	ENSG00000255690.2	28953358	28958292	-	upstream	-80508	72307	NearestLocation	TRIL
chr16	86962398	86967200	reg_12022	0654	ENSG00000260456.6	87302801	87317420	-	downstream	352620	335601	NearestLocation	C16orf95
chr11	13834198	13839400	reg_5013	0246	ENSG00000262655.3	13962689	14267884	+	upstream	-125889	123289	NearestLocation	SPON1
chr15	57597798	57600600	reg_10272	0572	ENSG00000263155.5	57591941	57685364	+	inside	7259	5858	NearestLocation	MYZAP
chr10	47400598	47411200	reg_3649	0176	ENSG00000265763.3	47365496	47384273	-	upstream	-21627	16326	NearestLocation	ZNF488
chr10	47205398	47208800	reg_3641	0175	ENSG00000266524.2	47300386	47313547	+	upstream	-93286	91586	NearestLocation	GDF10
chrX	116229198	116232400	reg_32909	1877	ENSG00000268104.2	116436622	116461458	+	upstream	-205822	204222	NearestLocation	SLC6A14
chrX	116245398	116247200	reg_32911	1878	ENSG00000268104.2	116436622	116461458	+	upstream	-190322	189422	NearestLocation	SLC6A14
chr12	13556798	13562600	reg_6601	0321	ENSG00000273079.5	13537337	13980363	-	inside	420663	19462	Overlapping	GRIN2B
chr12	13723198	13728400	reg_6606	0325	ENSG00000273079.5	13537337	13980363	-	inside	254563	185862	NearestLocation	GRIN2B
chr12	13990798	13994600	reg_6616	0332	ENSG00000273079.5	13537337	13980363	-	upstream	-12337	10436	NearestLocation	GRIN2B
chr12	13572998	13575200	reg_6602	0322	ENSG00000273079.5	13537337	13980363	-	inside	406263	35662	Overlapping	GRIN2B
chr12	13579398	13583200	reg_6603	0323	ENSG00000273079.5	13537337	13980363	-	inside	399063	42062	Overlapping	GRIN2B
chr12	13733198	13737000	reg_6607	0326	ENSG00000273079.5	13537337	13980363	-	inside	245263	195862	NearestLocation	GRIN2B
chr12	13949198	13952600	reg_6614	0330	ENSG00000273079.5	13537337	13980363	-	inside	29463	27763	NearestLocation	GRIN2B
chr12	13940198	13942600	reg_6613	0329	ENSG00000273079.5	13537337	13980363	-	inside	38963	37763	NearestLocation	GRIN2B
chr12	13875598	13882400	reg_6609	0328	ENSG00000273079.5	13537337	13980363	-	inside	101363	97963	NearestLocation	GRIN2B
chr12	13960198	13962000	reg_6615	0331	ENSG00000273079.5	13537337	13980363	-	inside	19263	18363	NearestLocation	GRIN2B
chr12	13653998	13664400	reg_6604	0324	ENSG00000273079.5	13537337	13980363	-	inside	321163	116662	NearestLocation	GRIN2B
chr12	13740198	13743000	reg_6608	0327	ENSG00000273079.5	13537337	13980363	-	inside	238763	202862	NearestLocation	GRIN2B
chr7	74993398	74995200	reg_28455	1588	ENSG00000274523.4	75027122	75073881	-	downstream	79581	31922	NearestLocation	RCC1L
chr13	71872398	71880000	reg_8418	0460	ENSG00000276644.4	71437966	71867192	-	upstream	-9008	5207	NearestLocation	DACH1
chr13	71769798	71776800	reg_8416	0459	ENSG00000276644.4	71437966	71867192	-	inside	93892	90392	NearestLocation	DACH1
chr13	71604598	71612400	reg_8412	0458	ENSG00000276644.4	71437966	71867192	-	inside	258692	166633	NearestLocation	DACH1
chr8	24927398	24928600	reg_29626	1655	ENSG00000277586.1	24950955	24957110	-	downstream	29110	22355	NearestLocation	NEFL

## Sheet: cHiC_actProm_geneList
A4GALT
AATF
ABCC1
ABCC4
ABCD3
ABHD17C
ABHD2
ABHD4
ABHD6
ABT1
ACO1
ACOX2
ACP6
ACPT
ACSL1
ACSL3
ACSL5
ACSS3
ACYP1
ADAM10
ADAM12
ADAM19
ADAM22
ADAM32
ADAMTS15
ADAMTS7
ADCK1
ADGRA3
ADGRB3
ADGRE5
ADGRF2
ADGRF3
ADGRL2
ADM
ADO
ADRA1D
ADRA2C
AE000662.92
AFF1
AFTPH
AGAP1
AGAP2
AGBL3
AGMO
AGR3
AGTPBP1
AHR
AIFM3
AJUBA
AK5
AKAIN1
AKAP2
AKAP7
AKR1D1
ALCAM
ALDH1A1
ALDH1A3
ALKBH2
ALPK3
ALS2
AMD1
AMIGO2
AMN1
AMOT
AMZ1
ANAPC13
ANAPC5
ANK1
ANKIB1
ANKK1
ANKRD22
ANKRD46
ANO4
ANO6
ANOS1
ANXA1
ANXA3
AP1AR
AP1S3
AP2B1
AP4E1
APCDD1
API5
APMAP
APOA1BP
APOBEC4
APOH
AQP4
AQP5
AQP6
AREG
ARF6
ARG2
ARHGAP18
ARHGAP21
ARHGAP23
ARHGAP25
ARHGAP40
ARHGAP5
ARHGAP6
ARHGDIB
ARHGEF16
ARID2
ARL4A
ARL4C
ARL6IP5
ARMS2
ARPC2
ARRDC3
ARRDC4
ARSB
ARSJ
ARVCF
ASAP1
ASB1
ASB4
ASB9
ASCC3
ASCL2
ASIC1
ASPM
ASPSCR1
ASZ1
ATAD1
ATF7IP
ATL2
ATOH8
ATP13A3
ATP1A1
ATP1B1
ATP23
ATP2A2
ATP2B1
ATP5O
ATP6AP1L
ATP6V1E1
ATP7A
ATP9A
ATRAID
ATXN1
ATXN7L1
ATXN7L3B
AUTS2
AVL9
AXIN2
B3GALT2
B3GNT2
B4GALT4
B4GALT5
BACH2
BAMBI
BANP
BARHL2
BARX2
BBS10
BBS2
BBX
BCAR3
BCAS3
BCHE
BCL11A
BCL11B
BCL6B
BCOR
BEAN1
BICC1
BIN1
BIRC2
BLOC1S4
BMP2
BMP2K
BMP4
BMP7
BMPER
BOD1L1
BOD1L2
BRSK1
BTBD3
BTC
BTG1
BTG3
BTN1A1
BTN2A1
BUD13
BZW1
C10orf76
C11orf58
C12orf49
C14orf28
C14orf37
C15orf41
C16orf45
C16orf74
C16orf95
C1GALT1C1
C1orf228
C1orf87
C20orf196
C20orf85
C2CD4B
C2orf47
C2orf70
C3orf58
C3orf67
C5
C5orf15
C6orf141
C6orf223
C8orf4
C9
C9orf114
C9orf3
C9orf43
CAB39L
CABLES1
CABYR
CACHD1
CACNA2D1
CACNA2D3
CACNG2
CACUL1
CADM1
CADPS
CALB2
CALCA
CALM1
CALM2
CALN1
CAMK2G
CAMTA1
CAND2
CAPN14
CAPN6
CAPS2
CAPZB
CARTPT
CASC10
CASK
CASP7
CASS4
CBLB
CBR1
CBWD2
CBX2
CBX4
CBX7
CBX8
CCDC134
CCDC146
CCDC149
CCDC167
CCDC17
CCDC170
CCDC180
CCDC28A
CCDC34
CCDC68
CCDC71L
CCDC89
CCL24
CCND1
CCNJL
CCSER1
CCSER2
CCZ1B
CD200R1
CD46
CD47
CD59
CD5L
CD9
CDADC1
CDC25A
CDC42BPG
CDC42EP3
CDC7
CDCA7
CDH11
CDH13
CDH26
CDK15
CDK19
CDK5RAP3
CDKAL1
CDKL3
CDKN2AIP
CDKN2B
CDKN3
CDR2
CDS2
CDX2
CEACAM8
CEBPB
CEMIP
CENPBD1
CENPE
CENPO
CEP112
CEP162
CEP250
CEP290
CEP72
CFAP57
CFAP58
CFAP61
CFTR
CGREF1
CHAC2
CHAF1B
CHD6
CHIC2
CHMP2B
CHMP6
CHN1
CHORDC1
CHPT1
CHRM3
CHST15
CHSY1
CITED1
CITED4
CKAP2L
CLCN5
CLDN10
CLDN16
CLDN23
CLDN25
CLDN4
CLIC4
CLIC6
CLP1
CMC1
CMPK2
CMSS1
CMTM7
CMTM8
CNIH3
CNOT6L
CNTD2
CNTN4
CNTN5
CNTRL
COBL
COBLL1
COG1
COL18A1
COL6A1
COLEC12
COLGALT2
COMMD2
COMMD7
CORO1C
COX6A1P2
COX7C
CPA6
CPVL
CREBBP
CRKL
CROT
CRTAC1
CRY2
CRYBG3
CRYM
CSGALNACT1
CSGALNACT2
CSMD2
CSMD3
CST3
CT62
CTAGE5
CTDSP2
CTGF
CTSV
CTTNBP2
CTU1
CUBN
CUEDC1
CXCL1
CXCL14
CXCL2
CXCL3
CXCL9
CXXC5
CYGB
CYP1B1
CYP4X1
CYR61
CYTH1
CYTH2
CYTH4
DAAM1
DACH1
DACH2
DACT2
DAD1
DBP
DCLRE1A
DCPS
DCTD
DDX18
DDX60
DEK
DENND1A
DENND3
DEPDC1B
DGKE
DHX35
DIAPH3
DIEXF
DIRAS2
DISP1
DKK1
DLG2
DLGAP1
DLX1
DLX6
DMRT2
DNAH12
DNAH6
DNAH7
DNPEP
DOCK1
DOCK3
DOK5
DPEP1
DPH6
DPP4
DPPA2
DPY19L1
DRAM1
DRC1
DRD1
DRD2
DSCAML1
DTX3
DUSP22
DUSP23
DUSP26
DUSP5
DUSP6
DZIP1
E2F7
E2F8
EBF2
EDAR
EDEM1
EFHC2
EFNB2
EGLN3
EHD3
EHD4
EIF4H
ELAVL2
ELFN2
ELMO1
EMC2
EMILIN1
EML1
EML6
EMP1
EMX2
ENDOU
ENO4
ENPP3
ENTPD6
EPB41L2
EPG5
EPGN
EPHA3
EPHA5
EPHA6
EPHX4
EPM2A
EPS15
ERCC6L2
EREG
ERF
ERG
ERGIC2
ERGIC3
ERRFI1
ESX1
ETS2
ETV6
EVI5
EVX1
EXOC1
EXOC3
EXOC4
EYA1
F2R
FABP6
FAM102A
FAM105A
FAM110B
FAM150A
FAM150B
FAM160B1
FAM168B
FAM171B
FAM173B
FAM174B
FAM177B
FAM179A
FAM184A
FAM198B
FAM210B
FAM217B
FAM3C
FAM43A
FAM46A
FAM60A
FAM84A
FAM84B
FANCL
FARP1
FASLG
FAT1
FBLN1
FBXO3
FBXO33
FBXO47
FBXW7
FCGR2A
FCRL5
FDPS
FGD2
FGD3
FGF19
FGF9
FGFBP1
FGFBP3
FGFR1OP
FGFRL1
FGGY
FGL2
FHL2
FHL3
FIGN
FIS1
FJX1
FLJ20373
FLRT3
FLT1
FLT3
FMNL2
FMNL3
FNDC3B
FNDC5
FOPNL
FOSL2
FOXA2
FOXB1
FOXB2
FOXC2
FOXD1
FOXD2
FOXF1
FOXF2
FOXL1
FOXN2
FOXN3
FOXO1
FOXQ1
FOXR1
FRA10AC1
FRAS1
FREM2
FRMD5
FSD1L
FSTL4
FTX
FUBP3
FUT10
FXN
FXYD2
FXYD6
FZD7
FZD8
GADD45B
GADL1
GALNT10
GALNT13
GALNT5
GALNT6
GAPVD1
GAREM1
GATA3
GATA5
GATA6
GATB
GBE1
GCA
GCOM1
GDF10
GDF5
GDNF
GDPD5
GFI1
GFOD1
GIMAP4
GIMAP7
GIMAP8
GIN1
GJA5
GJA8
GJB5
GK
GLCCI1
GLCE
GLDC
GLIPR1L1
GLIS1
GLO1
GLRA2
GLRX3
GLS
GLUD2
GMNN
GNA12
GNB4
GNG12
GNG7
GOLGA7B
GOLIM4
GOPC
GOT2
GPATCH2L
GPBP1
GPC1
GPC4
GPC5
GPCPD1
GPD2
GPKOW
GPR156
GPR179
GPR6
GPR84
GPSM2
GREB1L
GRHL3
GRIK4
GRIN2B
GRIN2C
GRK3
GRK5
GRM7
GRM8
GRWD1
GS1
GSK3B
GSN
GSTK1
GSX1
GTF3C2
GTF3C3
GTF3C6
GTPBP2
GTPBP8
GUCA2A
GULP1
H2AFY
HAAO
HAS2
HAS3
HAUS5
HAUS6
HAVCR1
HCCS
HDAC4
HEATR5A
HES1
HEXB
HEXIM2
HHEX
HIBCH
HIF1A
HIP1
HIST1H1B
HIST1H2BK
HIST1H2BO
HIST1H3H
HIST1H4K
HIVEP3
HLCS
HM13
HMGCLL1
HMGN4
HMX1
HMX3
HNF1A
HNF1B
HNRNPA2B1
HNRNPA3
HOOK1
HOXA10
HOXB
HOXB1
HOXB2
HOXB3
HOXB5
HOXB8
HOXB9
HOXC10
HOXC11
HOXC12
HOXC13
HOXC4
HOXC8
HOXC9
HPDL
HPS3
HRH2
HS3ST1
HS3ST5
HS6ST1
HSF2
HSPA12A
HSPA14
HSPA6
HSPA9
HSPG2
HTATIP2
HTR1B
HTRA4
IBTK
ICE2
ICK
ICMT
ID2
ID4
IDI1
IFI44
IFNAR2
IFRD1
IGFBP3
IGFBP4
IGFL4
IKBKAP
IL1A
IL1B
IL1F10
IL1RAP
IL1RAPL1
IL22RA1
IL33
IL4R
INPP4A
INPP4B
INPP5K
INSIG1
INSIG2
INSM1
INTS6
IPMK
IPO8
IQCE
IRAK2
IRF2
IRF2BP2
IRS1
IRS2
IRX5
ISM1
ISPD
ISX
ITGA6
ITSN1
IYD
JAG1
JARID2
JRKL
JUN
KANSL1L
KAZALD1
KAZN
KBTBD3
KCNE4
KCNF1
KCNG1
KCNH2
KCNJ6
KCNK10
KCNK9
KCNMA1
KCNMB4
KCNQ3
KCNV1
KCTD1
KCTD12
KDELR1
KDM1A
KDM3A
KDM6A
KDM7A
KHK
KIAA0430
KIAA0895
KIAA1551
KIF26B
KIF2C
KIRREL
KITLG
KIZ
KLF4
KLF5
KLF6
KLF7
KLHDC7A
KLHL42
KLHL8
KLK10
KLK14
KLK15
KLK5
KLK6
KLK7
KPNA1
KRBOX4
KRR1
KRT15
KRT18
KRT31
KRT32
KRT33A
KRT34
KRT35
KRT36
KRT37
KRT38
KRT80
KRT9
KRTAP1
KRTAP10
KRTAP16
KRTAP17
KRTAP2
KRTAP29
KRTAP3
KRTAP4
KRTAP9
KSR1
KYAT1
LACC1
LAMA4
LAMB1
LAMC1
LARP6
LBX1
LCA5
LCOR
LDLRAD3
LECT2
LETMD1
LEUTX
LGALSL
LGI2
LHPP
LHX1
LIG1
LINC00556
LINC00620
LINC00659
LINC01125
LIPT2
LL22NC01
LMCD1
LMNTD1
LMTK3
LMX1A
LMX1B
LPCAT2
LPIN2
LRAT
LRP1
LRP1B
LRP2BP
LRP4
LRP6
LRRC1
LRRC17
LRRC4
LRRC49
LRRC6
LRRIQ3
LRRTM1
LSG1
LSM8
LURAP1L
LYL1
LYN
LYNX1
LYPD6B
MACROD2
MAGEA4
MAGI3
MALRD1
MAML3
MAN1A1
MANEA
MANF
MAOA
MAP1B
MAP3K1
MAP3K5
MAP3K7CL
MAP3K8
MAP4K2
MAP4K3
MAP7
MAPK8IP1
MAPKBP1
MAPRE2
MARCH10
MARCKS
MAST4
MAT1A
MATR3
MAX
MB
MBNL2
MCCC2
MCF2L
ME3
MED13
MED13L
MEGF6
MEI1
MEIG1
MEIS2
MELK
MEOX1
MEP1A
METAP1D
MFNG
MFSD1
MGAT5
MGME1
MGST2
MICAL3
MICU2
MID1
MID1IP1
MINA
MIOS
MIPEP
MIR10A
MIR1200
MIR1203
MIR1260B
MIR1289
MIR130A
MIR195
MIR196A1
MIR196A2
MIR21
MIR221
MIR2276
MIR23B
MIR28
MIR2909
MIR3140
MIR3148
MIR31HG
MIR3619
MIR3679
MIR378G
MIR3910
MIR4301
MIR4323
MIR4433
MIR4494
MIR4660
MIR4698
MIR4711
MIR4803
MIR545
MIR555
MIR5580
MIR575
MIR615
MIR629
MIR9
MIRLET7I
MIS18BP1
MKKS
MKL1
MKL2
MKLN1
MKRN2
MLH3
MLLT3
MLLT4
MLPH
MLXIPL
MMADHC
MMP14
MMP7
MMRN1
MORC4
MOSPD2
MPDZ
MPZL2
MRFAP1L1
MRPL19
MRPL22
MRPL36
MRPL44
MRPL50
MRPS14
MRPS18A
MRPS23
MRPS27
MRPS30
MRPS6
MSI2
MSRA
MSRB2
MSX2
MTAP
MTCH1
MTCL1
MTHFD1L
MTHFD2L
MTHFSD
MTX2
MUT
MX1
MX2
MYB
MYBL1
MYC
MYCN
MYEF2
MYL12B
MYLIP
MYO10
MYOF
MYRFL
MYSM1
MYZAP
NAA30
NAALADL2
NACA2
NAP1L1
NAPG
NAT16
NAV3
NBAS
NCALD
NCAM1
NCK2
NCKAP5L
NCOA3
NCOR2
NDST1
NDUFA4
NDUFB1
NDUFB4
NEBL
NECTIN1
NECTIN3
NEDD4
NEFL
NEK2
NEK7
NEK9
NEMF
NEPRO
NEURL3
NFAT5
NFATC2
NFE2L3
NFIL3
NHEJ1
NHLH1
NHLRC3
NIPA2
NKD1
NKD2
NMD3
NMNAT2
NOVA1
NPAS2
NPNT
NPTX2
NPY4R
NR2C2
NR2F1
NR3C1
NR4A2
NR5A2
NR6A1
NRCAM
NRF1
NRIP1
NRP1
NRSN2
NT5DC3
NTMT1
NTN4
NTPCR
NTRK2
NUAK2
NUDT12
NUFIP1
NUP62CL
NXN
NXPH2
NXPH3
OAS1
OAT
OGFR
ONECUT1
OR2AE1
OR2T11
OR6J1
OSBPL10
OSBPL1A
OSBPL3
OSR1
OTOF
OTUB2
OTUD1
OTX1
OXA1L
OXTR
P2RY1
PABPC1
PADI2
PAK5
PALD1
PALM2-AKAP2
PAN3
PAPD4
PAPSS2
PARD6B
PARM1
PARN
PARP11
PARP14
PARPBP
PATJ
PATL1
PAX9
PCBP1
PCBP3
PCDH19
PCDHA10
PCDHA12
PCDHA4
PCDHA5
PCDHAC1
PCDHAC2
PCMTD1
PCMTD2
PCNX2
PCP4
PCSK5
PCTP
PDCD6IP
PDE4B
PDE8A
PDGFC
PDGFD
PDIK1L
PDK1
PDK3
PDSS1
PDZD8
PDZRN3
PELI1
PELI2
PFDN1
PGAM2
PGAP1
PHC2
PHF19
PHF3
PHKA1
PHLDA1
PHOSPHO1
PHYHIPL
PIAS1
PIBF1
PICK1
PIGC
PIGN
PIK3C3
PIK3R1
PIK3R3
PIM1
PIP4K2A
PIR
PITPNA
PITRM1
PITX1
PIWIL1
PKM
PKN2
PLA2G4C
PLAU
PLB1
PLCH1
PLCXD3
PLEKHA1
PLEKHA2
PLEKHB2
PLEKHG1
PLEKHG3
PLEKHG6
PLEKHS1
PLK2
PLOD2
PLOD3
PLSCR1
PMAIP1
PNKD
PNMAL1
PNMAL2
PNOC
POC1A
POFUT2
POLE4
POLG
POLL
POMGNT2
POPDC3
POU2F1
POU2F3
POU3F1
PPARG
PPFIBP1
PPIL1
PPM1A
PPM1H
PPP1CB
PPP1R12A
PPP1R16B
PPP1R36
PPP1R3B
PPP1R3D
PPP2CA
PPP2R2A
PPP3CB
PPP5C
PQBP1
PRAMEF12
PRDM1
PRDM16
PREB
PREX1
PRHOXNB
PRKAB2
PRKACB
PRKACG
PRKCE
PRKD3
PRKX
PRLR
PRMT6
PRND
PRNP
PROK2
PROM1
PROX1
PRR15
PRRC2C
PRSS23
PRUNE2
PSAP
PSMB1
PSMB7
PSMC2
PSMD12
PSME1
PSPH
PSTPIP2
PTCD2
PTCH1
PTCHD1
PTCHD4
PTEN
PTPN1
PTPN12
PTPN3
PTPRH
PTS
PXDC1
PXDN
PYCARD
PYGB
QDPR
QPCT
QRFPR
QSOX2
RAB11FIP2
RAB20
RAB28
RAB30
RAB4A
RAD23B
RAD51AP2
RAD51B
RALA
RALGAPB
RAP1A
RAP1B
RAPGEF2
RAPGEF3
RAPGEF4
RAPH1
RARRES3
RASA1
RASA3
RASEF
RASL10B
RASSF10
RBBP8NL
RBCK1
RBM22
RBM24
RBM41
RBM43
RBMX2
RBPMS
RCAN2
RCBTB2
RCC1L
RCSD1
RELN
RETNLB
RFC3
RFC4
RGCC
RGL1
RGMB
RGS10
RGS14
RGS2
RGS9
RHBDD1
RINT1
RIPPLY1
RMDN2
RNASEH2B
RNF128
RNF138
RNF170
RNF19B
RNF207
RNF217
RNF43
RNPC3
RNU4
RNU5A
RNU6
RNU6ATAC11P
RNU7
ROMO1
ROR2
RORA
RPAP1
RPAP3
RPF2
RPL3
RPL31
RPL32
RPL38
RPRD1B
RPS14
RPS27A
RPS29
RPS6KC1
RPTOR
RRAGB
RRP1
RRS1
RSPH9
RTCA
RUSC1
RUSC2
S100A6
S100PBP
SALL4
SAMD4A
SAMD5
SAP18
SATB2
SAV1
SCAF8
SCARNA5
SCARNA6
SCD5
SCG2
SCOC
SDAD1
SDHD
SEC14L1
SEMA3C
SEMA3E
SEMA4D
SEMA4F
SEPHS1
SEPSECS
SERBP1
SERP2
SERPINB1
SERPIND1
SERPINE2
SERPINI1
SERTAD2
SFRP5
SGIP1
SGK223
SGO1
SGPP1
SGSM2
SH3BP4
SH3KBP1
SHANK2
SHB
SHCBP1L
SHH
SHISA2
SHISA6
SHROOM3
SIGLEC14
SIGLEC9
SIM2
SIPA1L1
SIRPA
SIX1
SIX4
SKA3
SKAP1
SLC10A1
SLC10A6
SLC12A2
SLC14A1
SLC19A3
SLC1A1
SLC22A3
SLC25A15
SLC25A17
SLC25A21
SLC25A28
SLC25A51
SLC26A5
SLC29A1
SLC2A1
SLC2A12
SLC30A2
SLC30A5
SLC35B3
SLC35C1
SLC35D2
SLC36A4
SLC38A2
SLC39A11
SLC44A3
SLC45A1
SLC45A4
SLC48A1
SLC4A8
SLC52A3
SLC5A9
SLC6A14
SLC6A6
SLC7A11
SLC7A5
SLC7A7
SLC8A3
SLC9A3
SLCO3A1
SLFN12L
SLFN13
SLIT1
SLTM
SLX4IP
SMIM2
SMKR1
SMOC1
SMOC2
SMUG1
SMURF1
SMYD3
SNAI1
SNAP29
SNAPC1
SNCA
SND1
SNORA11.1
SNORA19.3
SNORA32.3
SNORA51.2
SNORA63.2
SNORA63.6
SNORA64.2
SNORA70.15
SNORA70.8
SNORD112.19
SNORD112.20
SNORD112.22
SNORD17
SNORD2
SNORD27.2
SNORD42.1
SNORD45.3
SNORD56.2
SNORD7
SNORD77.2
SNORD77.4
SNORD81.1
SNORD81.4
SNORD83B
SNORD94
SNTB1
SNTB2
SNX13
SNX16
SNX25
SOBP
SOCS5
SOCS7
SORBS1
SORT1
SOST
SOWAHC
SOX2
SOX4
SOX5
SOX6
SOX9
SP140
SP3
SP8
SPACA4
SPATA13
SPATS2L
SPC24
SPC25
SPHK2
SPIN4
SPINK1
SPNS1
SPON1
SPOP
SPRED2
SPRY1
SPRY2
SPRY4
SPSB1
SPTBN1
SPTSSA
SRBD1
SRD5A3
SRGAP3
SRI
SRSF1
SRSF2
SRSF5
SRSF7
SS18L2
SSFA2
SSTR5
ST18
ST3GAL1
ST3GAL4
ST3GAL5
ST6GAL2
ST6GALNAC1
ST6GALNAC2
ST8SIA4
ST8SIA6
STARD13
STARD3NL
STAT5B
STAT6
STEAP1
STEAP3
STEAP4
STK26
STK32A
STK32C
STK38
STK38L
STON1-GTF2A1L
STPG1
STRA13
STT3B
STX10
STX16
STXBP5L
SUB1
SUCLG1
SUCLG2
SUCO
SUGCT
SULF2
SUPT4H1
SV2B
SVIL
SYBU
SYT15
SYT3
SYTL2
SYTL5
T
TANGO6
TAPBPL
TATDN2
TBC1D20
TBC1D22A
TBC1D30
TBC1D4
TBC1D7
TBCD
TBL1Y
TBPL2
TBX1
TBX2
TBX3
TBX4
TBXAS1
TCF23
TCF7
TCF7L2
TCN1
TCP11L2
TEKT1
TERF1
TES
TESC
TET1
TEX30
TFAM
TFAP2C
TFB1M
TFCP2L1
TFF2
TFIP11
TGFB2
TGFBR2
TGIF1
TGM3
THBS1
THBS2
THOC7
THTPA
TICRR
TIMM9
TIMP3
TKT
TLE3
TLR3
TLR4
TM4SF1
TM4SF4
TMBIM1
TMBIM6
TMCO4
TMEFF1
TMEFF2
TMEM115
TMEM132E
TMEM14A
TMEM150C
TMEM158
TMEM161B
TMEM165
TMEM167A
TMEM170B
TMEM18
TMEM182
TMEM190
TMEM200A
TMEM214
TMEM221
TMEM229B
TMEM238
TMEM30B
TMEM51
TMEM63C
TMEM66
TMEM67
TMEM69
TMEM70
TMEM9
TMPO
TMPRSS13
TMSB4X
TMTC3
TMX1
TMX4
TNC
TNFAIP3
TNFAIP8
TNFRSF10C
TNFRSF19
TNFRSF1A
TNFRSF1B
TNFRSF21
TNFSF15
TNFSF4
TNFSF8
TNIP1
TNS3
TOLLIP
TOX2
TOX3
TP53I11
TPD52L2
TPGS1
TPM1
TPRG1
TRABD2A
TRAF1
TRAF3IP1
TRAF5
TRAK1
TRAM1L1
TRAM2
TRAPPC9
TRDMT1
TRHR
TRIB1
TRIB2
TRIB3
TRIL
TRIM11
TRIM16L
TRIM24
TRIM56
TRIM62
TRIM68
TRIM69
TRIM71
TRIO
TRMT5
TRPM3
TRUB1
TSEN2
TSG101
TSHR
TSN
TSNARE1
TSPAN1
TSPAN31
TSPAN5
TSPAN9
TSPEAR
TSSC1
TTC12
TTC18
TTC23
TTC8
TTC9
TTC9B
TTLL7
TTLL9
TUBA4A
TWIST1
TYW5
U1.10
U2.5
U3.12
U3.30
U3.36
U3.47
U3.7
U6.1062
U6.11
U6.1125
U6.1166
U6.156
U6.169
U6.173
U6.237
U6.300
U6.310
U6.394
U6.403
U6.513
U6.602
U6.62
U6.633
U6.659
U6.736
U6.757
U6.798
U6.802
U6.893
U6.904
U6.911
U6.944
U6.953
UACA
UBE2H
UBE3C
UBL7
UBTD1
UCN3
UGT1A10
UGT1A6
UGT1A8
UGT2A3
UGT2B10
UGT8
ULK4
UNC5A
UNC5CL
UNG
UPK2
USP12
USP24
USP27X
USP38
USP40
USP43
USP46
USP6NL
UTP18
UTP3
UXS1
VAC14
VAMP1
VAMP3
VANGL1
VAPA
VASH2
VDAC1
VEGFA
VEZF1
VIM
VIMP
VPS54
VRK3
VTA1
VTI1B
VWA2
WARS2
WASF3
WDFY2
WDR11
WDR13
WDR37
WDR4
WDR5B
WDR73
WDR75
WDR76
WDR89
WDR91
WEE1
WNT10A
WNT4
WNT5A
WNT7A
WNT7B
WRNIP1
WWC1
WWC2
WWTR1
XCR1
XIAP
XRCC2
XXYLT1
XYLT1
YAE1D1
YKT6
YTHDF3
YWHAZ
ZAR1L
ZBP1
ZBTB2
ZBTB20
ZBTB39
ZBTB44
ZC2HC1C
ZC3H15
ZCCHC2
ZCCHC6
ZDHHC20
ZFAND5
ZFHX3
ZFP36L1
ZFPM1
ZHX2
ZMAT3
ZMIZ1
ZMYND8
ZNF184
ZNF217
ZNF267
ZNF316
ZNF362
ZNF394
ZNF395
ZNF473
ZNF488
ZNF608
ZNF621
ZNF630
ZNF639
ZNF644
ZNF655
ZNF696
ZNF703
ZNF717
ZNF81
ZNHIT6
ZSCAN2
ZSCAN25
ZSWIM6
ZWINT
hsa
snoU13.123
snoU13.209
snoU13.214
snoU13.236
snoU13.237
snoU13.284
snoU13.296
snoU13.332
snoU13.352
snoU13.406
snoU13.456
snoU13.51
snoU13.87
snoU13.89
