# Supplementary material for: Epigenomic landscape of human colorectal cancer unveils an aberrant core of pan-cancer enhancers orchestrated by YAP/TAZ
Source: Nat Commun. 2021 Apr 20;12:2340. doi: 10.1038/s41467-021-22544-y (PMC8058065; doi:10.1038/s41467-021-22544-y)
Supplement: Supplementary file 10 — Supplementary Data 7 [file 41467_2021_22544_MOESM10_ESM.xlsx]

## Sheet: SQ_2358_noBL_noUN
Supplementary Data 7. Peak calling of TAZ ChIP-seq data. A poisson CDF (cumulative distribution function) is applied to calculate one-side P-values for enrichment with false discovery rate correction (qValue).
chrom	chromStart	chromEnd	name	score	strand	signalValue	pValue	qValue	peak
chr1	186862	187064	TAZ_peak_2	47	.	4.21927	4.72824	1.63148	43
chr1	778718	778926	TAZ_peak_3	56	.	4.39739	5.65135	2.34953	43
chr1	827380	827632	TAZ_peak_4	52	.	4.43225	5.20075	2.0277	64
chr1	1000120	1000334	TAZ_peak_5	45	.	3.59399	4.56426	1.55775	145
chr1	1006409	1006833	TAZ_peak_6	82	.	5.39688	8.24431	4.54926	246
chr1	1019345	1019739	TAZ_peak_7	64	.	4.70961	6.48772	3.08742	89
chr1	1024642	1025001	TAZ_peak_8	79	.	4.0689	7.99138	4.3228	191
chr1	1073781	1074339	TAZ_peak_9	72	.	4.22392	7.26927	3.73464	246
chr1	1079544	1079955	TAZ_peak_10	65	.	4.12363	6.58498	3.1603	155
chr1	1115988	1116354	TAZ_peak_11	50	.	3.92943	5.08049	1.92297	230
chr1	1124710	1125489	TAZ_peak_12	55	.	3.77169	5.58563	2.34953	634
chr1	1136528	1136945	TAZ_peak_13	66	.	4.42544	6.6833	3.20907	86
chr1	1144199	1144663	TAZ_peak_14	39	.	3.21883	3.99616	1.08381	333
chr1	1157543	1157743	TAZ_peak_15	50	.	3.68142	5.08049	1.92297	23
chr1	1158255	1158471	TAZ_peak_16	47	.	3.45133	4.70357	1.63148	39
chr1	1231785	1232306	TAZ_peak_17	211	.	8.82285	21.1215	16.2477	233
chr1	1273744	1274062	TAZ_peak_18	43	.	3.55742	4.33257	1.36881	230
chr1	1308305	1308656	TAZ_peak_19	42	.	3.27521	4.22809	1.28884	159
chr1	1375282	1375531	TAZ_peak_20	38	.	3.31814	3.82032	0.96704	76
chr1	1511707	1512144	TAZ_peak_21	56	.	4.55059	5.61492	2.34953	275
chr1	1615260	1615494	TAZ_peak_22	43	.	3.78941	4.30231	1.35471	148
chr1	1658915	1659253	TAZ_peak_23	56	.	4.5755	5.65135	2.34953	168
chr1	1692692	1692892	TAZ_peak_24	47	.	4.21927	4.72824	1.63148	143
chr1	1724253	1724507	TAZ_peak_25	38	.	3.68492	3.85481	0.96704	185
chr1	1891027	1891322	TAZ_peak_26	53	.	4.0874	5.33775	2.14109	136
chr1	1919610	1919811	TAZ_peak_27	44	.	3.52943	4.46365	1.4693	20
chr1	2050032	2050585	TAZ_peak_28	65	.	4.48959	6.58746	3.1603	418
chr1	2133158	2133571	TAZ_peak_29	41	.	3.22608	4.14638	1.21326	241
chr1	2137614	2137965	TAZ_peak_30	67	.	4.85125	6.70128	3.22616	260
chr1	2227746	2228007	TAZ_peak_31	58	.	4.18344	5.88709	2.55043	155
chr1	2412501	2412701	TAZ_peak_32	38	.	3.49586	3.88905	0.99878	84
chr1	2578253	2578671	TAZ_peak_33	58	.	4.30144	5.86499	2.53108	264
chr1	2586310	2586855	TAZ_peak_34	59	.	4.08633	5.9324	2.59356	363
chr1	3320066	3320266	TAZ_peak_35	39	.	3.5458	3.95962	1.06106	66
chr1	3320531	3320891	TAZ_peak_36	66	.	4.54945	6.6833	3.20907	199
chr1	3454397	3454660	TAZ_peak_37	52	.	4.00962	5.20246	2.02892	155
chr1	3460167	3460367	TAZ_peak_38	46	.	3.52354	4.63316	1.61989	108
chr1	3624827	3625042	TAZ_peak_39	50	.	3.99314	5.03921	1.90531	75
chr1	3857221	3857523	TAZ_peak_40	50	.	3.92943	5.08049	1.92297	132
chr1	3900098	3900962	TAZ_peak_41	161	.	6.92018	16.1482	11.6588	594
chr1	6205985	6206242	TAZ_peak_42	65	.	4.12363	6.58498	3.1603	161
chr1	6235793	6236254	TAZ_peak_43	75	.	4.92146	7.53305	3.95315	225
chr1	6359639	6359841	TAZ_peak_44	43	.	3.78941	4.30231	1.35471	49
chr1	6362762	6362962	TAZ_peak_45	53	.	4.17465	5.31347	2.11856	46
chr1	6393370	6393949	TAZ_peak_46	134	.	7.36279	13.4475	9.16466	327
chr1	6602703	6603209	TAZ_peak_47	82	.	5.52741	8.20957	4.51765	342
chr1	6613189	6613735	TAZ_peak_48	70	.	5.26263	7.0651	3.55474	373
chr1	6625103	6625364	TAZ_peak_49	62	.	4.26511	6.22495	2.85439	174
chr1	6784533	6785354	TAZ_peak_50	97	.	6.35668	9.75298	5.83748	628
chr1	7300948	7301166	TAZ_peak_51	72	.	5.06618	7.27835	3.74067	164
chr1	7704624	7704854	TAZ_peak_52	65	.	4.75678	6.54844	3.1339	113
chr1	7771193	7771548	TAZ_peak_53	66	.	4.93174	6.61915	3.1603	191
chr1	7782001	7782278	TAZ_peak_54	47	.	3.86303	4.72824	1.63148	84
chr1	7783841	7784220	TAZ_peak_55	108	.	7.06915	10.8646	6.82509	136
chr1	8020043	8020410	TAZ_peak_56	66	.	4.93174	6.61915	3.1603	135
chr1	8075569	8075771	TAZ_peak_57	47	.	4.04115	4.72824	1.63148	112
chr1	8077852	8078061	TAZ_peak_58	47	.	4.21927	4.72824	1.63148	96
chr1	8094623	8095273	TAZ_peak_59	47	.	3.86303	4.72824	1.63148	138
chr1	8096566	8097200	TAZ_peak_60	56	.	4.5755	5.65135	2.34953	503
chr1	8097307	8097550	TAZ_peak_61	36	.	3.30941	3.62443	0.81081	158
chr1	8182178	8182970	TAZ_peak_62	96	.	6.26242	9.60486	5.7293	218
chr1	8258924	8259452	TAZ_peak_63	97	.	6.35668	9.75298	5.83748	238
chr1	8285261	8285473	TAZ_peak_64	46	.	3.98123	4.6413	1.62452	81
chr1	8408146	8408348	TAZ_peak_65	47	.	4.04115	4.72824	1.63148	157
chr1	8703239	8703745	TAZ_peak_66	86	.	5.82233	8.67312	4.88553	197
chr1	8829414	8829625	TAZ_peak_67	47	.	4.04115	4.72824	1.63148	59
chr1	8879400	8879609	TAZ_peak_68	47	.	4.04115	4.72824	1.63148	64
chr1	9129055	9129494	TAZ_peak_69	72	.	5.18922	7.20596	3.67401	280
chr1	9279102	9279634	TAZ_peak_70	55	.	3.94438	5.50529	2.28246	471
chr1	9299835	9300793	TAZ_peak_71	206	.	7.19379	20.6283	15.8173	408
chr1	9331060	9331278	TAZ_peak_72	48	.	4.01522	4.83664	1.71772	98
chr1	9428918	9429152	TAZ_peak_73	47	.	3.86303	4.72824	1.63148	118
chr1	9539114	9539543	TAZ_peak_74	75	.	5.20956	7.50396	3.93988	274
chr1	9588486	9588810	TAZ_peak_75	68	.	4.9632	6.86932	3.37912	193
chr1	9815190	9815493	TAZ_peak_76	38	.	3.68492	3.85481	0.96704	134
chr1	9823970	9824286	TAZ_peak_77	38	.	3.68492	3.85481	0.96704	193
chr1	9825226	9825857	TAZ_peak_78	66	.	4.93174	6.61915	3.1603	489
chr1	9910210	9910705	TAZ_peak_79	66	.	4.42544	6.6833	3.20907	138
chr1	9943215	9943494	TAZ_peak_80	58	.	4.30144	5.86499	2.53108	187
chr1	10032464	10032949	TAZ_peak_81	53	.	4.51284	5.31347	2.11856	161
chr1	10257960	10258196	TAZ_peak_82	47	.	4.21927	4.72824	1.63148	71
chr1	10398720	10399341	TAZ_peak_83	65	.	4.60178	6.54844	3.1339	256
chr1	10694507	10694798	TAZ_peak_84	52	.	3.75655	5.20246	2.02892	113
chr1	10759442	10760012	TAZ_peak_85	56	.	4.18971	5.69226	2.38874	353
chr1	10796513	10796752	TAZ_peak_86	43	.	3.80189	4.38223	1.40621	77
chr1	11012241	11012513	TAZ_peak_87	47	.	4.21927	4.72824	1.63148	270
chr1	11805769	11806398	TAZ_peak_88	75	.	5.26568	7.5528	3.97109	286
chr1	11908125	11909112	TAZ_peak_89	54	.	4.59641	5.43053	2.22524	844
chr1	12019164	12019475	TAZ_peak_90	61	.	4.64106	6.14829	2.78807	135
chr1	12143657	12144500	TAZ_peak_91	66	.	4.67624	6.6468	3.18679	681
chr1	12148307	12148675	TAZ_peak_92	85	.	5.41066	8.5293	4.79636	118
chr1	12478216	12478618	TAZ_peak_93	93	.	5.41747	9.31879	5.46515	70
chr1	12480895	12481153	TAZ_peak_94	36	.	3.30941	3.62443	0.81081	198
chr1	12615738	12616304	TAZ_peak_95	86	.	6.00044	8.67312	4.88553	448
chr1	12618928	12619331	TAZ_peak_96	58	.	4.17744	5.86499	2.53108	108
chr1	12708305	12708951	TAZ_peak_97	198	.	10.093	19.8067	15.0284	278
chr1	13651276	13651619	TAZ_peak_98	38	.	3.68492	3.85481	0.96704	173
chr1	13708248	13708988	TAZ_peak_99	70	.	5.09655	7.0651	3.55474	585
chr1	13749178	13749599	TAZ_peak_100	66	.	4.93174	6.61915	3.1603	144
chr1	13888625	13889046	TAZ_peak_101	47	.	3.86303	4.72824	1.63148	120
chr1	15090314	15090816	TAZ_peak_102	186	.	9.67364	18.6874	13.9921	260
chr1	15200765	15200968	TAZ_peak_103	45	.	3.79216	4.51289	1.51207	127
chr1	15201958	15202543	TAZ_peak_104	74	.	5.06679	7.48577	3.92437	421
chr1	15308124	15308472	TAZ_peak_105	69	.	4.15611	6.9063	3.41136	206
chr1	15352365	15352595	TAZ_peak_106	65	.	4.91179	6.54844	3.1339	125
chr1	15409751	15410039	TAZ_peak_107	36	.	3.30941	3.62443	0.81081	105
chr1	15424275	15424584	TAZ_peak_108	56	.	3.89753	5.60881	2.34953	176
chr1	15524069	15525125	TAZ_peak_109	108	.	6.71291	10.8646	6.82509	775
chr1	15526483	15527274	TAZ_peak_110	50	.	3.80543	5.08049	1.92297	155
chr1	15559073	15559812	TAZ_peak_111	76	.	5.28797	7.62754	3.98819	540
chr1	15617168	15617693	TAZ_peak_112	76	.	5.64421	7.62754	3.98819	237
chr1	15617962	15618223	TAZ_peak_113	47	.	4.21927	4.72824	1.63148	124
chr1	15741303	15741568	TAZ_peak_114	51	.	3.98253	5.16131	1.99209	54
chr1	15780680	15781040	TAZ_peak_115	98	.	5.91265	9.85287	5.93265	184
chr1	15795028	15795717	TAZ_peak_116	180	.	9.68787	18.0127	13.3835	328
chr1	15796608	15796982	TAZ_peak_117	58	.	4.05343	5.86499	2.53108	249
chr1	15800062	15800653	TAZ_peak_118	131	.	6.78151	13.1909	8.91737	283
chr1	15834515	15835326	TAZ_peak_119	97	.	6.5348	9.75298	5.83748	438
chr1	15835712	15836068	TAZ_peak_120	56	.	4.75362	5.65135	2.34953	262
chr1	15847361	15847920	TAZ_peak_121	76	.	5.46609	7.62754	3.98819	342
chr1	15975456	15976295	TAZ_peak_122	250	.	11.953	25.0483	19.9293	619
chr1	16143737	16144379	TAZ_peak_123	136	.	6.53076	13.6808	9.38375	274
chr1	16145165	16145474	TAZ_peak_124	61	.	3.9701	6.17367	2.80927	114
chr1	16146223	16146524	TAZ_peak_125	46	.	3.52354	4.63316	1.61989	105
chr1	16154915	16155403	TAZ_peak_126	73	.	4.84538	7.36574	3.81977	80
chr1	16155938	16156454	TAZ_peak_127	88	.	5.62202	8.86683	5.06175	183
chr1	16162449	16162649	TAZ_peak_128	36	.	3.30941	3.62443	0.81081	40
chr1	16164930	16165141	TAZ_peak_129	43	.	3.67547	4.34317	1.37193	153
chr1	16173033	16174181	TAZ_peak_130	447	.	15.3377	44.7429	38.4984	720
chr1	16175951	16176301	TAZ_peak_131	77	.	4.80149	7.74912	4.10069	178
chr1	16181817	16182225	TAZ_peak_132	131	.	6.90551	13.1909	8.91737	172
chr1	16189089	16189380	TAZ_peak_133	57	.	4.39862	5.78771	2.47819	105
chr1	16206770	16207124	TAZ_peak_134	42	.	3.48767	4.22747	1.28827	76
chr1	16217293	16217699	TAZ_peak_135	58	.	4.17744	5.86499	2.53108	369
chr1	16352257	16352774	TAZ_peak_136	56	.	4.5755	5.65135	2.34953	213
chr1	16366707	16367519	TAZ_peak_137	289	.	13.4814	28.9084	23.5672	355
chr1	16367734	16367945	TAZ_peak_138	47	.	4.04115	4.72824	1.63148	76
chr1	16613252	16613543	TAZ_peak_139	73	.	3.8364	7.32717	3.7859	165
chr1	16613660	16613956	TAZ_peak_140	38	.	2.45006	3.88656	0.99842	60
chr1	16644571	16644961	TAZ_peak_141	101	.	5.53427	10.12	6.18333	232
chr1	16913842	16914358	TAZ_peak_142	84	.	5.04546	8.41215	4.69338	197
chr1	16960795	16961066	TAZ_peak_143	56	.	4.16653	5.64367	2.34953	101
chr1	17011869	17012118	TAZ_peak_144	48	.	4.04925	4.88599	1.7635	147
chr1	17439691	17439940	TAZ_peak_145	56	.	4.55059	5.61492	2.34953	75
chr1	17498273	17498522	TAZ_peak_146	56	.	4.5755	5.65135	2.34953	148
chr1	17513198	17513476	TAZ_peak_147	45	.	3.79216	4.51289	1.51207	88
chr1	17520148	17520444	TAZ_peak_148	43	.	3.43342	4.33257	1.36881	61
chr1	17587666	17587916	TAZ_peak_149	39	.	3.43749	3.99562	1.08381	138
chr1	17587995	17588644	TAZ_peak_150	93	.	5.60607	9.34963	5.49363	416
chr1	17596513	17596745	TAZ_peak_151	42	.	3.45271	4.22235	1.28342	51
chr1	17597008	17597441	TAZ_peak_152	62	.	4.41279	6.23615	2.86034	299
chr1	18413977	18414435	TAZ_peak_153	36	.	3.18541	3.62443	0.81081	228
chr1	18956564	18956882	TAZ_peak_154	56	.	4.03076	5.64367	2.34953	149
chr1	19011209	19011437	TAZ_peak_155	39	.	3.33508	3.99616	1.08381	223
chr1	19210247	19210583	TAZ_peak_156	38	.	3.5068	3.85481	0.96704	206
chr1	19485552	19486057	TAZ_peak_157	83	.	5.42808	8.33755	4.63754	196
chr1	19596451	19597056	TAZ_peak_158	117	.	6.82325	11.7357	7.62191	331
chr1	19613077	19613709	TAZ_peak_159	92	.	6.20379	9.24741	5.41463	230
chr1	19799547	19800143	TAZ_peak_160	89	.	6.03909	8.99599	5.18468	309
chr1	19800312	19800512	TAZ_peak_161	51	.	4.22842	5.14593	1.97769	100
chr1	19814932	19815343	TAZ_peak_162	68	.	4.9632	6.86932	3.37912	262
chr1	19815708	19816156	TAZ_peak_163	41	.	3.13308	4.14638	1.21326	240
chr1	19835516	19835964	TAZ_peak_164	50	.	3.68142	5.08049	1.92297	299
chr1	19860918	19861707	TAZ_peak_165	174	.	9.33235	17.4359	12.8337	320
chr1	19872346	19872595	TAZ_peak_166	65	.	4.75678	6.54844	3.1339	115
chr1	19921313	19921628	TAZ_peak_167	48	.	4.20688	4.88599	1.7635	192
chr1	20250445	20251086	TAZ_peak_168	143	.	8.49409	14.3703	10.0072	425
chr1	20255512	20256094	TAZ_peak_169	43	.	3.55742	4.33257	1.36881	386
chr1	20280336	20280744	TAZ_peak_170	39	.	3.5458	3.95962	1.06106	34
chr1	20476349	20476636	TAZ_peak_171	73	.	5.13619	7.35485	3.80929	157
chr1	20486972	20487250	TAZ_peak_172	58	.	4.30144	5.86499	2.53108	141
chr1	20661425	20661638	TAZ_peak_173	45	.	3.9713	4.55696	1.55066	106
chr1	20787181	20787519	TAZ_peak_174	45	.	3.9075	4.53461	1.53007	42
chr1	21115139	21115475	TAZ_peak_175	38	.	3.68492	3.85481	0.96704	170
chr1	21329289	21329513	TAZ_peak_176	55	.	4.13633	5.59693	2.34953	79
chr1	21345409	21345785	TAZ_peak_177	38	.	3.47141	3.85446	0.96704	92
chr1	21439992	21440270	TAZ_peak_178	40	.	3.73399	4.05799	1.13998	199
chr1	21607918	21608118	TAZ_peak_179	61	.	3.97579	6.13982	2.78111	110
chr1	21927681	21928062	TAZ_peak_180	84	.	5.04546	8.41215	4.69338	133
chr1	21974793	21975050	TAZ_peak_181	66	.	5.10986	6.61915	3.1603	75
chr1	22008808	22009066	TAZ_peak_182	65	.	5.08203	6.57823	3.1603	176
chr1	22024903	22025285	TAZ_peak_183	47	.	3.86303	4.72824	1.63148	139
chr1	22025836	22026089	TAZ_peak_184	56	.	4.39739	5.65135	2.34953	240
chr1	22052499	22052841	TAZ_peak_185	56	.	4.75362	5.65135	2.34953	198
chr1	22451691	22451969	TAZ_peak_186	66	.	4.42544	6.6833	3.20907	214
chr1	22702290	22702821	TAZ_peak_187	74	.	5.3768	7.48577	3.92437	265
chr1	23019364	23019597	TAZ_peak_188	65	.	4.75678	6.54844	3.1339	47
chr1	23368727	23368927	TAZ_peak_189	49	.	3.92488	4.93619	1.80971	38
chr1	23403773	23404116	TAZ_peak_190	64	.	4.83127	6.42963	3.03433	167
chr1	23484294	23484571	TAZ_peak_191	42	.	3.865	4.23823	1.29659	83
chr1	23554798	23555129	TAZ_peak_192	100	.	6.0065	10.0059	6.07685	151
chr1	23559345	23559801	TAZ_peak_193	82	.	5.74877	8.2892	4.59121	290
chr1	23619671	23619894	TAZ_peak_194	47	.	3.45133	4.70357	1.63148	115
chr1	23922498	23922779	TAZ_peak_195	36	.	3.30941	3.62443	0.81081	271
chr1	23959053	23959962	TAZ_peak_196	66	.	4.93174	6.61915	3.1603	124
chr1	23980049	23980708	TAZ_peak_197	66	.	4.93174	6.61915	3.1603	217
chr1	24018547	24019367	TAZ_peak_198	193	.	10.0971	19.3852	14.6391	429
chr1	24021361	24022201	TAZ_peak_199	108	.	6.71291	10.8646	6.82509	254
chr1	24143079	24143418	TAZ_peak_200	76	.	4.34211	7.66459	4.02086	169
chr1	24283567	24283931	TAZ_peak_201	50	.	4.15488	5.03921	1.90531	333
chr1	24374945	24375569	TAZ_peak_202	66	.	5.10986	6.61915	3.1603	321
chr1	24413677	24413936	TAZ_peak_203	67	.	4.76046	6.79799	3.31719	179
chr1	24415570	24415828	TAZ_peak_204	74	.	5.3768	7.48577	3.92437	127
chr1	24502442	24503156	TAZ_peak_205	76	.	5.28797	7.62754	3.98819	545
chr1	24541153	24541443	TAZ_peak_206	38	.	3.68492	3.85481	0.96704	184
chr1	24643011	24643447	TAZ_peak_207	56	.	4.5755	5.65135	2.34953	102
chr1	24744927	24745319	TAZ_peak_208	103	.	6.37289	10.317	6.35053	139
chr1	24936473	24937163	TAZ_peak_209	161	.	7.9302	16.1812	11.6891	494
chr1	25167182	25167919	TAZ_peak_210	160	.	8.11098	16.084	11.5958	369
chr1	25168005	25168815	TAZ_peak_211	155	.	8.67221	15.5902	11.1291	615
chr1	25197762	25198494	TAZ_peak_212	75	.	4.67345	7.53305	3.95315	331
chr1	25232404	25232739	TAZ_peak_213	38	.	3.68492	3.85481	0.96704	157
chr1	25240058	25240348	TAZ_peak_214	47	.	4.21927	4.72824	1.63148	122
chr1	25247457	25247694	TAZ_peak_215	59	.	4.53396	5.98931	2.64114	130
chr1	25430100	25430660	TAZ_peak_216	56	.	4.5755	5.65135	2.34953	206
chr1	25430817	25431038	TAZ_peak_217	66	.	4.93174	6.61915	3.1603	44
chr1	25616512	25616914	TAZ_peak_218	58	.	4.32435	5.88709	2.55043	116
chr1	25875478	25875749	TAZ_peak_219	58	.	4.5608	5.81492	2.50276	96
chr1	25890395	25890853	TAZ_peak_220	54	.	3.69109	5.46828	2.2543	250
chr1	26111523	26111877	TAZ_peak_221	66	.	4.93174	6.61915	3.1603	141
chr1	26126633	26126995	TAZ_peak_222	47	.	4.04115	4.72824	1.63148	175
chr1	26177274	26177614	TAZ_peak_223	54	.	3.59809	5.46828	2.2543	235
chr1	26233809	26234518	TAZ_peak_224	86	.	5.82233	8.67312	4.88553	235
chr1	26279922	26280203	TAZ_peak_225	44	.	3.47981	4.40478	1.42712	170
chr1	26336415	26336935	TAZ_peak_226	83	.	5.802	8.37032	4.66721	221
chr1	26350895	26351326	TAZ_peak_227	30	.	2.58086	3.03847	0.33167	124
chr1	26353991	26354430	TAZ_peak_228	47	.	3.17608	4.70046	1.63148	234
chr1	26357354	26357554	TAZ_peak_229	55	.	3.94438	5.50529	2.28246	75
chr1	26358889	26359351	TAZ_peak_230	43	.	3.55742	4.33257	1.36881	324
chr1	26500246	26500483	TAZ_peak_231	32	.	3.14722	3.25063	0.51493	176
chr1	26500729	26500969	TAZ_peak_232	50	.	3.80543	5.08049	1.92297	40
chr1	26529539	26529844	TAZ_peak_233	43	.	3.55742	4.33257	1.36881	123
chr1	26620507	26621534	TAZ_peak_234	76	.	5.64421	7.62754	3.98819	257
chr1	26692359	26692675	TAZ_peak_235	96	.	6.49921	9.69857	5.81642	118
chr1	26692918	26693402	TAZ_peak_236	65	.	4.90488	6.57823	3.1603	161
chr1	26695470	26695843	TAZ_peak_237	72	.	5.02012	7.20596	3.67401	196
chr1	26698055	26698441	TAZ_peak_238	56	.	4.75362	5.65135	2.34953	296
chr1	26723578	26723882	TAZ_peak_239	55	.	4.50766	5.55223	2.32362	155
chr1	26787665	26788312	TAZ_peak_240	77	.	5.40186	7.7606	4.11058	396
chr1	26865056	26865490	TAZ_peak_241	68	.	4.67704	6.86932	3.37912	151
chr1	27155062	27155322	TAZ_peak_242	52	.	4.1001	5.20075	2.0277	189
chr1	27192091	27193029	TAZ_peak_243	75	.	5.61347	7.58214	3.98819	418
chr1	27234370	27234783	TAZ_peak_244	56	.	4.29177	5.64811	2.34953	69
chr1	27321987	27322282	TAZ_peak_245	71	.	4.97314	7.10487	3.59238	196
chr1	27490061	27490474	TAZ_peak_246	107	.	6.39401	10.7069	6.71093	218
chr1	27490628	27490844	TAZ_peak_247	35	.	2.85407	3.53412	0.76637	4
chr1	27528209	27528495	TAZ_peak_248	54	.	4.01982	5.41601	2.21362	194
chr1	27568462	27568726	TAZ_peak_249	61	.	4.3515	6.13992	2.78111	130
chr1	27686580	27686921	TAZ_peak_250	92	.	6.00178	9.22937	5.40323	199
chr1	27725625	27725969	TAZ_peak_251	50	.	3.80543	5.08049	1.92297	211
chr1	27773001	27773282	TAZ_peak_252	72	.	5.35831	7.20596	3.67401	151
chr1	27914427	27915075	TAZ_peak_253	206	.	10.9877	20.6917	15.8553	301
chr1	28079345	28079594	TAZ_peak_254	30	.	3.15056	3.03725	0.33167	105
chr1	28235854	28236058	TAZ_peak_255	43	.	3.76795	4.33334	1.36881	68
chr1	28259204	28259438	TAZ_peak_256	47	.	3.81152	4.71246	1.63148	115
chr1	28322342	28322607	TAZ_peak_257	66	.	4.93174	6.61915	3.1603	133
chr1	28328843	28329195	TAZ_peak_258	56	.	4.39739	5.65135	2.34953	127
chr1	28369648	28370219	TAZ_peak_259	66	.	4.93174	6.61915	3.1603	169
chr1	28501084	28501386	TAZ_peak_260	39	.	3.36175	3.97245	1.06239	187
chr1	28505722	28506039	TAZ_peak_261	47	.	4.04115	4.72824	1.63148	139
chr1	28552778	28553030	TAZ_peak_262	46	.	4.1567	4.6413	1.62452	157
chr1	28648087	28648486	TAZ_peak_263	53	.	4.17465	5.31347	2.11856	114
chr1	28648562	28648812	TAZ_peak_264	54	.	4.25195	5.43053	2.22524	150
chr1	28668853	28669064	TAZ_peak_265	56	.	4.29177	5.64811	2.34953	129
chr1	28736595	28736996	TAZ_peak_266	82	.	5.52741	8.20957	4.51765	224
chr1	28914370	28914573	TAZ_peak_267	46	.	4.1567	4.6413	1.62452	51
chr1	28966666	28966874	TAZ_peak_268	47	.	4.21927	4.72824	1.63148	137
chr1	29124354	29124815	TAZ_peak_269	172	.	8.78689	17.2192	12.646	232
chr1	29166328	29166604	TAZ_peak_270	65	.	5.08203	6.57823	3.1603	199
chr1	29181884	29182289	TAZ_peak_271	104	.	6.46183	10.4931	6.51462	162
chr1	31155267	31155602	TAZ_peak_272	43	.	3.55742	4.33257	1.36881	156
chr1	31390102	31390337	TAZ_peak_273	52	.	4.06493	5.28628	2.10672	101
chr1	31548552	31549117	TAZ_peak_274	90	.	5.40585	9.01771	5.2026	312
chr1	31549734	31550203	TAZ_peak_275	68	.	4.80186	6.86304	3.3783	126
chr1	31562351	31563372	TAZ_peak_276	64	.	3.39075	6.46191	3.06326	821
chr1	31575652	31576648	TAZ_peak_277	124	.	5.63833	12.4507	8.25675	172
chr1	31581807	31582056	TAZ_peak_278	55	.	4.10966	5.56779	2.33885	142
chr1	31644800	31645375	TAZ_peak_279	188	.	9.48913	18.8104	14.1101	317
chr1	31855626	31855839	TAZ_peak_280	53	.	4.51284	5.31347	2.11856	48
chr1	31938416	31938749	TAZ_peak_281	86	.	6.00044	8.67312	4.88553	77
chr1	31939882	31940310	TAZ_peak_282	97	.	6.35668	9.75298	5.83748	232
chr1	31944252	31944831	TAZ_peak_283	131	.	7.95974	13.1751	8.90928	180
chr1	31954829	31955049	TAZ_peak_284	47	.	4.04115	4.72824	1.63148	142
chr1	32013463	32013821	TAZ_peak_285	83	.	5.62977	8.37032	4.66721	135
chr1	32072895	32073104	TAZ_peak_286	50	.	3.87228	5.00964	1.87812	97
chr1	32179667	32179901	TAZ_peak_287	38	.	3.5068	3.85481	0.96704	54
chr1	32216039	32216337	TAZ_peak_288	48	.	4.17153	4.83664	1.71772	115
chr1	32291841	32292284	TAZ_peak_289	92	.	6.0347	9.24741	5.41463	150
chr1	32321793	32322069	TAZ_peak_290	70	.	5.09655	7.0651	3.55474	142
chr1	32612121	32612529	TAZ_peak_291	47	.	4.04115	4.72824	1.63148	246
chr1	32650388	32651175	TAZ_peak_292	76	.	5.46609	7.62754	3.98819	635
chr1	32759498	32760590	TAZ_peak_293	266	.	10.8736	26.6287	21.4139	746
chr1	32760908	32761505	TAZ_peak_294	66	.	4.42544	6.6833	3.20907	32
chr1	32817346	32817722	TAZ_peak_295	50	.	3.80543	5.08049	1.92297	136
chr1	32901361	32901600	TAZ_peak_296	42	.	3.59257	4.22235	1.28342	61
chr1	32904482	32905127	TAZ_peak_297	101	.	6.40339	10.1634	6.22255	304
chr1	32933592	32933793	TAZ_peak_298	47	.	3.86303	4.72824	1.63148	49
chr1	32933888	32934438	TAZ_peak_299	76	.	5.28797	7.62754	3.98819	268
chr1	32936030	32936340	TAZ_peak_300	38	.	3.68492	3.85481	0.96704	139
chr1	32981196	32981396	TAZ_peak_301	47	.	3.82676	4.78811	1.67613	85
chr1	32992382	32992904	TAZ_peak_302	127	.	7.10941	12.789	8.5655	191
chr1	33127286	33127601	TAZ_peak_303	75	.	5.26568	7.5528	3.97109	186
chr1	33349875	33350183	TAZ_peak_304	51	.	3.96164	5.14616	1.97769	119
chr1	33472379	33472626	TAZ_peak_305	58	.	4.15198	5.83706	2.52307	147
chr1	33634904	33635170	TAZ_peak_306	69	.	4.71329	6.92693	3.43077	160
chr1	34682691	34683179	TAZ_peak_307	149	.	7.74204	14.9999	10.6008	317
chr1	35192984	35193645	TAZ_peak_308	56	.	4.75362	5.65135	2.34953	416
chr1	35268619	35269060	TAZ_peak_309	66	.	5.10986	6.61915	3.1603	129
chr1	35557229	35557917	TAZ_peak_310	230	.	11.3705	23.0444	18.0679	450
chr1	35930796	35931034	TAZ_peak_311	47	.	4.04115	4.72824	1.63148	110
chr1	36149361	36149841	TAZ_peak_312	76	.	5.46793	7.62093	3.98819	290
chr1	36224042	36224652	TAZ_peak_313	81	.	5.47761	8.13138	4.45145	305
chr1	36300017	36300218	TAZ_peak_314	44	.	4.0423	4.48283	1.48384	44
chr1	36385707	36386422	TAZ_peak_315	196	.	8.76556	19.6141	14.8505	383
chr1	37477174	37477446	TAZ_peak_316	31	.	3.0598	3.12971	0.4156	96
chr1	37479662	37480059	TAZ_peak_317	65	.	4.48959	6.58746	3.1603	245
chr1	37514484	37515120	TAZ_peak_318	47	.	3.86303	4.72824	1.63148	486
chr1	37534402	37534709	TAZ_peak_319	65	.	4.90488	6.57823	3.1603	186
chr1	37692162	37692422	TAZ_peak_320	53	.	4.34374	5.31347	2.11856	74
chr1	37931697	37931913	TAZ_peak_321	46	.	3.73342	4.6472	1.62885	166
chr1	37989999	37990251	TAZ_peak_322	47	.	3.82676	4.78811	1.67613	116
chr1	38012473	38012726	TAZ_peak_323	68	.	4.64134	6.81252	3.33052	93
chr1	38859486	38859997	TAZ_peak_324	83	.	5.802	8.37032	4.66721	330
chr1	38990976	38991500	TAZ_peak_325	38	.	3.5068	3.85481	0.96704	72
chr1	39105234	39105484	TAZ_peak_326	47	.	3.86303	4.72824	1.63148	139
chr1	39387536	39387752	TAZ_peak_327	56	.	4.39739	5.65135	2.34953	79
chr1	39394641	39394904	TAZ_peak_328	58	.	4.05343	5.86499	2.53108	114
chr1	39395438	39395817	TAZ_peak_329	75	.	5.61347	7.58214	3.98819	227
chr1	39398410	39399034	TAZ_peak_330	41	.	2.80407	4.11731	1.19228	376
chr1	39408740	39409040	TAZ_peak_331	56	.	4.29177	5.64811	2.34953	82
chr1	39566822	39567146	TAZ_peak_332	61	.	4.4946	6.14829	2.78807	147
chr1	39576617	39576983	TAZ_peak_333	66	.	5.10986	6.61915	3.1603	328
chr1	39738659	39738900	TAZ_peak_334	49	.	3.92488	4.93619	1.80971	142
chr1	39800103	39800362	TAZ_peak_335	38	.	3.5068	3.85481	0.96704	163
chr1	39845474	39845950	TAZ_peak_336	41	.	3.22608	4.14638	1.21326	190
chr1	39902096	39902354	TAZ_peak_337	58	.	4.05343	5.86499	2.53108	109
chr1	39934382	39934588	TAZ_peak_338	74	.	5.06679	7.48577	3.92437	93
chr1	40040399	40040807	TAZ_peak_339	79	.	5.70988	7.97917	4.31161	260
chr1	40107260	40108074	TAZ_peak_340	220	.	11.1659	22.0175	17.084	487
chr1	40140272	40140792	TAZ_peak_341	103	.	6.54198	10.317	6.35053	333
chr1	40257330	40257919	TAZ_peak_342	56	.	4.75362	5.65135	2.34953	179
chr1	40257995	40258331	TAZ_peak_343	36	.	3.18541	3.62443	0.81081	7
chr1	40531326	40531707	TAZ_peak_344	66	.	4.93174	6.61915	3.1603	224
chr1	40691571	40691771	TAZ_peak_345	44	.	4.00555	4.43205	1.43834	109
chr1	40709168	40709398	TAZ_peak_346	53	.	4.34374	5.31347	2.11856	123
chr1	40899640	40899887	TAZ_peak_347	80	.	5.00727	8.09329	4.4163	142
chr1	41360996	41361399	TAZ_peak_348	78	.	4.70074	7.82111	4.16613	237
chr1	41496203	41496627	TAZ_peak_349	105	.	5.89265	10.5451	6.56202	240
chr1	41500421	41500651	TAZ_peak_350	46	.	3.62685	4.63256	1.61954	70
chr1	41501778	41502009	TAZ_peak_351	66	.	4.42544	6.6833	3.20907	137
chr1	41954699	41954929	TAZ_peak_352	37	.	3.63027	3.78001	0.94715	188
chr1	42013002	42013247	TAZ_peak_353	56	.	4.39739	5.65135	2.34953	77
chr1	42035607	42036219	TAZ_peak_354	69	.	5.1703	6.92922	3.43106	295
chr1	42165791	42166138	TAZ_peak_355	88	.	4.57821	8.80199	5.0005	138
chr1	42335129	42335487	TAZ_peak_356	47	.	4.04115	4.72824	1.63148	291
chr1	42340072	42340458	TAZ_peak_357	66	.	4.93174	6.61915	3.1603	172
chr1	42370917	42371210	TAZ_peak_358	47	.	4.21927	4.72824	1.63148	122
chr1	42682117	42682501	TAZ_peak_359	53	.	4.1201	5.38748	2.1861	159
chr1	42692638	42692915	TAZ_peak_360	38	.	3.5068	3.85481	0.96704	105
chr1	42816896	42817323	TAZ_peak_361	47	.	4.21927	4.72824	1.63148	206
chr1	42940969	42941389	TAZ_peak_362	97	.	6.10785	9.70412	5.81642	167
chr1	42941828	42942130	TAZ_peak_363	84	.	5.16946	8.41215	4.69338	147
chr1	42966974	42967223	TAZ_peak_364	39	.	3.48769	3.93076	1.03666	146
chr1	42980324	42980745	TAZ_peak_365	128	.	7.02033	12.8792	8.65146	228
chr1	43007945	43008148	TAZ_peak_366	51	.	3.99235	5.193	2.02279	129
chr1	43008352	43008863	TAZ_peak_367	69	.	4.89543	6.98538	3.48439	239
chr1	43206831	43207207	TAZ_peak_368	97	.	5.82169	9.70412	5.81642	191
chr1	43270339	43271154	TAZ_peak_369	241	.	10.1857	24.1112	19.0616	245
chr1	43285462	43285875	TAZ_peak_370	56	.	4.19716	5.69103	2.38792	133
chr1	43348821	43349611	TAZ_peak_371	68	.	4.64229	6.83133	3.34887	301
chr1	43358487	43359018	TAZ_peak_372	91	.	5.4842	9.14794	5.32682	338
chr1	43367882	43368324	TAZ_peak_373	43	.	3.55742	4.33257	1.36881	403
chr1	43550086	43550488	TAZ_peak_374	68	.	4.51576	6.83133	3.34887	239
chr1	43649904	43650204	TAZ_peak_375	72	.	5.02012	7.20596	3.67401	162
chr1	43707430	43707653	TAZ_peak_376	51	.	4.06381	5.14593	1.97769	80
chr1	43783432	43783723	TAZ_peak_377	56	.	4.39739	5.65135	2.34953	235
chr1	43786968	43787301	TAZ_peak_378	66	.	4.93174	6.61915	3.1603	230
chr1	43802631	43802869	TAZ_peak_379	52	.	4.05522	5.28878	2.10831	93
chr1	43822087	43822405	TAZ_peak_380	36	.	3.18541	3.62443	0.81081	126
chr1	43844189	43844485	TAZ_peak_381	56	.	4.39739	5.65135	2.34953	153
chr1	43991645	43991871	TAZ_peak_382	50	.	3.68142	5.08049	1.92297	79
chr1	44028489	44028791	TAZ_peak_383	59	.	4.2478	5.98931	2.64114	102
chr1	44029987	44030568	TAZ_peak_384	62	.	4.53027	6.20286	2.83387	248
chr1	44154727	44154994	TAZ_peak_385	45	.	3.9075	4.53461	1.53007	78
chr1	44267310	44267734	TAZ_peak_386	78	.	4.73012	7.87199	4.21223	295
chr1	44584134	44584680	TAZ_peak_387	121	.	6.6575	12.1886	8.00763	349
chr1	44674311	44674663	TAZ_peak_388	47	.	3.4812	4.73472	1.63713	108
chr1	44730825	44731045	TAZ_peak_389	47	.	4.04115	4.72824	1.63148	131
chr1	44731165	44731502	TAZ_peak_390	56	.	4.37344	5.61492	2.34953	172
chr1	44739513	44739821	TAZ_peak_391	56	.	4.29177	5.64811	2.34953	76
chr1	44786160	44786434	TAZ_peak_392	43	.	3.81855	4.34317	1.37193	99
chr1	44799848	44800134	TAZ_peak_393	59	.	4.35736	5.93784	2.59784	106
chr1	44986574	44986779	TAZ_peak_394	47	.	3.86303	4.72824	1.63148	92
chr1	45206414	45206694	TAZ_peak_395	44	.	4.00555	4.43205	1.43834	150
chr1	45335823	45336826	TAZ_peak_396	225	.	10.5828	22.5127	17.5539	209
chr1	45339593	45339871	TAZ_peak_397	45	.	3.67369	4.55696	1.55066	191
chr1	45339956	45340211	TAZ_peak_398	68	.	4.64134	6.81252	3.33052	153
chr1	45491135	45491420	TAZ_peak_399	94	.	5.99682	9.46036	5.59236	190
chr1	45500088	45500332	TAZ_peak_400	45	.	3.67369	4.55696	1.55066	39
chr1	45521806	45522162	TAZ_peak_401	75	.	5.61347	7.58214	3.98819	189
chr1	45550644	45551049	TAZ_peak_402	38	.	3.5068	3.85481	0.96704	235
chr1	45583816	45584016	TAZ_peak_403	38	.	3.5068	3.85481	0.96704	35
chr1	45584600	45584956	TAZ_peak_404	38	.	3.68492	3.85481	0.96704	122
chr1	45686428	45686684	TAZ_peak_405	36	.	3.18541	3.62443	0.81081	127
chr1	45686967	45687408	TAZ_peak_406	76	.	5.64421	7.62754	3.98819	243
chr1	45688159	45688432	TAZ_peak_407	38	.	3.5068	3.85481	0.96704	116
chr1	45750660	45750946	TAZ_peak_408	50	.	3.68142	5.08049	1.92297	40
chr1	45872267	45872479	TAZ_peak_409	56	.	4.39739	5.65135	2.34953	57
chr1	45892439	45892689	TAZ_peak_410	47	.	4.04115	4.72824	1.63148	186
chr1	45973132	45973767	TAZ_peak_411	82	.	5.91941	8.2892	4.59121	180
chr1	45975026	45975251	TAZ_peak_412	63	.	4.34296	6.33484	2.94611	60
chr1	45978888	45979442	TAZ_peak_413	72	.	5.06618	7.27835	3.74067	409
chr1	46132407	46132812	TAZ_peak_414	56	.	4.75362	5.65135	2.34953	95
chr1	46133012	46133421	TAZ_peak_415	47	.	3.86303	4.72824	1.63148	110
chr1	46179507	46179719	TAZ_peak_416	32	.	3.1249	3.21978	0.49082	14
chr1	46247616	46247884	TAZ_peak_417	41	.	3.66965	4.19197	1.25448	168
chr1	46303175	46303615	TAZ_peak_418	56	.	4.39739	5.65135	2.34953	278
chr1	46394351	46394764	TAZ_peak_419	50	.	3.80543	5.08049	1.92297	59
chr1	46517019	46517293	TAZ_peak_420	62	.	4.31216	6.28518	2.90352	88
chr1	46604140	46604398	TAZ_peak_421	46	.	3.78449	4.67225	1.63148	62
chr1	46719104	46719447	TAZ_peak_422	43	.	3.43342	4.33257	1.36881	197
chr1	47190159	47190459	TAZ_peak_423	48	.	3.68267	4.88663	1.76372	150
chr1	47314219	47314537	TAZ_peak_424	72	.	5.18922	7.20596	3.67401	145
chr1	47322660	47322860	TAZ_peak_425	47	.	4.21927	4.72824	1.63148	88
chr1	47322984	47324150	TAZ_peak_426	76	.	5.46609	7.62754	3.98819	1020
chr1	47333721	47333946	TAZ_peak_427	38	.	3.5068	3.85481	0.96704	195
chr1	47390919	47391173	TAZ_peak_428	75	.	5.43633	7.58214	3.98819	97
chr1	47437743	47437978	TAZ_peak_429	50	.	3.68142	5.08049	1.92297	139
chr1	47477613	47477915	TAZ_peak_430	63	.	4.75334	6.3145	2.92918	123
chr1	47650292	47650570	TAZ_peak_431	36	.	3.06141	3.62443	0.81081	114
chr1	47651440	47651857	TAZ_peak_432	58	.	4.05343	5.86499	2.53108	312
chr1	48494446	48494768	TAZ_peak_433	41	.	3.13308	4.14638	1.21326	254
chr1	50959976	50960199	TAZ_peak_434	47	.	3.86303	4.72824	1.63148	206
chr1	50960272	50960581	TAZ_peak_435	56	.	4.39739	5.65135	2.34953	58
chr1	50968285	50968748	TAZ_peak_436	38	.	3.5068	3.85481	0.96704	389
chr1	51517807	51518007	TAZ_peak_437	38	.	3.5068	3.85481	0.96704	60
chr1	51519044	51519627	TAZ_peak_438	56	.	4.5755	5.65135	2.34953	445
chr1	51729444	51729755	TAZ_peak_439	56	.	4.5755	5.65135	2.34953	155
chr1	51878580	51879240	TAZ_peak_440	76	.	5.46609	7.62754	3.98819	165
chr1	52055194	52055426	TAZ_peak_441	56	.	4.5755	5.65135	2.34953	57
chr1	52141809	52142164	TAZ_peak_442	56	.	4.75362	5.65135	2.34953	238
chr1	52366159	52366436	TAZ_peak_443	72	.	4.94321	7.29092	3.75085	110
chr1	52698119	52698472	TAZ_peak_444	36	.	3.06141	3.62443	0.81081	352
chr1	52698601	52698821	TAZ_peak_445	38	.	3.68492	3.85481	0.96704	185
chr1	52702914	52703411	TAZ_peak_446	86	.	5.82233	8.67312	4.88553	282
chr1	52708208	52708681	TAZ_peak_447	114	.	7.21837	11.4162	7.3241	323
chr1	53182083	53182315	TAZ_peak_448	41	.	3.04008	4.14638	1.21326	182
chr1	53220228	53220583	TAZ_peak_449	45	.	3.82249	4.55696	1.55066	160
chr1	53326170	53326719	TAZ_peak_450	70	.	4.93398	7.04468	3.5372	184
chr1	53350354	53350588	TAZ_peak_451	47	.	3.82676	4.78811	1.67613	167
chr1	53838095	53838476	TAZ_peak_452	56	.	4.29177	5.64811	2.34953	184
chr1	53945673	53946569	TAZ_peak_453	65	.	4.91179	6.54844	3.1339	241
chr1	53957130	53957537	TAZ_peak_454	61	.	3.8771	6.17367	2.80927	344
chr1	54016260	54016477	TAZ_peak_455	47	.	3.49502	4.77556	1.67465	26
chr1	54053186	54053592	TAZ_peak_456	63	.	4.47583	6.33484	2.94611	309
chr1	54249855	54250086	TAZ_peak_457	38	.	3.10249	3.81194	0.96704	192
chr1	54406353	54406590	TAZ_peak_458	50	.	3.99314	5.03921	1.90531	164
chr1	54488158	54488599	TAZ_peak_459	140	.	7.89935	14.0688	9.74629	270
chr1	54541989	54542193	TAZ_peak_460	43	.	3.43342	4.33257	1.36881	178
chr1	54564237	54564829	TAZ_peak_461	97	.	6.5348	9.75298	5.83748	279
chr1	54715689	54715962	TAZ_peak_462	40	.	3.5463	4.01486	1.10005	31
chr1	54764565	54764815	TAZ_peak_463	61	.	4.34814	6.14829	2.78807	144
chr1	54794564	54795028	TAZ_peak_464	45	.	3.57648	4.5547	1.5498	285
chr1	54796172	54796412	TAZ_peak_465	69	.	4.0631	6.9063	3.41136	168
chr1	54887089	54887369	TAZ_peak_466	55	.	4.68313	5.55223	2.32362	82
chr1	54887460	54887687	TAZ_peak_467	30	.	3.31055	3.01419	0.33167	15
chr1	55215442	55215681	TAZ_peak_468	47	.	3.86303	4.72824	1.63148	155
chr1	55429003	55429412	TAZ_peak_469	84	.	4.52812	8.44714	4.72372	245
chr1	55504362	55504726	TAZ_peak_470	65	.	4.90488	6.57823	3.1603	184
chr1	56064896	56065145	TAZ_peak_471	47	.	4.04115	4.72824	1.63148	100
chr1	56508533	56508895	TAZ_peak_472	50	.	3.80543	5.08049	1.92297	227
chr1	56516922	56517219	TAZ_peak_473	42	.	3.57	4.28535	1.33922	77
chr1	56645087	56645287	TAZ_peak_474	38	.	3.68492	3.85481	0.96704	104
chr1	57311133	57311927	TAZ_peak_475	125	.	7.72565	12.5432	8.33983	520
chr1	57861095	57861334	TAZ_peak_476	54	.	4.25195	5.43053	2.22524	94
chr1	58041597	58042046	TAZ_peak_477	137	.	7.54686	13.7509	9.44529	242
chr1	58546687	58546971	TAZ_peak_478	55	.	4.22141	5.54137	2.3167	158
chr1	58779791	58780093	TAZ_peak_479	47	.	4.04115	4.72824	1.63148	142
chr1	58781700	58781904	TAZ_peak_480	47	.	3.86303	4.72824	1.63148	98
chr1	58784092	58784697	TAZ_peak_481	58	.	4.30144	5.86499	2.53108	130
chr1	58785362	58785899	TAZ_peak_482	97	.	6.5348	9.75298	5.83748	383
chr1	58806022	58806231	TAZ_peak_483	39	.	3.41294	3.95962	1.06106	16
chr1	58814552	58814773	TAZ_peak_484	52	.	4.1001	5.20075	2.0277	39
chr1	58815942	58816646	TAZ_peak_485	86	.	6.17856	8.67312	4.88553	505
chr1	58870221	58870578	TAZ_peak_486	72	.	5.18922	7.20596	3.67401	227
chr1	58881590	58881826	TAZ_peak_487	82	.	5.52741	8.20957	4.51765	52
chr1	58883328	58883927	TAZ_peak_488	50	.	3.92943	5.08049	1.92297	173
chr1	58885222	58885714	TAZ_peak_489	59	.	4.53396	5.98931	2.64114	132
chr1	58896565	58896818	TAZ_peak_490	43	.	3.53239	4.34317	1.37193	50
chr1	58903451	58904120	TAZ_peak_491	56	.	4.39739	5.65135	2.34953	88
chr1	58932854	58933251	TAZ_peak_492	54	.	4.42418	5.43053	2.22524	151
chr1	59028030	59028352	TAZ_peak_493	36	.	3.06141	3.62443	0.81081	47
chr1	59143162	59143509	TAZ_peak_494	84	.	5.68681	8.45722	4.72651	164
chr1	59147006	59147225	TAZ_peak_495	38	.	3.68492	3.85481	0.96704	48
chr1	59296702	59297092	TAZ_peak_496	66	.	5.10986	6.61915	3.1603	261
chr1	59499468	59499762	TAZ_peak_497	47	.	3.86303	4.72824	1.63148	96
chr1	59499908	59500357	TAZ_peak_498	66	.	5.10986	6.61915	3.1603	168
chr1	59556808	59557348	TAZ_peak_499	86	.	6.00044	8.67312	4.88553	154
chr1	59814468	59815039	TAZ_peak_500	66	.	5.10986	6.61915	3.1603	198
chr1	59892305	59892571	TAZ_peak_501	50	.	3.68142	5.08049	1.92297	117
chr1	59892797	59893468	TAZ_peak_502	163	.	7.77353	16.3197	11.814	282
chr1	61082056	61082261	TAZ_peak_503	36	.	3.30941	3.62443	0.81081	96
chr1	61141363	61141841	TAZ_peak_504	47	.	4.21927	4.72824	1.63148	387
chr1	61338016	61338392	TAZ_peak_505	56	.	4.75362	5.65135	2.34953	221
chr1	61450288	61451340	TAZ_peak_506	108	.	7.06915	10.8646	6.82509	437
chr1	61451449	61451741	TAZ_peak_507	47	.	4.04115	4.72824	1.63148	94
chr1	61481604	61481804	TAZ_peak_508	53	.	4.38359	5.37144	2.17159	61
chr1	61682946	61683420	TAZ_peak_509	120	.	7.6035	12.006	7.84368	188
chr1	61692370	61692669	TAZ_peak_510	36	.	3.49826	3.60013	0.81069	30
chr1	61742174	61742466	TAZ_peak_511	84	.	5.29347	8.41215	4.69338	231
chr1	62436449	62436969	TAZ_peak_512	76	.	5.46609	7.62754	3.98819	331
chr1	62688233	62688511	TAZ_peak_513	38	.	3.4877	3.82731	0.96704	277
chr1	62720847	62721346	TAZ_peak_514	76	.	5.64421	7.62754	3.98819	317
chr1	62729021	62729339	TAZ_peak_515	66	.	4.93174	6.61915	3.1603	151
chr1	62732289	62732636	TAZ_peak_516	56	.	4.5755	5.65135	2.34953	183
chr1	62783623	62784280	TAZ_peak_517	50	.	3.68142	5.08049	1.92297	158
chr1	63367445	63367776	TAZ_peak_518	43	.	3.43342	4.33257	1.36881	28
chr1	64172556	64172773	TAZ_peak_519	47	.	3.86303	4.72824	1.63148	77
chr1	64506049	64506465	TAZ_peak_520	76	.	5.28797	7.62754	3.98819	247
chr1	64966373	64966667	TAZ_peak_521	56	.	4.75362	5.65135	2.34953	112
chr1	65002621	65002845	TAZ_peak_522	47	.	4.21927	4.72824	1.63148	71
chr1	65066870	65067090	TAZ_peak_523	76	.	5.28797	7.62754	3.98819	43
chr1	65108375	65108763	TAZ_peak_524	70	.	5.08044	7.04468	3.5372	179
chr1	65141628	65141871	TAZ_peak_525	38	.	3.68492	3.85481	0.96704	118
chr1	65254306	65254557	TAZ_peak_526	76	.	5.28797	7.62754	3.98819	82
chr1	65420304	65420730	TAZ_peak_527	68	.	4.9632	6.86932	3.37912	197
chr1	65687842	65688160	TAZ_peak_528	64	.	4.98704	6.43876	3.0408	119
chr1	66922090	66922397	TAZ_peak_529	47	.	3.86303	4.72824	1.63148	132
chr1	66924741	66925343	TAZ_peak_530	58	.	4.30144	5.86499	2.53108	386
chr1	67053724	67054203	TAZ_peak_531	56	.	4.5755	5.65135	2.34953	352
chr1	67555744	67555964	TAZ_peak_532	47	.	4.21927	4.72824	1.63148	165
chr1	67570522	67570790	TAZ_peak_533	65	.	5.03409	6.50781	3.10418	72
chr1	67572585	67573044	TAZ_peak_534	72	.	5.35831	7.20596	3.67401	312
chr1	67631660	67632278	TAZ_peak_535	84	.	5.16946	8.41215	4.69338	185
chr1	67684980	67685412	TAZ_peak_536	76	.	5.28797	7.62754	3.98819	254
chr1	67760034	67760400	TAZ_peak_537	64	.	4.71747	6.48857	3.08742	175
chr1	67815669	67816641	TAZ_peak_538	86	.	6.17856	8.67312	4.88553	257
chr1	67818961	67819260	TAZ_peak_539	66	.	5.10986	6.61915	3.1603	81
chr1	68101788	68102104	TAZ_peak_540	103	.	6.54198	10.317	6.35053	137
chr1	68145525	68145998	TAZ_peak_541	54	.	3.50509	5.46828	2.2543	238
chr1	68178009	68178209	TAZ_peak_542	56	.	4.39739	5.65135	2.34953	38
chr1	68496986	68497390	TAZ_peak_543	38	.	3.68492	3.85481	0.96704	122
chr1	70205446	70205783	TAZ_peak_544	47	.	4.04115	4.72824	1.63148	105
chr1	70354737	70354973	TAZ_peak_545	76	.	5.46609	7.62754	3.98819	105
chr1	70367187	70368011	TAZ_peak_546	94	.	6.15182	9.46036	5.59236	389
chr1	70410982	70411317	TAZ_peak_547	74	.	5.2218	7.48577	3.92437	199
chr1	70840201	70840510	TAZ_peak_548	47	.	3.86303	4.72824	1.63148	174
chr1	71157176	71157566	TAZ_peak_549	56	.	4.39739	5.65135	2.34953	76
chr1	71488841	71489086	TAZ_peak_550	56	.	4.39739	5.65135	2.34953	107
chr1	71762956	71763182	TAZ_peak_551	30	.	3.32868	3.03725	0.33167	119
chr1	71823794	71824014	TAZ_peak_552	38	.	3.68492	3.85481	0.96704	30
chr1	73593268	73593811	TAZ_peak_553	84	.	5.04546	8.41215	4.69338	272
chr1	73604778	73604986	TAZ_peak_554	56	.	4.75362	5.65135	2.34953	102
chr1	73800315	73800669	TAZ_peak_555	65	.	4.75678	6.54844	3.1339	230
chr1	73803343	73803771	TAZ_peak_556	76	.	5.46609	7.62754	3.98819	252
chr1	75725905	75726111	TAZ_peak_557	38	.	3.68492	3.85481	0.96704	29
chr1	76037542	76037748	TAZ_peak_558	56	.	4.39739	5.65135	2.34953	84
chr1	76038625	76038993	TAZ_peak_559	47	.	3.86303	4.72824	1.63148	190
chr1	76595100	76595309	TAZ_peak_560	47	.	4.04115	4.72824	1.63148	83
chr1	77779326	77779937	TAZ_peak_561	121	.	6.4095	12.1886	8.00763	244
chr1	77979120	77979682	TAZ_peak_562	56	.	4.39739	5.65135	2.34953	9
chr1	78045811	78046096	TAZ_peak_563	38	.	3.5068	3.85481	0.96704	22
chr1	78046546	78046795	TAZ_peak_564	38	.	3.5068	3.85481	0.96704	185
chr1	78237617	78237840	TAZ_peak_565	72	.	5.06618	7.27835	3.74067	99
chr1	81453178	81453775	TAZ_peak_566	56	.	4.75362	5.65135	2.34953	146
chr1	82152668	82153138	TAZ_peak_567	47	.	4.04115	4.72824	1.63148	294
chr1	83875110	83875386	TAZ_peak_568	76	.	5.64421	7.62754	3.98819	129
chr1	83998999	83999270	TAZ_peak_569	56	.	4.39739	5.65135	2.34953	183
chr1	84173955	84174730	TAZ_peak_570	233	.	11.7002	23.3617	18.3436	443
chr1	84247692	84247987	TAZ_peak_571	47	.	4.21927	4.72824	1.63148	3
chr1	84253899	84254340	TAZ_peak_572	94	.	6.14645	9.42278	5.5631	176
chr1	84254753	84255055	TAZ_peak_573	59	.	4.64011	5.93091	2.59218	233
chr1	84269307	84269613	TAZ_peak_574	47	.	4.21927	4.72824	1.63148	121
chr1	84271464	84271775	TAZ_peak_575	66	.	5.10986	6.61915	3.1603	193
chr1	84271973	84272932	TAZ_peak_576	233	.	11.5221	23.3617	18.3436	579
chr1	84406231	84406700	TAZ_peak_577	56	.	4.5755	5.65135	2.34953	296
chr1	84574137	84574392	TAZ_peak_578	47	.	4.21927	4.72824	1.63148	182
chr1	84620753	84621059	TAZ_peak_579	48	.	3.89162	4.88599	1.7635	130
chr1	84690209	84690539	TAZ_peak_580	39	.	3.51675	3.97245	1.06239	222
chr1	84720537	84720744	TAZ_peak_581	47	.	3.86303	4.72824	1.63148	48
chr1	85200667	85201926	TAZ_peak_582	84	.	5.29347	8.41215	4.69338	1118
chr1	85225205	85225436	TAZ_peak_583	72	.	5.18922	7.20596	3.67401	63
chr1	85276443	85277014	TAZ_peak_584	50	.	3.92943	5.08049	1.92297	290
chr1	85460497	85460899	TAZ_peak_585	66	.	5.10986	6.61915	3.1603	339
chr1	85464564	85465125	TAZ_peak_586	47	.	4.04115	4.72824	1.63148	271
chr1	85495546	85495899	TAZ_peak_587	56	.	4.39739	5.65135	2.34953	164
chr1	85580588	85580889	TAZ_peak_588	47	.	3.45133	4.70357	1.63148	88
chr1	85581471	85581811	TAZ_peak_589	39	.	3.5458	3.95962	1.06106	36
chr1	85607036	85607744	TAZ_peak_590	216	.	10.236	21.6909	16.7984	480
chr1	86427881	86428451	TAZ_peak_591	66	.	5.10986	6.61915	3.1603	303
chr1	86517189	86517931	TAZ_peak_592	76	.	5.64421	7.62754	3.98819	183
chr1	86518586	86518980	TAZ_peak_593	76	.	5.64421	7.62754	3.98819	272
chr1	86520874	86521526	TAZ_peak_594	108	.	6.71291	10.8646	6.82509	433
chr1	86527127	86527798	TAZ_peak_595	50	.	3.80543	5.08049	1.92297	388
chr1	86537979	86538767	TAZ_peak_596	97	.	6.5348	9.75298	5.83748	310
chr1	86548819	86549113	TAZ_peak_597	56	.	4.39739	5.65135	2.34953	112
chr1	86581199	86581832	TAZ_peak_598	146	.	8.08592	14.6341	10.2583	143
chr1	86616730	86616954	TAZ_peak_599	47	.	4.21927	4.72824	1.63148	59
chr1	86617068	86617338	TAZ_peak_600	66	.	5.10986	6.61915	3.1603	107
chr1	86792647	86793373	TAZ_peak_601	86	.	6.17856	8.67312	4.88553	323
chr1	86914244	86914558	TAZ_peak_602	86	.	6.00044	8.67312	4.88553	152
chr1	87226197	87226725	TAZ_peak_603	103	.	6.20343	10.3257	6.35783	152
chr1	87328403	87328692	TAZ_peak_604	56	.	4.5755	5.65135	2.34953	149
chr1	87386020	87386312	TAZ_peak_605	38	.	3.68492	3.85481	0.96704	169
chr1	87584694	87584926	TAZ_peak_606	30	.	3.32868	3.03725	0.33167	93
chr1	87718324	87718784	TAZ_peak_607	112	.	7.08947	11.2188	7.14224	240
chr1	87795288	87795511	TAZ_peak_608	72	.	5.02012	7.20596	3.67401	122
chr1	87885270	87885612	TAZ_peak_609	56	.	4.75362	5.65135	2.34953	163
chr1	87927601	87928192	TAZ_peak_610	50	.	3.68142	5.08049	1.92297	217
chr1	88175869	88176093	TAZ_peak_611	38	.	3.68492	3.85481	0.96704	147
chr1	88327977	88328177	TAZ_peak_612	46	.	3.842	4.69629	1.63148	112
chr1	88612772	88613201	TAZ_peak_613	56	.	4.5755	5.65135	2.34953	132
chr1	88684564	88684877	TAZ_peak_614	56	.	4.75362	5.65135	2.34953	141
chr1	88774175	88774761	TAZ_peak_615	120	.	7.42539	12.006	7.84368	186
chr1	88992722	88993459	TAZ_peak_616	94	.	5.99682	9.46036	5.59236	198
chr1	89820818	89821084	TAZ_peak_617	48	.	4.20688	4.88599	1.7635	173
chr1	89843321	89843566	TAZ_peak_618	35	.	3.38931	3.58429	0.80445	141
chr1	89865912	89866305	TAZ_peak_619	84	.	5.5318	8.45722	4.72651	266
chr1	89989771	89990307	TAZ_peak_620	54	.	3.50509	5.46828	2.2543	162
chr1	89994604	89995291	TAZ_peak_621	223	.	11.2767	22.3922	17.4378	279
chr1	90219695	90219907	TAZ_peak_622	56	.	4.5755	5.65135	2.34953	158
chr1	90243370	90243680	TAZ_peak_623	66	.	5.10986	6.61915	3.1603	263
chr1	90243785	90244090	TAZ_peak_624	47	.	4.04115	4.72824	1.63148	151
chr1	90403152	90403623	TAZ_peak_625	47	.	2.89474	4.70182	1.63148	192
chr1	91021856	91022310	TAZ_peak_626	38	.	3.68492	3.85481	0.96704	343
chr1	91032415	91032820	TAZ_peak_627	43	.	3.43342	4.33257	1.36881	152
chr1	91037076	91037311	TAZ_peak_628	56	.	4.39739	5.65135	2.34953	79
chr1	91500689	91501008	TAZ_peak_629	38	.	3.68492	3.85481	0.96704	130
chr1	91501240	91501556	TAZ_peak_630	47	.	4.21927	4.72824	1.63148	184
chr1	91736703	91737302	TAZ_peak_631	117	.	7.20188	11.7386	7.62329	420
chr1	91804644	91804943	TAZ_peak_632	61	.	4.4946	6.14829	2.78807	122
chr1	91847842	91848241	TAZ_peak_633	47	.	4.21927	4.72824	1.63148	123
chr1	91886116	91886316	TAZ_peak_634	47	.	3.81152	4.71246	1.63148	97
chr1	92298916	92299176	TAZ_peak_635	56	.	4.39739	5.65135	2.34953	72
chr1	92441744	92442320	TAZ_peak_636	86	.	5.82233	8.67312	4.88553	415
chr1	92442416	92442660	TAZ_peak_637	38	.	3.68492	3.85481	0.96704	85
chr1	92804719	92805376	TAZ_peak_638	120	.	7.6035	12.006	7.84368	284
chr1	93078992	93079328	TAZ_peak_639	86	.	6.00044	8.67312	4.88553	178
chr1	93179794	93180978	TAZ_peak_640	56	.	4.75362	5.65135	2.34953	783
chr1	93346521	93346835	TAZ_peak_641	38	.	3.68492	3.85481	0.96704	78
chr1	93585026	93585557	TAZ_peak_642	103	.	6.54198	10.317	6.35053	332
chr1	93591767	93592111	TAZ_peak_643	66	.	4.54945	6.6833	3.20907	112
chr1	93593920	93594256	TAZ_peak_644	48	.	3.78686	4.87879	1.75836	98
chr1	93617657	93617946	TAZ_peak_645	54	.	3.91635	5.44741	2.23862	145
chr1	93681775	93682039	TAZ_peak_646	44	.	4.00555	4.43205	1.43834	78
chr1	93847387	93847781	TAZ_peak_647	66	.	5.10986	6.61915	3.1603	109
chr1	94237356	94237870	TAZ_peak_648	66	.	5.10986	6.61915	3.1603	153
chr1	94247590	94247902	TAZ_peak_649	76	.	5.28797	7.62754	3.98819	113
chr1	94324109	94324355	TAZ_peak_650	56	.	4.5755	5.65135	2.34953	145
chr1	94384041	94384445	TAZ_peak_651	86	.	5.82233	8.67312	4.88553	232
chr1	94384829	94385318	TAZ_peak_652	56	.	4.5755	5.65135	2.34953	61
chr1	94418044	94418443	TAZ_peak_653	103	.	6.54198	10.317	6.35053	228
chr1	94602944	94603559	TAZ_peak_654	70	.	4.93048	7.0651	3.55474	181
chr1	94605805	94606181	TAZ_peak_655	99	.	6.14928	9.95686	6.03066	182
chr1	94606475	94606704	TAZ_peak_656	41	.	3.63802	4.14652	1.21326	24
chr1	94608207	94608407	TAZ_peak_657	35	.	2.85407	3.53412	0.76637	93
chr1	94616511	94616754	TAZ_peak_658	50	.	4.02817	5.0921	1.93221	90
chr1	94617165	94617512	TAZ_peak_659	69	.	4.84398	6.92922	3.43106	87
chr1	94621378	94621807	TAZ_peak_660	75	.	4.95386	7.53988	3.95967	281
chr1	94821554	94822128	TAZ_peak_661	66	.	5.10986	6.61915	3.1603	293
chr1	94925831	94926086	TAZ_peak_662	36	.	3.30941	3.62443	0.81081	197
chr1	94927110	94927734	TAZ_peak_663	58	.	4.17744	5.86499	2.53108	255
chr1	94980883	94981274	TAZ_peak_664	47	.	4.21927	4.72824	1.63148	176
chr1	95072563	95072802	TAZ_peak_665	47	.	4.21927	4.72824	1.63148	104
chr1	95095888	95096486	TAZ_peak_666	44	.	3.87165	4.48283	1.48384	151
chr1	95233576	95233780	TAZ_peak_667	38	.	3.68492	3.85481	0.96704	77
chr1	95233879	95234431	TAZ_peak_668	97	.	6.5348	9.75298	5.83748	188
chr1	95435511	95436229	TAZ_peak_669	143	.	8.49409	14.3703	10.0072	279
chr1	95742672	95743187	TAZ_peak_670	62	.	4.68193	6.23946	2.86034	346
chr1	96934127	96934748	TAZ_peak_671	76	.	5.28797	7.62754	3.98819	98
chr1	98323612	98324555	TAZ_peak_672	210	.	10.7694	21.0903	16.2166	399
chr1	98661337	98661597	TAZ_peak_673	47	.	4.04115	4.72824	1.63148	141
chr1	98661859	98662265	TAZ_peak_674	64	.	4.8132	6.43876	3.0408	241
chr1	99975533	99975830	TAZ_peak_675	47	.	3.86303	4.72824	1.63148	136
chr1	100037887	100038306	TAZ_peak_676	66	.	4.93174	6.61915	3.1603	222
chr1	100132873	100133296	TAZ_peak_677	168	.	9.20656	16.8334	12.2774	199
chr1	100313425	100313762	TAZ_peak_678	47	.	4.04115	4.72824	1.63148	163
chr1	100351462	100352441	TAZ_peak_679	58	.	4.05343	5.86499	2.53108	219
chr1	100353954	100354445	TAZ_peak_680	61	.	3.7841	6.17367	2.80927	197
chr1	100894900	100895122	TAZ_peak_681	47	.	3.86303	4.72824	1.63148	169
chr1	100895894	100896165	TAZ_peak_682	56	.	4.39739	5.65135	2.34953	92
chr1	102045849	102046087	TAZ_peak_683	56	.	4.39739	5.65135	2.34953	162
chr1	103525639	103525857	TAZ_peak_684	38	.	3.68492	3.85481	0.96704	117
chr1	108199328	108199664	TAZ_peak_685	74	.	5.16087	7.4273	3.87511	182
chr1	108559783	108560093	TAZ_peak_686	70	.	5.26263	7.0651	3.55474	161
chr1	108584615	108584828	TAZ_peak_687	30	.	3.32868	3.03725	0.33167	41
chr1	108646858	108647069	TAZ_peak_688	50	.	3.80543	5.08049	1.92297	189
chr1	108660985	108661233	TAZ_peak_689	56	.	4.5755	5.65135	2.34953	119
chr1	108692287	108692529	TAZ_peak_690	56	.	4.75362	5.65135	2.34953	140
chr1	108830545	108830745	TAZ_peak_691	47	.	3.81152	4.71246	1.63148	175
chr1	108865179	108865979	TAZ_peak_692	264	.	12.6294	26.4013	21.2055	556
chr1	108876723	108877097	TAZ_peak_693	47	.	4.04115	4.72824	1.63148	166
chr1	109041968	109042180	TAZ_peak_694	62	.	4.68193	6.23946	2.86034	107
chr1	109075949	109076183	TAZ_peak_695	56	.	4.5755	5.65135	2.34953	53
chr1	109090525	109090760	TAZ_peak_696	76	.	5.64421	7.62754	3.98819	87
chr1	109134418	109134745	TAZ_peak_697	56	.	4.75362	5.65135	2.34953	139
chr1	109283174	109283437	TAZ_peak_698	65	.	4.91179	6.54844	3.1339	120
chr1	109397795	109398041	TAZ_peak_699	76	.	5.28797	7.62754	3.98819	131
chr1	109426441	109426807	TAZ_peak_700	68	.	4.9632	6.86932	3.37912	112
chr1	109548484	109548697	TAZ_peak_701	46	.	4.1567	4.6413	1.62452	77
chr1	109763845	109764145	TAZ_peak_702	61	.	3.99788	6.17841	2.81154	143
chr1	109947692	109948246	TAZ_peak_703	56	.	4.75362	5.65135	2.34953	370
chr1	109959824	109960363	TAZ_peak_704	97	.	6.5348	9.75298	5.83748	221
chr1	110049177	110049584	TAZ_peak_705	63	.	4.34296	6.33484	2.94611	295
chr1	110084733	110084945	TAZ_peak_706	36	.	3.30941	3.62443	0.81081	29
chr1	110338507	110339744	TAZ_peak_707	76	.	5.28797	7.62754	3.98819	404
chr1	110356427	110356767	TAZ_peak_708	66	.	4.93174	6.61915	3.1603	155
chr1	110390501	110391220	TAZ_peak_709	66	.	4.93174	6.61915	3.1603	363
chr1	111204342	111204614	TAZ_peak_710	43	.	3.78941	4.30231	1.35471	203
chr1	111449175	111449392	TAZ_peak_711	47	.	3.98176	4.78811	1.67613	165
chr1	111541874	111542082	TAZ_peak_712	47	.	3.86303	4.72824	1.63148	15
chr1	111619524	111619863	TAZ_peak_713	66	.	4.93174	6.61915	3.1603	169
chr1	111620069	111620336	TAZ_peak_714	47	.	3.86303	4.72824	1.63148	181
chr1	111755743	111755959	TAZ_peak_715	50	.	3.92943	5.08049	1.92297	20
chr1	112390819	112391233	TAZ_peak_716	53	.	4.51284	5.31347	2.11856	147
chr1	112396004	112396233	TAZ_peak_717	62	.	4.68193	6.23946	2.86034	125
chr1	112580897	112581191	TAZ_peak_718	47	.	3.31908	4.79185	1.6765	247
chr1	112619533	112619862	TAZ_peak_719	47	.	4.13677	4.78811	1.67613	182
chr1	112698928	112699216	TAZ_peak_720	112	.	6.03749	11.2084	7.13346	113
chr1	112707219	112707633	TAZ_peak_721	37	.	3.42353	3.78663	0.95279	259
chr1	112849291	112849754	TAZ_peak_722	55	.	4.50766	5.55223	2.32362	275
chr1	112852242	112852503	TAZ_peak_723	41	.	3.04008	4.14638	1.21326	193
chr1	112869290	112869637	TAZ_peak_724	84	.	5.68681	8.45722	4.72651	219
chr1	112880975	112881175	TAZ_peak_725	57	.	4.32784	5.70279	2.39788	53
chr1	112904900	112905539	TAZ_peak_726	86	.	6.17856	8.67312	4.88553	167
chr1	112956098	112956549	TAZ_peak_727	66	.	4.93174	6.61915	3.1603	191
chr1	112957568	112957884	TAZ_peak_728	53	.	4.17465	5.31347	2.11856	175
chr1	113072690	113073123	TAZ_peak_729	82	.	5.52741	8.20957	4.51765	330
chr1	113073319	113073696	TAZ_peak_730	47	.	4.21927	4.72824	1.63148	51
chr1	113242390	113242909	TAZ_peak_731	108	.	6.71291	10.8646	6.82509	283
chr1	113307880	113308775	TAZ_peak_732	93	.	5.54147	9.31879	5.46515	656
chr1	113389947	113390574	TAZ_peak_733	56	.	4.75362	5.65135	2.34953	271
chr1	113812384	113812601	TAZ_peak_734	66	.	4.93174	6.61915	3.1603	24
chr1	113874428	113874683	TAZ_peak_735	86	.	6.00044	8.67312	4.88553	188
chr1	113887360	113888217	TAZ_peak_736	76	.	5.46609	7.62754	3.98819	489
chr1	113904918	113905348	TAZ_peak_737	92	.	6.20379	9.24741	5.41463	230
chr1	113929412	113929685	TAZ_peak_738	43	.	3.53239	4.34317	1.37193	141
chr1	114511229	114511474	TAZ_peak_739	43	.	3.63432	4.38223	1.40621	70
chr1	114669886	114670191	TAZ_peak_740	43	.	3.43342	4.33257	1.36881	277
chr1	114716687	114716991	TAZ_peak_741	76	.	5.64421	7.62754	3.98819	121
chr1	114718713	114718913	TAZ_peak_742	39	.	3.36175	3.97245	1.06239	147
chr1	114757942	114758790	TAZ_peak_743	193	.	10.0971	19.3852	14.6391	177
chr1	115062519	115063043	TAZ_peak_744	127	.	7.25249	12.789	8.5655	291
chr1	115545799	115546502	TAZ_peak_745	112	.	6.03749	11.2084	7.13346	181
chr1	115714461	115715111	TAZ_peak_746	86	.	5.7832	8.60486	4.86554	216
chr1	116125874	116126078	TAZ_peak_747	30	.	3.32868	3.03725	0.33167	10
chr1	116178863	116179130	TAZ_peak_748	39	.	3.51675	3.97245	1.06239	83
chr1	116322906	116323306	TAZ_peak_749	47	.	3.86303	4.72824	1.63148	120
chr1	116372961	116373288	TAZ_peak_750	50	.	3.68142	5.08049	1.92297	135
chr1	116433290	116433607	TAZ_peak_751	58	.	4.30144	5.86499	2.53108	183
chr1	116475184	116475771	TAZ_peak_752	65	.	4.75678	6.54844	3.1339	414
chr1	116508947	116509175	TAZ_peak_753	59	.	4.2478	5.98931	2.64114	64
chr1	116570385	116570585	TAZ_peak_754	43	.	3.76795	4.33334	1.36881	128
chr1	116647171	116647544	TAZ_peak_755	68	.	4.82012	6.86932	3.37912	179
chr1	116982451	116982732	TAZ_peak_756	47	.	4.04115	4.72824	1.63148	153
chr1	117060025	117060326	TAZ_peak_757	56	.	4.75362	5.65135	2.34953	150
chr1	117121612	117122171	TAZ_peak_758	43	.	3.43342	4.33257	1.36881	478
chr1	117605780	117606061	TAZ_peak_759	53	.	4.17465	5.31347	2.11856	158
chr1	117671260	117671471	TAZ_peak_760	41	.	3.79837	4.14652	1.21326	13
chr1	117929455	117929865	TAZ_peak_761	47	.	4.04115	4.72824	1.63148	295
chr1	118960589	118961022	TAZ_peak_762	43	.	3.43342	4.33257	1.36881	262
chr1	119298912	119299183	TAZ_peak_763	43	.	3.67547	4.34317	1.37193	158
chr1	119648321	119648535	TAZ_peak_764	47	.	4.13677	4.78811	1.67613	100
chr1	119816539	119816739	TAZ_peak_765	38	.	3.68492	3.85481	0.96704	75
chr1	120844261	120844621	TAZ_peak_766	47	.	4.04115	4.72824	1.63148	99
chr1	120850774	120851034	TAZ_peak_767	56	.	4.39739	5.65135	2.34953	85
chr1	121184575	121184830	TAZ_peak_768	56	.	4.39739	5.65135	2.34953	168
chr1	145707331	145707642	TAZ_peak_769	79	.	5.33347	7.90506	4.24316	147
chr1	145711254	145711641	TAZ_peak_770	114	.	7.21836	11.4162	7.3241	191
chr1	145858921	145859190	TAZ_peak_771	50	.	3.87228	5.00964	1.87812	79
chr1	145957884	145958151	TAZ_peak_772	48	.	4.17153	4.83664	1.71772	169
chr1	145978485	145979849	TAZ_peak_773	66	.	4.54945	6.6833	3.20907	1201
chr1	145999442	145999962	TAZ_peak_774	56	.	4.75362	5.65135	2.34953	335
chr1	146035577	146035805	TAZ_peak_775	39	.	3.67175	3.97245	1.06239	56
chr1	146036893	146037345	TAZ_peak_776	66	.	4.93174	6.61915	3.1603	223
chr1	146037404	146038378	TAZ_peak_777	76	.	5.64421	7.62754	3.98819	782
chr1	146038735	146039046	TAZ_peak_778	47	.	4.04115	4.72824	1.63148	155
chr1	146039123	146039535	TAZ_peak_779	66	.	4.93174	6.61915	3.1603	127
chr1	147172574	147172844	TAZ_peak_780	53	.	4.51284	5.31347	2.11856	135
chr1	147242360	147242687	TAZ_peak_781	53	.	4.51284	5.31347	2.11856	165
chr1	147243019	147243230	TAZ_peak_782	30	.	3.32868	3.03725	0.33167	37
chr1	147599636	147600227	TAZ_peak_783	65	.	4.91179	6.54844	3.1339	337
chr1	147670312	147670758	TAZ_peak_784	66	.	4.93174	6.61915	3.1603	325
chr1	148334769	148335020	TAZ_peak_785	38	.	3.68492	3.85481	0.96704	90
chr1	148371575	148371775	TAZ_peak_786	47	.	4.21927	4.72824	1.63148	62
chr1	148522569	148522795	TAZ_peak_787	47	.	4.21927	4.72824	1.63148	40
chr1	149886807	149887130	TAZ_peak_788	56	.	4.5755	5.65135	2.34953	153
chr1	149887912	149888208	TAZ_peak_789	47	.	4.04115	4.72824	1.63148	109
chr1	149899486	149899718	TAZ_peak_790	55	.	4.22141	5.54137	2.3167	111
chr1	149932198	149932493	TAZ_peak_791	42	.	3.45271	4.22235	1.28342	22
chr1	150010127	150010364	TAZ_peak_792	47	.	3.86303	4.72824	1.63148	125
chr1	150010566	150010892	TAZ_peak_793	47	.	4.21927	4.72824	1.63148	186
chr1	150021327	150021614	TAZ_peak_794	125	.	7.72565	12.5432	8.33983	169
chr1	150021716	150022073	TAZ_peak_795	38	.	3.68492	3.85481	0.96704	171
chr1	150363389	150364323	TAZ_peak_796	76	.	5.46609	7.62754	3.98819	656
chr1	150487092	150487355	TAZ_peak_797	38	.	3.68492	3.85481	0.96704	146
chr1	150515494	150515694	TAZ_peak_798	43	.	3.50543	4.30231	1.35471	101
chr1	150532242	150532990	TAZ_peak_799	64	.	4.52634	6.42963	3.03433	130
chr1	150561124	150562320	TAZ_peak_800	122	.	6.65899	12.2728	8.08752	358
chr1	150578516	150578739	TAZ_peak_801	47	.	4.04115	4.72824	1.63148	87
chr1	150579553	150579929	TAZ_peak_802	56	.	4.75362	5.65135	2.34953	100
chr1	150596092	150596622	TAZ_peak_803	43	.	3.55742	4.33257	1.36881	87
chr1	150604687	150605052	TAZ_peak_804	41	.	3.04008	4.14638	1.21326	185
chr1	150629335	150629810	TAZ_peak_805	43	.	3.43342	4.33257	1.36881	324
chr1	150667793	150668661	TAZ_peak_806	86	.	6.00044	8.67312	4.88553	372
chr1	150697061	150697509	TAZ_peak_807	76	.	5.28797	7.62754	3.98819	253
chr1	150876634	150876956	TAZ_peak_808	66	.	4.93174	6.61915	3.1603	131
chr1	150981755	150982172	TAZ_peak_809	58	.	4.17744	5.86499	2.53108	225
chr1	151008308	151008531	TAZ_peak_810	54	.	4.25195	5.43053	2.22524	60
chr1	151013130	151013330	TAZ_peak_811	47	.	4.13677	4.78811	1.67613	73
chr1	151071132	151071371	TAZ_peak_812	56	.	4.39739	5.65135	2.34953	157
chr1	151195194	151195866	TAZ_peak_813	214	.	10.7966	21.4123	16.5291	241
chr1	151197725	151197950	TAZ_peak_814	43	.	3.93402	4.33334	1.36881	65
chr1	151198043	151198580	TAZ_peak_815	75	.	4.79745	7.53305	3.95315	399
chr1	151254579	151254850	TAZ_peak_816	47	.	4.21927	4.72824	1.63148	146
chr1	151281356	151281645	TAZ_peak_817	62	.	4.53027	6.20286	2.83387	127
chr1	151281931	151282248	TAZ_peak_818	84	.	5.04546	8.41215	4.69338	229
chr1	151347209	151347418	TAZ_peak_819	40	.	3.59719	4.03211	1.11631	189
chr1	151458145	151459070	TAZ_peak_820	76	.	5.46609	7.62754	3.98819	792
chr1	151494819	151495189	TAZ_peak_821	61	.	4.80732	6.17549	2.8093	173
chr1	151508896	151509205	TAZ_peak_822	82	.	5.52741	8.20957	4.51765	165
chr1	151509851	151510610	TAZ_peak_823	168	.	9.38468	16.8334	12.2774	284
chr1	151511042	151511544	TAZ_peak_824	86	.	6.00044	8.67312	4.88553	159
chr1	151513013	151513395	TAZ_peak_825	77	.	5.10628	7.78335	4.12929	299
chr1	151513600	151514063	TAZ_peak_826	93	.	5.41747	9.31879	5.46515	256
chr1	151539564	151540186	TAZ_peak_827	115	.	7.28459	11.5176	7.4208	329
chr1	151547059	151547715	TAZ_peak_828	99	.	5.93729	9.96971	6.04184	312
chr1	151548906	151549120	TAZ_peak_829	47	.	4.04115	4.72824	1.63148	77
chr1	151585573	151586024	TAZ_peak_830	79	.	5.54527	7.97917	4.31161	312
chr1	151611807	151612206	TAZ_peak_831	47	.	4.04115	4.72824	1.63148	138
chr1	151790527	151790771	TAZ_peak_832	65	.	4.60178	6.54844	3.1339	152
chr1	151909567	151909824	TAZ_peak_833	56	.	4.75362	5.65135	2.34953	47
chr1	151972903	151973134	TAZ_peak_834	36	.	3.30941	3.62443	0.81081	190
chr1	151975128	151975645	TAZ_peak_835	92	.	6.0347	9.24741	5.41463	334
chr1	151988082	151988931	TAZ_peak_836	121	.	6.4095	12.1886	8.00763	581
chr1	151992462	151992682	TAZ_peak_837	54	.	3.59809	5.46828	2.2543	162
chr1	152047728	152048633	TAZ_peak_838	116	.	7.35204	11.6209	7.51507	287
chr1	152392988	152393447	TAZ_peak_839	66	.	4.93174	6.61915	3.1603	176
chr1	153515994	153516216	TAZ_peak_840	56	.	4.37344	5.61492	2.34953	143
chr1	153533168	153533384	TAZ_peak_841	36	.	3.30941	3.62443	0.81081	75
chr1	153535982	153536272	TAZ_peak_842	52	.	4.47218	5.25659	2.07817	53
chr1	153544958	153545526	TAZ_peak_843	61	.	4.09763	6.13915	2.78079	85
chr1	153566252	153567106	TAZ_peak_844	242	.	10.2536	24.2325	19.1673	462
chr1	153568423	153568877	TAZ_peak_845	35	.	2.94707	3.53412	0.76637	157
chr1	153572528	153572824	TAZ_peak_846	63	.	4.76864	6.37105	2.97941	122
chr1	153609211	153609581	TAZ_peak_847	43	.	3.43342	4.33257	1.36881	7
chr1	153633888	153634290	TAZ_peak_848	50	.	4.19133	5.0921	1.93221	190
chr1	153670884	153671600	TAZ_peak_849	76	.	5.64421	7.62754	3.98819	277
chr1	153727810	153728112	TAZ_peak_850	59	.	4.2478	5.98931	2.64114	131
chr1	153922943	153923542	TAZ_peak_851	86	.	5.82233	8.67312	4.88553	170
chr1	153958534	153958819	TAZ_peak_852	69	.	4.73901	6.98475	3.48439	148
chr1	153963287	153964337	TAZ_peak_853	56	.	4.03076	5.64367	2.34953	874
chr1	154183215	154183452	TAZ_peak_854	64	.	4.98704	6.43876	3.0408	89
chr1	154220642	154220981	TAZ_peak_855	55	.	4.68313	5.55223	2.32362	207
chr1	154418213	154418651	TAZ_peak_856	55	.	4.41003	5.59431	2.34953	302
chr1	154558815	154559093	TAZ_peak_857	72	.	4.94321	7.29092	3.75085	93
chr1	154932063	154932400	TAZ_peak_858	69	.	4.71329	6.92693	3.43077	164
chr1	154936432	154936652	TAZ_peak_859	54	.	4.15333	5.43798	2.23164	103
chr1	154936766	154937073	TAZ_peak_860	45	.	3.79216	4.51289	1.51207	238
chr1	154972705	154972905	TAZ_peak_861	36	.	3.06141	3.62443	0.81081	29
chr1	154973614	154973831	TAZ_peak_862	37	.	3.49691	3.73222	0.90555	148
chr1	154974245	154975110	TAZ_peak_863	67	.	4.87875	6.73404	3.2568	124
chr1	154983156	154983406	TAZ_peak_864	66	.	4.54945	6.6833	3.20907	144
chr1	155000855	155001391	TAZ_peak_865	84	.	5.16946	8.41215	4.69338	377
chr1	155001838	155002690	TAZ_peak_866	84	.	5.16946	8.41215	4.69338	462
chr1	155007083	155007303	TAZ_peak_867	56	.	4.3023	5.64367	2.34953	166
chr1	155017408	155017752	TAZ_peak_868	66	.	4.54945	6.6833	3.20907	118
chr1	155125754	155126313	TAZ_peak_869	89	.	5.66628	8.93723	5.12828	370
chr1	155129080	155129374	TAZ_peak_870	49	.	3.81491	4.92181	1.79808	122
chr1	155135069	155135498	TAZ_peak_871	58	.	4.17744	5.86499	2.53108	117
chr1	155218907	155219251	TAZ_peak_872	68	.	5.12534	6.86304	3.3783	150
chr1	155219662	155219941	TAZ_peak_873	35	.	2.94707	3.53412	0.76637	90
chr1	155241133	155241497	TAZ_peak_874	102	.	5.91348	10.2513	6.29539	169
chr1	155244572	155244987	TAZ_peak_875	77	.	5.10628	7.78335	4.12929	165
chr1	155262182	155262580	TAZ_peak_876	74	.	5.50855	7.4273	3.87511	235
chr1	155273150	155273447	TAZ_peak_877	36	.	3.18541	3.62443	0.81081	271
chr1	155273535	155273769	TAZ_peak_878	69	.	5.1703	6.92922	3.43106	76
chr1	155277246	155277615	TAZ_peak_879	56	.	4.29177	5.64811	2.34953	191
chr1	155308460	155308988	TAZ_peak_880	105	.	6.29713	10.5516	6.56783	216
chr1	155323804	155324594	TAZ_peak_881	63	.	4.60869	6.33484	2.94611	569
chr1	155562913	155563319	TAZ_peak_882	47	.	3.86303	4.72824	1.63148	113
chr1	155857076	155857517	TAZ_peak_883	141	.	7.8071	14.1781	9.85131	263
chr1	155859270	155859479	TAZ_peak_884	36	.	3.18541	3.62443	0.81081	189
chr1	155911331	155911531	TAZ_peak_885	47	.	3.86303	4.72824	1.63148	27
chr1	155931475	155931834	TAZ_peak_886	36	.	3.30941	3.62443	0.81081	109
chr1	155934462	155934831	TAZ_peak_887	35	.	2.85407	3.53412	0.76637	4
chr1	155942921	155943156	TAZ_peak_888	41	.	3.8314	4.19197	1.25448	122
chr1	156054687	156054920	TAZ_peak_889	50	.	3.80543	5.08049	1.92297	4
chr1	156123784	156123986	TAZ_peak_890	55	.	4.2101	5.50529	2.28246	50
chr1	156129780	156130086	TAZ_peak_891	55	.	3.94438	5.50529	2.28246	274
chr1	156130251	156130583	TAZ_peak_892	117	.	6.0931	11.7718	7.65539	155
chr1	156193725	156194113	TAZ_peak_893	131	.	6.90551	13.1909	8.91737	216
chr1	156213024	156213282	TAZ_peak_894	45	.	3.79216	4.51289	1.51207	144
chr1	156282739	156283140	TAZ_peak_895	135	.	6.01616	13.5895	9.29546	236
chr1	156338408	156338761	TAZ_peak_896	50	.	3.92943	5.08049	1.92297	54
chr1	156456527	156456872	TAZ_peak_897	48	.	4.17153	4.83664	1.71772	160
chr1	156457259	156457676	TAZ_peak_898	114	.	6.0089	11.4842	7.38919	176
chr1	156471623	156471982	TAZ_peak_899	45	.	3.73156	4.59338	1.58276	190
chr1	156500785	156501750	TAZ_peak_900	163	.	8.04514	16.3794	11.8714	690
chr1	156502911	156504077	TAZ_peak_901	230	.	10.6049	23.0578	18.0739	583
chr1	156505214	156505602	TAZ_peak_902	50	.	3.92943	5.08049	1.92297	41
chr1	156571377	156571841	TAZ_peak_903	45	.	4.07973	4.53461	1.53007	180
chr1	156728649	156728866	TAZ_peak_904	50	.	3.68142	5.08049	1.92297	33
chr1	156740992	156741388	TAZ_peak_905	43	.	3.55742	4.33257	1.36881	23
chr1	156746722	156747588	TAZ_peak_906	174	.	8.26955	17.4005	12.7991	448
chr1	156749878	156750086	TAZ_peak_907	50	.	3.92943	5.08049	1.92297	168
chr1	156751636	156752132	TAZ_peak_908	58	.	4.17744	5.86499	2.53108	194
chr1	156766898	156767604	TAZ_peak_909	66	.	5.10986	6.61915	3.1603	471
chr1	157045707	157046321	TAZ_peak_910	86	.	6.00044	8.67312	4.88553	232
chr1	157497681	157498941	TAZ_peak_911	86	.	5.82233	8.67312	4.88553	609
chr1	158019470	158020013	TAZ_peak_912	102	.	6.65062	10.2246	6.27932	152
chr1	159229680	159230111	TAZ_peak_913	82	.	5.52741	8.20957	4.51765	58
chr1	159240571	159240859	TAZ_peak_914	53	.	4.17465	5.31347	2.11856	94
chr1	159282218	159282448	TAZ_peak_915	56	.	4.5755	5.65135	2.34953	59
chr1	159780612	159781333	TAZ_peak_916	61	.	3.7841	6.17367	2.80927	194
chr1	159823423	159823756	TAZ_peak_917	69	.	4.58521	6.98682	3.48557	190
chr1	159900145	159900557	TAZ_peak_918	56	.	4.44678	5.64811	2.34953	93
chr1	159925252	159925565	TAZ_peak_919	39	.	3.52065	3.9241	1.03201	250
chr1	159960771	159961392	TAZ_peak_920	84	.	5.16946	8.41215	4.69338	152
chr1	159971036	159971464	TAZ_peak_921	109	.	6.33588	10.9477	6.89873	209
chr1	160031779	160032030	TAZ_peak_922	56	.	4.29177	5.64811	2.34953	126
chr1	160098598	160098936	TAZ_peak_923	36	.	3.1389	3.69564	0.8721	129
chr1	160124852	160125067	TAZ_peak_924	58	.	4.02659	5.82105	2.50853	108
chr1	160262697	160263046	TAZ_peak_925	47	.	4.04115	4.72824	1.63148	179
chr1	160520758	160520968	TAZ_peak_926	56	.	4.75362	5.65135	2.34953	99
chr1	160538768	160539559	TAZ_peak_927	75	.	4.92146	7.53305	3.95315	422
chr1	161013794	161014325	TAZ_peak_928	76	.	5.64421	7.62754	3.98819	267
chr1	161021220	161021592	TAZ_peak_929	108	.	6.71291	10.8646	6.82509	125
chr1	161132468	161133292	TAZ_peak_930	646	.	22.6364	64.6869	56.0827	286
chr1	161153762	161154089	TAZ_peak_931	72	.	5.02012	7.20596	3.67401	268
chr1	161159151	161159936	TAZ_peak_932	211	.	10.3545	21.1542	16.2796	364
chr1	161177314	161177770	TAZ_peak_933	94	.	6.15182	9.46036	5.59236	148
chr1	161201960	161202732	TAZ_peak_934	414	.	16.9031	41.4374	35.426	349
chr1	161225807	161226498	TAZ_peak_935	214	.	8.15521	21.4139	16.5291	261
chr1	161389756	161390460	TAZ_peak_936	66	.	5.10986	6.61915	3.1603	220
chr1	161399196	161400044	TAZ_peak_937	97	.	6.5348	9.75298	5.83748	714
chr1	161530847	161531150	TAZ_peak_938	76	.	5.64421	7.62754	3.98819	122
chr1	161726999	161727281	TAZ_peak_939	50	.	4.35449	5.0921	1.93221	103
chr1	161749452	161749748	TAZ_peak_940	56	.	4.39739	5.65135	2.34953	111
chr1	162074502	162074913	TAZ_peak_941	80	.	5.27299	8.09329	4.4163	176
chr1	162349738	162350312	TAZ_peak_942	85	.	5.91147	8.53727	4.80085	134
chr1	162381632	162381868	TAZ_peak_943	36	.	3.18541	3.62443	0.81081	65
chr1	162419741	162420002	TAZ_peak_944	75	.	5.43633	7.58214	3.98819	185
chr1	162561266	162561676	TAZ_peak_945	66	.	4.93174	6.61915	3.1603	272
chr1	163321686	163322006	TAZ_peak_946	56	.	4.5755	5.65135	2.34953	127
chr1	163381063	163381896	TAZ_peak_947	108	.	6.89103	10.8646	6.82509	592
chr1	164058163	164058608	TAZ_peak_948	66	.	4.54945	6.6833	3.20907	197
chr1	164184229	164184468	TAZ_peak_949	36	.	3.30941	3.62443	0.81081	142
chr1	164558786	164559136	TAZ_peak_950	76	.	5.46609	7.62754	3.98819	150
chr1	164601942	164602440	TAZ_peak_951	56	.	4.5755	5.65135	2.34953	235
chr1	164659290	164660771	TAZ_peak_952	285	.	13.2815	28.5754	23.258	904
chr1	164683226	164683632	TAZ_peak_953	86	.	6.00044	8.67312	4.88553	185
chr1	164704186	164704566	TAZ_peak_954	40	.	3.5463	4.01486	1.10005	37
chr1	164767390	164767741	TAZ_peak_955	56	.	4.75362	5.65135	2.34953	184
chr1	165137939	165138532	TAZ_peak_956	76	.	4.34211	7.66459	4.02086	226
chr1	165376558	165377347	TAZ_peak_957	65	.	4.90488	6.57823	3.1603	240
chr1	165597908	165598343	TAZ_peak_958	38	.	3.5068	3.85481	0.96704	123
chr1	165628550	165628987	TAZ_peak_959	38	.	3.68492	3.85481	0.96704	23
chr1	165630676	165631347	TAZ_peak_960	76	.	5.46609	7.62754	3.98819	497
chr1	165632121	165632321	TAZ_peak_961	53	.	4.34374	5.31347	2.11856	168
chr1	165827555	165827787	TAZ_peak_962	52	.	4.30461	5.25659	2.07817	72
chr1	165911186	165911421	TAZ_peak_963	47	.	3.41209	4.79185	1.6765	99
chr1	166875892	166876128	TAZ_peak_964	43	.	3.43342	4.33257	1.36881	185
chr1	167065544	167065801	TAZ_peak_965	59	.	4.53396	5.98931	2.64114	176
chr1	167066606	167066905	TAZ_peak_966	52	.	4.26617	5.20075	2.0277	86
chr1	167082473	167083055	TAZ_peak_967	97	.	6.36395	9.78588	5.86793	395
chr1	167090491	167090906	TAZ_peak_968	63	.	4.47583	6.33484	2.94611	69
chr1	167163078	167163458	TAZ_peak_969	116	.	7.35204	11.6209	7.51507	188
chr1	167165934	167166561	TAZ_peak_970	41	.	3.04008	4.14638	1.21326	551
chr1	167220005	167220260	TAZ_peak_971	86	.	5.82233	8.67312	4.88553	150
chr1	167227986	167228253	TAZ_peak_972	56	.	4.5755	5.65135	2.34953	165
chr1	167442094	167442398	TAZ_peak_973	54	.	4.04833	5.46036	2.25093	142
chr1	167553565	167553867	TAZ_peak_974	64	.	4.98704	6.43876	3.0408	140
chr1	167555867	167556278	TAZ_peak_975	76	.	5.28797	7.62754	3.98819	180
chr1	167714306	167714801	TAZ_peak_976	98	.	6.41929	9.87065	5.94866	272
chr1	167715420	167715727	TAZ_peak_977	66	.	4.67978	6.67115	3.20893	64
chr1	167721738	167721938	TAZ_peak_978	42	.	3.57	4.28535	1.33922	152
chr1	167754324	167754702	TAZ_peak_979	38	.	3.68492	3.85481	0.96704	76
chr1	167935283	167935688	TAZ_peak_980	47	.	4.21927	4.72824	1.63148	280
chr1	167935939	167936820	TAZ_peak_981	332	.	14.9063	33.2303	27.6706	436
chr1	168088400	168089699	TAZ_peak_982	76	.	4.43511	7.66459	4.02086	727
chr1	168136203	168136456	TAZ_peak_983	47	.	3.86303	4.72824	1.63148	110
chr1	168178856	168179056	TAZ_peak_984	44	.	4.0423	4.48283	1.48384	32
chr1	168225708	168226118	TAZ_peak_985	56	.	4.5755	5.65135	2.34953	339
chr1	168834552	168834781	TAZ_peak_986	55	.	4.50766	5.55223	2.32362	54
chr1	168907035	168907458	TAZ_peak_987	148	.	8.23294	14.874	10.4864	228
chr1	169052666	169052880	TAZ_peak_988	52	.	4.13704	5.25659	2.07817	77
chr1	169059897	169060440	TAZ_peak_989	47	.	4.04115	4.72824	1.63148	460
chr1	169106024	169106579	TAZ_peak_990	66	.	4.42544	6.6833	3.20907	185
chr1	169109707	169109999	TAZ_peak_991	43	.	3.80189	4.38223	1.40621	98
chr1	169150813	169151119	TAZ_peak_992	76	.	5.64421	7.62754	3.98819	168
chr1	169156642	169156855	TAZ_peak_993	76	.	5.46609	7.62754	3.98819	151
chr1	169485514	169485714	TAZ_peak_994	38	.	3.5068	3.85481	0.96704	142
chr1	169485810	169486238	TAZ_peak_995	84	.	5.68681	8.45722	4.72651	290
chr1	169515709	169515935	TAZ_peak_996	47	.	3.86303	4.72824	1.63148	124
chr1	169528550	169529846	TAZ_peak_997	289	.	13.4814	28.9084	23.5672	937
chr1	169893489	169894473	TAZ_peak_998	449	.	18.2131	44.974	38.7057	597
chr1	170074437	170074641	TAZ_peak_999	38	.	3.5068	3.85481	0.96704	63
chr1	170886498	170886914	TAZ_peak_1000	76	.	5.28797	7.62754	3.98819	180
chr1	171485394	171485604	TAZ_peak_1001	38	.	3.68492	3.85481	0.96704	61
chr1	171742234	171742461	TAZ_peak_1002	38	.	3.5068	3.85481	0.96704	195
chr1	171781263	171781617	TAZ_peak_1003	41	.	3.04008	4.14638	1.21326	115
chr1	171912683	171913273	TAZ_peak_1004	56	.	4.39739	5.65135	2.34953	179
chr1	171913362	171913746	TAZ_peak_1005	75	.	4.92146	7.53305	3.95315	167
chr1	172358998	172359200	TAZ_peak_1006	56	.	4.75362	5.65135	2.34953	175
chr1	172359815	172360086	TAZ_peak_1007	58	.	4.05343	5.86499	2.53108	221
chr1	172394420	172394620	TAZ_peak_1008	38	.	3.68492	3.85481	0.96704	101
chr1	172532733	172533227	TAZ_peak_1009	86	.	6.00044	8.67312	4.88553	199
chr1	173123007	173123601	TAZ_peak_1010	103	.	6.54198	10.317	6.35053	434
chr1	173190569	173190769	TAZ_peak_1011	38	.	3.5068	3.85481	0.96704	21
chr1	173477100	173477317	TAZ_peak_1012	65	.	4.91179	6.54844	3.1339	60
chr1	173824132	173825084	TAZ_peak_1013	219	.	11.2822	21.9179	17.0047	420
chr1	173868148	173868897	TAZ_peak_1014	97	.	6.5348	9.75298	5.83748	409
chr1	174021997	174022400	TAZ_peak_1015	76	.	5.28797	7.62754	3.98819	255
chr1	174159090	174159614	TAZ_peak_1016	47	.	3.82676	4.78811	1.67613	341
chr1	174953852	174954301	TAZ_peak_1017	56	.	4.39739	5.65135	2.34953	161
chr1	174999419	175000239	TAZ_peak_1018	43	.	3.43342	4.33257	1.36881	126
chr1	175029707	175029917	TAZ_peak_1019	47	.	3.86303	4.72824	1.63148	87
chr1	175192913	175193339	TAZ_peak_1020	48	.	3.85892	4.83664	1.71772	156
chr1	175840280	175840736	TAZ_peak_1021	47	.	4.04115	4.72824	1.63148	133
chr1	176207032	176207805	TAZ_peak_1022	76	.	5.46609	7.62754	3.98819	688
chr1	177913129	177913359	TAZ_peak_1023	38	.	3.61156	3.88975	0.99878	112
chr1	178093559	178093763	TAZ_peak_1024	39	.	3.51675	3.97245	1.06239	164
chr1	178341378	178341761	TAZ_peak_1025	47	.	4.21927	4.72824	1.63148	80
chr1	178470416	178471013	TAZ_peak_1026	160	.	8.90932	16.075	11.59	365
chr1	178536957	178537778	TAZ_peak_1027	82	.	5.8656	8.20957	4.51765	158
chr1	179003476	179003680	TAZ_peak_1028	30	.	3.32868	3.03725	0.33167	150
chr1	179017129	179017419	TAZ_peak_1029	56	.	4.44678	5.64811	2.34953	34
chr1	179025791	179026113	TAZ_peak_1030	65	.	4.75678	6.54844	3.1339	133
chr1	179293590	179293790	TAZ_peak_1031	43	.	3.93402	4.33334	1.36881	148
chr1	179876219	179876588	TAZ_peak_1032	56	.	4.39739	5.65135	2.34953	182
chr1	179882200	179882907	TAZ_peak_1033	109	.	6.20301	10.9477	6.89873	474
chr1	180154695	180155063	TAZ_peak_1034	36	.	3.30941	3.62443	0.81081	169
chr1	180168821	180169321	TAZ_peak_1035	60	.	4.31417	6.09452	2.73879	386
chr1	180170584	180171070	TAZ_peak_1036	92	.	6.00178	9.22937	5.40323	177
chr1	180269979	180270179	TAZ_peak_1037	42	.	3.73242	4.22235	1.28342	78
chr1	180310934	180311493	TAZ_peak_1038	97	.	6.35668	9.75298	5.83748	246
chr1	180502890	180503161	TAZ_peak_1039	56	.	4.75362	5.65135	2.34953	93
chr1	180631899	180632297	TAZ_peak_1040	56	.	4.39739	5.65135	2.34953	96
chr1	181105360	181105599	TAZ_peak_1041	58	.	4.05343	5.86499	2.53108	93
chr1	182029685	182030348	TAZ_peak_1042	56	.	4.5755	5.65135	2.34953	95
chr1	182101524	182101738	TAZ_peak_1043	47	.	4.21927	4.72824	1.63148	114
chr1	182391709	182392011	TAZ_peak_1044	44	.	3.83646	4.43205	1.43834	168
chr1	182507592	182508117	TAZ_peak_1045	76	.	5.46609	7.62754	3.98819	271
chr1	182839539	182839824	TAZ_peak_1046	56	.	4.5755	5.65135	2.34953	141
chr1	182968331	182968652	TAZ_peak_1047	56	.	4.75362	5.65135	2.34953	144
chr1	183023839	183024242	TAZ_peak_1048	56	.	4.39739	5.65135	2.34953	135
chr1	183139670	183140053	TAZ_peak_1049	38	.	3.68492	3.85481	0.96704	244
chr1	183159999	183160379	TAZ_peak_1050	96	.	6.49921	9.69857	5.81642	198
chr1	183180803	183181146	TAZ_peak_1051	30	.	3.15056	3.03725	0.33167	56
chr1	183185829	183186333	TAZ_peak_1052	66	.	4.93174	6.61915	3.1603	311
chr1	183195003	183195606	TAZ_peak_1053	47	.	4.21927	4.72824	1.63148	157
chr1	183470194	183470573	TAZ_peak_1054	74	.	5.17864	7.41979	3.87078	153
chr1	183471106	183471789	TAZ_peak_1055	43	.	3.43342	4.33257	1.36881	339
chr1	183471989	183472474	TAZ_peak_1056	48	.	3.89162	4.88599	1.7635	363
chr1	183516805	183517035	TAZ_peak_1057	66	.	4.93174	6.61915	3.1603	125
chr1	183635492	183635883	TAZ_peak_1058	82	.	5.69651	8.20957	4.51765	346
chr1	183881604	183882157	TAZ_peak_1059	102	.	5.91348	10.2513	6.29539	354
chr1	183887559	183888908	TAZ_peak_1060	112	.	6.16149	11.2084	7.13346	904
chr1	184051725	184051938	TAZ_peak_1061	38	.	3.5068	3.85481	0.96704	123
chr1	184419783	184420062	TAZ_peak_1062	38	.	3.5068	3.85481	0.96704	198
chr1	184425811	184426210	TAZ_peak_1063	86	.	6.17856	8.67312	4.88553	199
chr1	184754525	184755152	TAZ_peak_1064	76	.	5.46609	7.62754	3.98819	467
chr1	184836979	184837179	TAZ_peak_1065	38	.	3.68492	3.85481	0.96704	146
chr1	185316995	185317747	TAZ_peak_1066	66	.	5.10986	6.61915	3.1603	655
chr1	185449772	185449989	TAZ_peak_1067	56	.	4.5755	5.65135	2.34953	64
chr1	185646300	185646756	TAZ_peak_1068	66	.	4.93174	6.61915	3.1603	190
chr1	185650697	185650959	TAZ_peak_1069	47	.	4.04115	4.72824	1.63148	85
chr1	185856573	185856889	TAZ_peak_1070	56	.	4.39739	5.65135	2.34953	179
chr1	186082280	186082582	TAZ_peak_1071	56	.	4.39739	5.65135	2.34953	155
chr1	186375188	186375419	TAZ_peak_1072	38	.	3.5068	3.85481	0.96704	112
chr1	186927958	186928271	TAZ_peak_1073	38	.	3.5068	3.85481	0.96704	235
chr1	192808729	192809094	TAZ_peak_1074	47	.	4.21927	4.72824	1.63148	95
chr1	193104600	193104800	TAZ_peak_1075	38	.	3.68492	3.85481	0.96704	162
chr1	193105379	193105702	TAZ_peak_1076	66	.	4.93174	6.61915	3.1603	162
chr1	193121857	193122085	TAZ_peak_1077	56	.	4.39739	5.65135	2.34953	66
chr1	193549091	193549463	TAZ_peak_1078	86	.	6.00044	8.67312	4.88553	163
chr1	197174079	197174515	TAZ_peak_1079	66	.	4.93174	6.61915	3.1603	179
chr1	197201144	197201411	TAZ_peak_1080	47	.	3.86303	4.72824	1.63148	29
chr1	197312146	197312383	TAZ_peak_1081	56	.	4.39739	5.65135	2.34953	92
chr1	197966977	197967574	TAZ_peak_1082	143	.	8.49409	14.3703	10.0072	265
chr1	198157108	198157371	TAZ_peak_1083	47	.	4.04115	4.72824	1.63148	122
chr1	198157467	198157834	TAZ_peak_1084	65	.	4.75678	6.54844	3.1339	176
chr1	198158943	198159250	TAZ_peak_1085	47	.	4.21927	4.72824	1.63148	131
chr1	198162038	198162291	TAZ_peak_1086	56	.	4.5755	5.65135	2.34953	168
chr1	198449221	198449635	TAZ_peak_1087	76	.	5.64421	7.62754	3.98819	232
chr1	198837534	198837947	TAZ_peak_1088	43	.	3.43342	4.33257	1.36881	52
chr1	199759196	199759816	TAZ_peak_1089	97	.	6.35668	9.75298	5.83748	335
chr1	200027255	200027646	TAZ_peak_1090	56	.	4.75362	5.65135	2.34953	230
chr1	200029124	200029448	TAZ_peak_1091	47	.	3.86303	4.72824	1.63148	234
chr1	200106973	200107174	TAZ_peak_1092	30	.	3.32868	3.03725	0.33167	118
chr1	200108593	200108912	TAZ_peak_1093	65	.	4.75678	6.54844	3.1339	260
chr1	200112270	200112641	TAZ_peak_1094	56	.	4.39739	5.65135	2.34953	92
chr1	200669538	200670372	TAZ_peak_1095	120	.	7.24727	12.006	7.84368	490
chr1	200738796	200739162	TAZ_peak_1096	36	.	3.30941	3.62443	0.81081	361
chr1	200739496	200739744	TAZ_peak_1097	53	.	4.17465	5.31347	2.11856	28
chr1	200788017	200788254	TAZ_peak_1098	47	.	4.04115	4.72824	1.63148	144
chr1	200891304	200891567	TAZ_peak_1099	48	.	4.20688	4.88599	1.7635	172
chr1	200896171	200897096	TAZ_peak_1100	91	.	5.75377	9.14794	5.32682	406
chr1	200908000	200908424	TAZ_peak_1101	55	.	4.07724	5.50529	2.28246	348
chr1	201019464	201019664	TAZ_peak_1102	38	.	3.18897	3.82032	0.96704	19
chr1	201167237	201167527	TAZ_peak_1103	76	.	5.64421	7.62754	3.98819	154
chr1	201170645	201171014	TAZ_peak_1104	64	.	4.8132	6.43876	3.0408	188
chr1	201399289	201399499	TAZ_peak_1105	43	.	3.78941	4.30231	1.35471	173
chr1	201435560	201435769	TAZ_peak_1106	56	.	4.39739	5.65135	2.34953	144
chr1	201475002	201475498	TAZ_peak_1107	146	.	7.64832	14.6693	10.2918	250
chr1	201955332	201955553	TAZ_peak_1108	44	.	4.00555	4.43205	1.43834	146
chr1	202006715	202007730	TAZ_peak_1109	121	.	6.4095	12.1886	8.00763	296
chr1	202007784	202008713	TAZ_peak_1110	315	.	13.0048	31.5179	26.0449	572
chr1	202009447	202010710	TAZ_peak_1111	84	.	5.29347	8.41215	4.69338	1063
chr1	202017522	202018235	TAZ_peak_1112	69	.	4.15611	6.9063	3.41136	454
chr1	202018381	202019200	TAZ_peak_1113	59	.	3.47369	5.94583	2.60488	440
chr1	202023098	202023532	TAZ_peak_1114	68	.	4.9632	6.86932	3.37912	131
chr1	202034367	202035292	TAZ_peak_1115	148	.	8.57113	14.874	10.4864	429
chr1	202043379	202043579	TAZ_peak_1116	47	.	3.79513	4.74037	1.64062	156
chr1	202046134	202046723	TAZ_peak_1117	84	.	5.04546	8.41215	4.69338	365
chr1	202047059	202047305	TAZ_peak_1118	65	.	4.60178	6.54844	3.1339	120
chr1	202056885	202057136	TAZ_peak_1119	44	.	3.29798	4.42728	1.43834	163
chr1	202085060	202085747	TAZ_peak_1120	138	.	7.39557	13.8656	9.55248	348
chr1	202107336	202107537	TAZ_peak_1121	59	.	4.2478	5.98931	2.64114	103
chr1	202107795	202108084	TAZ_peak_1122	45	.	3.93978	4.51289	1.51207	71
chr1	202108463	202108728	TAZ_peak_1123	43	.	3.55742	4.33257	1.36881	106
chr1	202341880	202342179	TAZ_peak_1124	56	.	4.5755	5.65135	2.34953	111
chr1	202348432	202348915	TAZ_peak_1125	180	.	9.91903	18.0987	13.4506	238
chr1	202860827	202861027	TAZ_peak_1126	36	.	3.18541	3.62443	0.81081	194
chr1	202958237	202958553	TAZ_peak_1127	52	.	4.1001	5.20075	2.0277	164
chr1	203007141	203007457	TAZ_peak_1128	76	.	5.28797	7.62754	3.98819	133
chr1	203290395	203290900	TAZ_peak_1129	84	.	5.16946	8.41215	4.69338	178
chr1	203321014	203321321	TAZ_peak_1130	58	.	4.40182	5.81492	2.50276	86
chr1	203768540	203768767	TAZ_peak_1131	36	.	3.49826	3.60013	0.81069	155
chr1	203769532	203770082	TAZ_peak_1132	97	.	6.5348	9.75298	5.83748	385
chr1	203795341	203796117	TAZ_peak_1133	138	.	7.96718	13.8122	9.50391	300
chr1	203860309	203860664	TAZ_peak_1134	84	.	5.5318	8.45722	4.72651	155
chr1	204331349	204331565	TAZ_peak_1135	66	.	4.64045	6.6093	3.1603	87
chr1	204377163	204377622	TAZ_peak_1136	76	.	5.28797	7.62754	3.98819	190
chr1	204377865	204378656	TAZ_peak_1137	56	.	4.39739	5.65135	2.34953	173
chr1	204398446	204398761	TAZ_peak_1138	47	.	4.04115	4.72824	1.63148	161
chr1	204411824	204412200	TAZ_peak_1139	56	.	4.29177	5.64811	2.34953	298
chr1	204417494	204417927	TAZ_peak_1140	66	.	4.93174	6.61915	3.1603	172
chr1	204450582	204451104	TAZ_peak_1141	78	.	4.96263	7.87199	4.21223	342
chr1	204479766	204480070	TAZ_peak_1142	59	.	4.23389	5.95444	2.61308	141
chr1	204493614	204493975	TAZ_peak_1143	35	.	2.94707	3.53412	0.76637	169
chr1	204494582	204494814	TAZ_peak_1144	47	.	3.82676	4.78811	1.67613	173
chr1	204506363	204506650	TAZ_peak_1145	56	.	4.5755	5.65135	2.34953	62
chr1	204516489	204516758	TAZ_peak_1146	47	.	3.82676	4.78811	1.67613	117
chr1	205122011	205122601	TAZ_peak_1147	76	.	5.64421	7.62754	3.98819	193
chr1	205211482	205211861	TAZ_peak_1148	47	.	4.04115	4.72824	1.63148	187
chr1	205301374	205301651	TAZ_peak_1149	63	.	4.64184	6.38514	2.9923	183
chr1	205307048	205307440	TAZ_peak_1150	55	.	3.96592	5.52722	2.30366	171
chr1	205321651	205321919	TAZ_peak_1151	76	.	5.19671	7.69019	4.04468	83
chr1	205355099	205355306	TAZ_peak_1152	58	.	4.30144	5.86499	2.53108	104
chr1	205434791	205434998	TAZ_peak_1153	50	.	3.68142	5.08049	1.92297	127
chr1	205449976	205450176	TAZ_peak_1154	55	.	4.00155	5.59693	2.34953	137
chr1	205485489	205485701	TAZ_peak_1155	48	.	4.04925	4.88599	1.7635	112
chr1	205549404	205550236	TAZ_peak_1156	142	.	7.87498	14.2893	9.94759	250
chr1	205582436	205582670	TAZ_peak_1157	74	.	4.61196	7.42871	3.87613	131
chr1	205591991	205592235	TAZ_peak_1158	47	.	4.13677	4.78811	1.67613	145
chr1	205616603	205616861	TAZ_peak_1159	47	.	3.86303	4.72824	1.63148	130
chr1	205631750	205632412	TAZ_peak_1160	76	.	5.64421	7.62754	3.98819	243
chr1	205672126	205672380	TAZ_peak_1161	67	.	4.888	6.75651	3.27819	115
chr1	205749157	205749657	TAZ_peak_1162	108	.	6.89103	10.8646	6.82509	358
chr1	205813082	205813398	TAZ_peak_1163	45	.	3.67369	4.55696	1.55066	119
chr1	206048622	206048822	TAZ_peak_1164	30	.	3.15056	3.03725	0.33167	115
chr1	206203065	206203277	TAZ_peak_1165	47	.	4.21927	4.72824	1.63148	48
chr1	206612349	206612549	TAZ_peak_1166	49	.	4.08386	4.93619	1.80971	121
chr1	206635326	206635643	TAZ_peak_1167	66	.	4.93174	6.61915	3.1603	127
chr1	206659403	206659785	TAZ_peak_1168	56	.	4.37344	5.61492	2.34953	130
chr1	206927287	206927687	TAZ_peak_1169	70	.	4.40892	7.08133	3.57059	167
chr1	206941926	206942365	TAZ_peak_1170	64	.	4.56375	6.48857	3.08742	262
chr1	206951477	206951677	TAZ_peak_1171	48	.	3.89499	4.83636	1.71772	76
chr1	206969035	206969368	TAZ_peak_1172	63	.	4.34296	6.33484	2.94611	190
chr1	206972739	206973122	TAZ_peak_1173	50	.	3.68142	5.08049	1.92297	252
chr1	207005432	207005770	TAZ_peak_1174	50	.	3.68142	5.08049	1.92297	1
chr1	207006951	207008013	TAZ_peak_1175	365	.	15.4769	36.5748	30.8704	585
chr1	207009339	207009583	TAZ_peak_1176	43	.	3.67547	4.34317	1.37193	70
chr1	207020048	207020616	TAZ_peak_1177	121	.	6.4095	12.1886	8.00763	221
chr1	207027266	207027681	TAZ_peak_1178	54	.	3.91635	5.44741	2.23862	123
chr1	207032596	207032830	TAZ_peak_1179	66	.	4.67978	6.67115	3.20893	167
chr1	207052766	207053547	TAZ_peak_1180	86	.	6.17856	8.67312	4.88553	337
chr1	207056743	207056948	TAZ_peak_1181	47	.	4.21927	4.72824	1.63148	154
chr1	207088168	207089562	TAZ_peak_1182	120	.	7.6035	12.006	7.84368	667
chr1	207309824	207310130	TAZ_peak_1183	56	.	4.5755	5.65135	2.34953	170
chr1	207316697	207317017	TAZ_peak_1184	90	.	5.85888	9.00866	5.1961	164
chr1	207321325	207321630	TAZ_peak_1185	61	.	3.7841	6.17367	2.80927	118
chr1	207393718	207393958	TAZ_peak_1186	56	.	4.39739	5.65135	2.34953	144
chr1	207748399	207749018	TAZ_peak_1187	77	.	5.24936	7.78335	4.12929	306
chr1	207751812	207752158	TAZ_peak_1188	108	.	7.06915	10.8646	6.82509	149
chr1	207826536	207827177	TAZ_peak_1189	92	.	6.0347	9.24741	5.41463	447
chr1	207869906	207870293	TAZ_peak_1190	73	.	4.98373	7.35485	3.80929	163
chr1	207963511	207963847	TAZ_peak_1191	58	.	4.18344	5.88709	2.55043	186
chr1	208158917	208159182	TAZ_peak_1192	44	.	3.61584	4.46949	1.47394	150
chr1	208951743	208952039	TAZ_peak_1193	47	.	4.13677	4.78811	1.67613	281
chr1	209199412	209199653	TAZ_peak_1194	47	.	3.86303	4.72824	1.63148	151
chr1	209652971	209653438	TAZ_peak_1195	102	.	6.30422	10.244	6.29539	315
chr1	209784424	209784841	TAZ_peak_1196	69	.	4.88685	6.99656	3.49264	263
chr1	210233728	210234110	TAZ_peak_1197	59	.	4.53396	5.98931	2.64114	45
chr1	210250880	210251416	TAZ_peak_1198	65	.	4.60178	6.54844	3.1339	463
chr1	211259018	211259519	TAZ_peak_1199	72	.	5.35831	7.20596	3.67401	183
chr1	211335997	211336400	TAZ_peak_1200	62	.	4.44408	6.28518	2.90352	193
chr1	211416651	211417170	TAZ_peak_1201	56	.	4.39739	5.65135	2.34953	235
chr1	211515348	211515768	TAZ_peak_1202	74	.	5.17864	7.41979	3.87078	136
chr1	211517069	211517443	TAZ_peak_1203	74	.	5.17864	7.41979	3.87078	179
chr1	211578966	211579724	TAZ_peak_1204	86	.	6.17856	8.67312	4.88553	500
chr1	211613382	211613811	TAZ_peak_1205	75	.	5.42198	7.5528	3.97109	235
chr1	211643569	211644034	TAZ_peak_1206	56	.	4.29177	5.64811	2.34953	158
chr1	211648407	211648711	TAZ_peak_1207	64	.	4.56375	6.48857	3.08742	78
chr1	211675734	211676303	TAZ_peak_1208	68	.	4.82012	6.86932	3.37912	111
chr1	211830557	211830959	TAZ_peak_1209	47	.	4.04115	4.72824	1.63148	88
chr1	212035485	212035734	TAZ_peak_1210	47	.	4.04115	4.72824	1.63148	124
chr1	212284932	212285445	TAZ_peak_1211	104	.	6.30683	10.4931	6.51462	330
chr1	212432715	212432921	TAZ_peak_1212	44	.	3.87165	4.48283	1.48384	47
chr1	212477784	212478178	TAZ_peak_1213	50	.	3.80543	5.08049	1.92297	199
chr1	212488508	212488783	TAZ_peak_1214	44	.	3.90876	4.46949	1.47394	193
chr1	212558120	212558400	TAZ_peak_1215	54	.	4.59641	5.43053	2.22524	135
chr1	212558917	212559318	TAZ_peak_1216	92	.	6.20379	9.24741	5.41463	107
chr1	212595880	212596603	TAZ_peak_1217	155	.	8.59671	15.5754	11.1291	457
chr1	212607199	212607428	TAZ_peak_1218	44	.	4.00555	4.43205	1.43834	148
chr1	212608398	212608969	TAZ_peak_1219	93	.	5.66548	9.31879	5.46515	141
chr1	212827761	212828158	TAZ_peak_1220	96	.	6.49921	9.69857	5.81642	275
chr1	212857880	212858384	TAZ_peak_1221	50	.	3.68142	5.08049	1.92297	171
chr1	213015674	213016025	TAZ_peak_1222	108	.	6.71291	10.8646	6.82509	183
chr1	213569314	213570223	TAZ_peak_1223	76	.	5.46609	7.62754	3.98819	540
chr1	213947406	213947658	TAZ_peak_1224	47	.	3.86303	4.72824	1.63148	100
chr1	214050809	214051035	TAZ_peak_1225	36	.	3.32917	3.60013	0.81069	2
chr1	214281425	214281625	TAZ_peak_1226	38	.	3.5822	3.84941	0.96704	103
chr1	214439608	214439832	TAZ_peak_1227	38	.	3.68492	3.85481	0.96704	102
chr1	214507229	214507451	TAZ_peak_1228	76	.	5.64421	7.62754	3.98819	97
chr1	214551227	214552606	TAZ_peak_1229	202	.	10.7236	20.2719	15.4775	569
chr1	220734520	220734911	TAZ_peak_1230	76	.	5.46609	7.62754	3.98819	191
chr1	223719607	223719857	TAZ_peak_1231	56	.	4.39739	5.65135	2.34953	141
chr1	224212639	224213092	TAZ_peak_1232	86	.	5.82233	8.67312	4.88553	349
chr1	225999467	225999751	TAZ_peak_1233	47	.	4.04115	4.72824	1.63148	156
chr1	226062528	226062742	TAZ_peak_1234	56	.	4.39739	5.65135	2.34953	118
chr1	226109936	226110201	TAZ_peak_1235	38	.	3.5068	3.85481	0.96704	99
chr1	226127872	226128155	TAZ_peak_1236	56	.	4.5755	5.65135	2.34953	175
chr1	226778731	226778967	TAZ_peak_1237	30	.	3.32868	3.03725	0.33167	65
chr1	226779220	226779474	TAZ_peak_1238	38	.	3.5068	3.85481	0.96704	177
chr1	226940045	226940280	TAZ_peak_1239	47	.	4.04115	4.72824	1.63148	113
chr1	227787975	227788262	TAZ_peak_1240	47	.	4.21927	4.72824	1.63148	97
chr1	228131082	228131397	TAZ_peak_1241	47	.	4.21927	4.72824	1.63148	191
chr1	228348806	228349054	TAZ_peak_1242	76	.	5.46609	7.62754	3.98819	123
chr1	228861038	228861458	TAZ_peak_1243	47	.	3.86303	4.72824	1.63148	120
chr1	228867606	228867987	TAZ_peak_1244	44	.	4.00555	4.43205	1.43834	20
chr1	229164954	229165277	TAZ_peak_1245	56	.	4.75362	5.65135	2.34953	153
chr1	229221343	229221845	TAZ_peak_1246	56	.	4.75362	5.65135	2.34953	118
chr1	229229250	229229603	TAZ_peak_1247	66	.	5.10986	6.61915	3.1603	189
chr1	230066976	230067176	TAZ_peak_1248	38	.	3.68492	3.85481	0.96704	89
chr1	232364822	232365172	TAZ_peak_1249	38	.	3.68492	3.85481	0.96704	169
chr1	234523590	234523819	TAZ_peak_1250	62	.	4.31216	6.28518	2.90352	163
chr1	234599794	234600434	TAZ_peak_1251	121	.	6.4095	12.1886	8.00763	442
chr1	234600495	234601210	TAZ_peak_1252	97	.	6.15058	9.70251	5.81642	172
chr1	234602719	234603212	TAZ_peak_1253	63	.	4.34296	6.33484	2.94611	288
chr1	234605220	234605459	TAZ_peak_1254	63	.	4.45334	6.3145	2.92918	91
chr1	234608125	234608664	TAZ_peak_1255	66	.	4.54945	6.6833	3.20907	211
chr1	234608918	234609147	TAZ_peak_1256	48	.	4.01522	4.83664	1.71772	46
chr1	234609311	234609535	TAZ_peak_1257	55	.	4.22141	5.54137	2.3167	156
chr1	234609909	234610475	TAZ_peak_1258	115	.	6.77184	11.5534	7.45072	264
chr1	234610674	234611741	TAZ_peak_1259	148	.	8.32188	14.8853	10.4928	305
chr1	234611909	234612147	TAZ_peak_1260	58	.	4.17744	5.86499	2.53108	106
chr1	234612399	234613533	TAZ_peak_1261	142	.	7.15352	14.2141	9.87512	293
chr1	234619826	234620082	TAZ_peak_1262	36	.	3.30941	3.62443	0.81081	66
chr1	234627458	234627861	TAZ_peak_1263	105	.	5.7764	10.5451	6.56202	244
chr1	234631510	234632190	TAZ_peak_1264	114	.	6.48076	11.4081	7.32371	431
chr1	234639187	234639904	TAZ_peak_1265	123	.	7.21157	12.3546	8.1664	429
chr1	234716392	234716666	TAZ_peak_1266	62	.	4.67789	6.20286	2.83387	148
chr1	234723425	234724892	TAZ_peak_1267	154	.	8.13781	15.4837	11.0498	837
chr1	234772202	234772740	TAZ_peak_1268	113	.	6.81329	11.374	7.2901	331
chr1	234817187	234817443	TAZ_peak_1269	38	.	3.5068	3.85481	0.96704	92
chr1	234823208	234823851	TAZ_peak_1270	68	.	5.12534	6.86304	3.3783	258
chr1	234825795	234826007	TAZ_peak_1271	43	.	3.43342	4.33257	1.36881	80
chr1	234861633	234862003	TAZ_peak_1272	55	.	4.33218	5.55223	2.32362	355
chr1	234863004	234863255	TAZ_peak_1273	50	.	3.80543	5.08049	1.92297	123
chr1	234874338	234874967	TAZ_peak_1274	136	.	7.48449	13.6483	9.3527	271
chr1	234955065	234955648	TAZ_peak_1275	62	.	4.85103	6.23946	2.86034	164
chr1	234956913	234957599	TAZ_peak_1276	75	.	5.26568	7.5528	3.97109	556
chr1	234959758	234960295	TAZ_peak_1277	41	.	3.22608	4.14638	1.21326	332
chr1	234960702	234961243	TAZ_peak_1278	69	.	4.0631	6.9063	3.41136	165
chr1	234963477	234963730	TAZ_peak_1279	60	.	4.55763	6.05102	2.69736	106
chr1	234973929	234974727	TAZ_peak_1280	59	.	4.51765	5.99044	2.64114	121
chr1	234978179	234978476	TAZ_peak_1281	53	.	4.17465	5.31347	2.11856	45
chr1	234978669	234978927	TAZ_peak_1282	36	.	3.18541	3.62443	0.81081	224
chr1	234979036	234979285	TAZ_peak_1283	66	.	4.93174	6.61915	3.1603	82
chr1	234987457	234987678	TAZ_peak_1284	43	.	3.50543	4.30231	1.35471	103
chr1	234997292	234997939	TAZ_peak_1285	68	.	4.67704	6.86932	3.37912	114
chr1	234998198	234998700	TAZ_peak_1286	50	.	4.04252	5.0545	1.91944	340
chr1	235011977	235012225	TAZ_peak_1287	57	.	4.52214	5.75839	2.45045	112
chr1	235060656	235061171	TAZ_peak_1288	66	.	4.54945	6.6833	3.20907	143
chr1	235062374	235062843	TAZ_peak_1289	80	.	5.27299	8.09329	4.4163	345
chr1	235067390	235068365	TAZ_peak_1290	79	.	5.38066	7.97917	4.31161	504
chr1	235070164	235070602	TAZ_peak_1291	65	.	4.90488	6.57823	3.1603	178
chr1	235073364	235074403	TAZ_peak_1292	75	.	4.92146	7.53305	3.95315	429
chr1	235079502	235079955	TAZ_peak_1293	82	.	5.0681	8.24382	4.54926	128
chr1	235083698	235084086	TAZ_peak_1294	42	.	3.865	4.23823	1.29659	53
chr1	235128815	235129215	TAZ_peak_1295	76	.	5.46609	7.62754	3.98819	104
chr1	235367231	235367858	TAZ_peak_1296	84	.	4.62112	8.44714	4.72372	280
chr1	235409307	235409680	TAZ_peak_1297	47	.	4.04115	4.72824	1.63148	128
chr1	235504302	235504738	TAZ_peak_1298	82	.	5.69651	8.20957	4.51765	281
chr1	235638111	235638548	TAZ_peak_1299	81	.	5.50336	8.1755	4.49372	138
chr1	235866747	235867194	TAZ_peak_1300	55	.	4.50766	5.55223	2.32362	359
chr1	235943552	235943768	TAZ_peak_1301	46	.	4.00332	4.60173	1.58925	107
chr1	236281929	236282441	TAZ_peak_1302	76	.	5.28797	7.62754	3.98819	187
chr1	236481010	236481238	TAZ_peak_1303	56	.	4.39739	5.65135	2.34953	87
chr1	236516869	236517458	TAZ_peak_1304	56	.	4.75362	5.65135	2.34953	160
chr1	237197611	237197815	TAZ_peak_1305	47	.	4.04115	4.72824	1.63148	174
chr1	239212819	239213155	TAZ_peak_1306	76	.	5.46609	7.62754	3.98819	267
chr1	239338231	239338450	TAZ_peak_1307	44	.	3.83645	4.43205	1.43834	7
chr1	239368431	239369129	TAZ_peak_1308	56	.	4.5755	5.65135	2.34953	421
chr1	239386461	239386960	TAZ_peak_1309	56	.	4.5755	5.65135	2.34953	111
chr1	240783723	240783945	TAZ_peak_1310	56	.	4.39739	5.65135	2.34953	130
chr1	240797144	240797396	TAZ_peak_1311	38	.	3.68492	3.85481	0.96704	149
chr1	241191817	241192381	TAZ_peak_1312	66	.	4.93174	6.61915	3.1603	161
chr1	241202487	241202862	TAZ_peak_1313	76	.	5.28797	7.62754	3.98819	180
chr1	241215150	241215541	TAZ_peak_1314	38	.	3.5068	3.85481	0.96704	346
chr1	241519408	241519724	TAZ_peak_1315	56	.	4.39739	5.65135	2.34953	148
chr1	241519787	241520052	TAZ_peak_1316	66	.	5.10986	6.61915	3.1603	128
chr1	241606600	241606944	TAZ_peak_1317	49	.	4.27941	4.98725	1.85704	213
chr1	241847974	241848312	TAZ_peak_1318	56	.	4.39739	5.65135	2.34953	147
chr1	241944762	241944991	TAZ_peak_1319	30	.	3.32868	3.03725	0.33167	164
chr1	243850363	243850671	TAZ_peak_1320	38	.	3.5068	3.85481	0.96704	54
chr1	244047934	244048684	TAZ_peak_1321	108	.	6.89103	10.8646	6.82509	431
chr1	244322799	244323189	TAZ_peak_1322	103	.	6.71108	10.317	6.35053	272
chr1	244341642	244341900	TAZ_peak_1323	38	.	3.5068	3.85481	0.96704	96
chr1	244347998	244348344	TAZ_peak_1324	58	.	4.17744	5.86499	2.53108	213
chr1	244451887	244452333	TAZ_peak_1325	86	.	6.17856	8.67312	4.88553	213
chr1	244461207	244461428	TAZ_peak_1326	72	.	5.35831	7.20596	3.67401	106
chr1	244834912	244835784	TAZ_peak_1327	86	.	6.00044	8.67312	4.88553	368
chr1	244964028	244964672	TAZ_peak_1328	66	.	4.93174	6.61915	3.1603	456
chr1	244969685	244969965	TAZ_peak_1329	56	.	4.39739	5.65135	2.34953	161
chr1	244971221	244971421	TAZ_peak_1330	30	.	3.32868	3.03725	0.33167	130
chr1	245042757	245043011	TAZ_peak_1331	46	.	4.19629	4.69629	1.63148	165
chr1	245060871	245061097	TAZ_peak_1332	38	.	3.68492	3.85481	0.96704	41
chr1	246566015	246566413	TAZ_peak_1333	76	.	5.28797	7.62754	3.98819	193
chr1	246677644	246678271	TAZ_peak_1334	120	.	7.42539	12.006	7.84368	312
chr1	246699165	246699493	TAZ_peak_1335	47	.	3.86303	4.72824	1.63148	249
chr1	246724293	246724632	TAZ_peak_1336	43	.	3.81855	4.34317	1.37193	89
chr1	247078613	247078907	TAZ_peak_1337	56	.	4.39739	5.65135	2.34953	117
chr1	247401350	247402144	TAZ_peak_1338	75	.	4.67345	7.53305	3.95315	264
chr1	247437883	247438214	TAZ_peak_1339	49	.	4.08386	4.93619	1.80971	147
chr1	247906584	247906923	TAZ_peak_1340	56	.	4.5755	5.65135	2.34953	29
chr1	248757922	248758181	TAZ_peak_1341	58	.	4.17744	5.86499	2.53108	96
chr1	248837800	248838436	TAZ_peak_1342	72	.	4.94321	7.29092	3.75085	331
chr1	248838627	248838853	TAZ_peak_1343	53	.	4.2689	5.38748	2.1861	91
chr1	248873589	248874540	TAZ_peak_1344	136	.	7.89475	13.6963	9.3958	190
chr1	248906120	248906570	TAZ_peak_1345	75	.	5.38504	7.50396	3.93988	271
chr1	248906686	248906968	TAZ_peak_1346	36	.	3.18541	3.62443	0.81081	19
chr1	248945539	248946009	TAZ_peak_1347	36	.	2.58473	3.6454	0.82896	180
chr10	73733	74425	TAZ_peak_1348	76	.	5.64421	7.62754	3.98819	336
chr10	76558	76784	TAZ_peak_1349	50	.	3.80543	5.08049	1.92297	44
chr10	134856	135094	TAZ_peak_1350	38	.	3.30664	3.88975	0.99878	43
chr10	428310	428555	TAZ_peak_1351	47	.	4.04115	4.72824	1.63148	166
chr10	649789	650096	TAZ_peak_1352	63	.	4.45334	6.3145	2.92918	162
chr10	930723	930981	TAZ_peak_1353	46	.	4.01914	4.69629	1.63148	135
chr10	931603	932065	TAZ_peak_1354	103	.	6.54198	10.317	6.35053	272
chr10	1048970	1049524	TAZ_peak_1355	69	.	4.84398	6.92922	3.43106	141
chr10	1331424	1331875	TAZ_peak_1356	62	.	4.85103	6.23946	2.86034	334
chr10	2985633	2986347	TAZ_peak_1357	76	.	5.64421	7.62754	3.98819	259
chr10	3095454	3095811	TAZ_peak_1358	62	.	4.68193	6.23946	2.86034	241
chr10	3172827	3173113	TAZ_peak_1359	97	.	5.82169	9.70412	5.81642	147
chr10	3365513	3366117	TAZ_peak_1360	66	.	5.10986	6.61915	3.1603	408
chr10	3426219	3426551	TAZ_peak_1361	60	.	4.72224	6.05102	2.69736	171
chr10	3467311	3467900	TAZ_peak_1362	56	.	4.39739	5.65135	2.34953	284
chr10	3486503	3486778	TAZ_peak_1363	58	.	4.5608	5.81492	2.50276	154
chr10	3777076	3777450	TAZ_peak_1364	55	.	4.68313	5.55223	2.32362	243
chr10	3785032	3785882	TAZ_peak_1365	118	.	6.94548	11.8334	7.70772	346
chr10	3805970	3806264	TAZ_peak_1366	38	.	3.40331	3.80972	0.96704	131
chr10	3806327	3807027	TAZ_peak_1367	63	.	4.48954	6.37162	2.97941	389
chr10	3810031	3810501	TAZ_peak_1368	168	.	9.002	16.8991	12.3411	261
chr10	3825038	3825771	TAZ_peak_1369	199	.	9.62072	19.9335	15.1507	381
chr10	3867542	3867748	TAZ_peak_1370	47	.	3.86303	4.72824	1.63148	180
chr10	3875366	3876007	TAZ_peak_1371	56	.	4.75362	5.65135	2.34953	539
chr10	3886561	3886792	TAZ_peak_1372	47	.	3.86303	4.72824	1.63148	75
chr10	3889885	3890247	TAZ_peak_1373	38	.	3.68492	3.85481	0.96704	179
chr10	3936080	3936490	TAZ_peak_1374	43	.	3.60187	4.33334	1.36881	121
chr10	3969994	3970242	TAZ_peak_1375	47	.	4.21927	4.72824	1.63148	86
chr10	3970330	3970711	TAZ_peak_1376	56	.	4.39739	5.65135	2.34953	138
chr10	4058453	4059192	TAZ_peak_1377	47	.	4.21927	4.72824	1.63148	112
chr10	4217138	4217703	TAZ_peak_1378	56	.	4.75362	5.65135	2.34953	153
chr10	4663047	4663553	TAZ_peak_1379	41	.	3.04008	4.14638	1.21326	359
chr10	4704266	4704497	TAZ_peak_1380	47	.	4.21927	4.72824	1.63148	54
chr10	4726147	4726347	TAZ_peak_1381	30	.	3.32868	3.03725	0.33167	167
chr10	4825982	4826290	TAZ_peak_1382	74	.	5.16087	7.4273	3.87511	113
chr10	4826494	4826747	TAZ_peak_1383	53	.	4.17465	5.31347	2.11856	97
chr10	4981912	4982369	TAZ_peak_1384	119	.	6.73446	11.9502	7.81779	159
chr10	5019092	5019292	TAZ_peak_1385	38	.	3.68492	3.85481	0.96704	158
chr10	5023246	5023483	TAZ_peak_1386	53	.	4.34374	5.31347	2.11856	184
chr10	5071425	5072246	TAZ_peak_1387	50	.	3.92943	5.08049	1.92297	211
chr10	5147144	5148126	TAZ_peak_1388	75	.	4.92146	7.53305	3.95315	254
chr10	5187332	5187681	TAZ_peak_1389	38	.	3.5068	3.85481	0.96704	174
chr10	5488351	5488652	TAZ_peak_1390	50	.	3.92943	5.08049	1.92297	190
chr10	5488726	5489153	TAZ_peak_1391	87	.	5.57843	8.79742	4.99647	170
chr10	5546861	5547278	TAZ_peak_1392	93	.	5.74605	9.30518	5.46515	171
chr10	5547977	5548512	TAZ_peak_1393	58	.	4.05343	5.86499	2.53108	119
chr10	5548684	5549314	TAZ_peak_1394	75	.	4.79745	7.53305	3.95315	347
chr10	5610572	5610835	TAZ_peak_1395	45	.	3.94402	4.58742	1.57709	164
chr10	5632584	5632794	TAZ_peak_1396	39	.	3.52065	3.9241	1.03201	93
chr10	5813549	5813762	TAZ_peak_1397	76	.	5.46609	7.62754	3.98819	122
chr10	5889902	5890253	TAZ_peak_1398	94	.	6.15182	9.46036	5.59236	152
chr10	5977559	5977850	TAZ_peak_1399	53	.	4.34374	5.31347	2.11856	270
chr10	6088598	6089042	TAZ_peak_1400	97	.	6.35668	9.75298	5.83748	274
chr10	6163684	6163924	TAZ_peak_1401	50	.	3.80543	5.08049	1.92297	185
chr10	6202670	6203069	TAZ_peak_1402	87	.	5.31139	8.73763	4.93971	246
chr10	6275319	6275527	TAZ_peak_1403	53	.	4.38359	5.37144	2.17159	155
chr10	6296956	6297263	TAZ_peak_1404	50	.	4.35449	5.0921	1.93221	133
chr10	8543409	8543885	TAZ_peak_1405	74	.	5.3768	7.48577	3.92437	356
chr10	9981869	9982200	TAZ_peak_1406	38	.	3.68492	3.85481	0.96704	178
chr10	11017798	11018081	TAZ_peak_1407	47	.	4.21927	4.72824	1.63148	185
chr10	11131334	11131548	TAZ_peak_1408	44	.	3.83645	4.43205	1.43834	114
chr10	11611418	11611901	TAZ_peak_1409	76	.	5.64421	7.62754	3.98819	336
chr10	11687440	11687914	TAZ_peak_1410	54	.	4.15081	5.41601	2.21362	57
chr10	11874626	11875413	TAZ_peak_1411	88	.	5.62202	8.86683	5.06175	191
chr10	11875484	11876498	TAZ_peak_1412	255	.	8.01221	25.522	20.3743	481
chr10	12042826	12043206	TAZ_peak_1413	56	.	4.5755	5.65135	2.34953	357
chr10	12068701	12068945	TAZ_peak_1414	94	.	5.99682	9.46036	5.59236	115
chr10	12097589	12098407	TAZ_peak_1415	133	.	7.68515	13.3606	9.08079	506
chr10	12129403	12129776	TAZ_peak_1416	86	.	5.82233	8.67312	4.88553	120
chr10	12629114	12629351	TAZ_peak_1417	56	.	4.75362	5.65135	2.34953	133
chr10	13099894	13100238	TAZ_peak_1418	79	.	5.38066	7.97917	4.31161	186
chr10	13107645	13108139	TAZ_peak_1419	56	.	4.75362	5.65135	2.34953	306
chr10	13161344	13161788	TAZ_peak_1420	66	.	5.10986	6.61915	3.1603	59
chr10	13337924	13338181	TAZ_peak_1421	73	.	5.11309	7.35212	3.8078	95
chr10	13347785	13348455	TAZ_peak_1422	56	.	4.5755	5.65135	2.34953	165
chr10	13365213	13365526	TAZ_peak_1423	56	.	4.39739	5.65135	2.34953	129
chr10	13382736	13383850	TAZ_peak_1424	142	.	7.02951	14.2141	9.87512	915
chr10	13528820	13529251	TAZ_peak_1425	47	.	4.21927	4.72824	1.63148	283
chr10	14604308	14604519	TAZ_peak_1426	79	.	5.65979	7.90506	4.24316	89
chr10	14838005	14838331	TAZ_peak_1427	66	.	4.93174	6.61915	3.1603	191
chr10	14878653	14878920	TAZ_peak_1428	55	.	4.07724	5.50529	2.28246	150
chr10	14953845	14954307	TAZ_peak_1429	76	.	5.46793	7.62093	3.98819	327
chr10	14959196	14959524	TAZ_peak_1430	47	.	4.04115	4.72824	1.63148	198
chr10	14959659	14960032	TAZ_peak_1431	53	.	4.17465	5.31347	2.11856	125
chr10	15013534	15013972	TAZ_peak_1432	47	.	3.86303	4.72824	1.63148	254
chr10	15084428	15084841	TAZ_peak_1433	40	.	3.73399	4.05799	1.13998	64
chr10	15168357	15169140	TAZ_peak_1434	86	.	6.00044	8.67312	4.88553	628
chr10	15200496	15201259	TAZ_peak_1435	268	.	12.5655	26.8384	21.6098	347
chr10	16817311	16817972	TAZ_peak_1436	121	.	6.5335	12.1886	8.00763	413
chr10	17063041	17063367	TAZ_peak_1437	58	.	4.17744	5.86499	2.53108	128
chr10	17101738	17101944	TAZ_peak_1438	56	.	4.39739	5.65135	2.34953	112
chr10	17115276	17115705	TAZ_peak_1439	62	.	4.85103	6.23946	2.86034	169
chr10	17115788	17116176	TAZ_peak_1440	47	.	3.10168	4.70046	1.63148	89
chr10	17145340	17145661	TAZ_peak_1441	56	.	4.5755	5.65135	2.34953	141
chr10	17230451	17230669	TAZ_peak_1442	59	.	4.68082	5.99044	2.64114	36
chr10	17388102	17388628	TAZ_peak_1443	105	.	6.35982	10.5787	6.59338	213
chr10	17445651	17445936	TAZ_peak_1444	38	.	3.5068	3.85481	0.96704	74
chr10	17616762	17617057	TAZ_peak_1445	47	.	4.21927	4.72824	1.63148	113
chr10	17617310	17617577	TAZ_peak_1446	38	.	3.5068	3.85481	0.96704	87
chr10	17752022	17752499	TAZ_peak_1447	47	.	4.21927	4.72824	1.63148	291
chr10	17756839	17757077	TAZ_peak_1448	47	.	3.86303	4.72824	1.63148	234
chr10	17758861	17759134	TAZ_peak_1449	56	.	4.5755	5.65135	2.34953	118
chr10	17965585	17966226	TAZ_peak_1450	76	.	5.64421	7.62754	3.98819	321
chr10	18117192	18117767	TAZ_peak_1451	108	.	6.71291	10.8646	6.82509	241
chr10	18610430	18610725	TAZ_peak_1452	47	.	4.04115	4.72824	1.63148	162
chr10	19021205	19021614	TAZ_peak_1453	47	.	4.21927	4.72824	1.63148	247
chr10	19048511	19048716	TAZ_peak_1454	47	.	4.04115	4.72824	1.63148	130
chr10	19386024	19386401	TAZ_peak_1455	66	.	4.93174	6.61915	3.1603	184
chr10	21097627	21098006	TAZ_peak_1456	56	.	4.5755	5.65135	2.34953	179
chr10	21170307	21170762	TAZ_peak_1457	86	.	5.82233	8.67312	4.88553	177
chr10	21292798	21293004	TAZ_peak_1458	59	.	4.51765	5.99044	2.64114	98
chr10	21364339	21364704	TAZ_peak_1459	56	.	4.39739	5.65135	2.34953	197
chr10	21533594	21534342	TAZ_peak_1460	74	.	5.3768	7.48577	3.92437	503
chr10	21907435	21907690	TAZ_peak_1461	56	.	4.75362	5.65135	2.34953	65
chr10	22229243	22229538	TAZ_peak_1462	47	.	3.86303	4.72824	1.63148	10
chr10	22325774	22326050	TAZ_peak_1463	47	.	3.86303	4.72824	1.63148	127
chr10	22340730	22340976	TAZ_peak_1464	56	.	4.75362	5.65135	2.34953	195
chr10	22436746	22437237	TAZ_peak_1465	50	.	3.92943	5.08049	1.92297	196
chr10	22513965	22514171	TAZ_peak_1466	38	.	3.68492	3.85481	0.96704	45
chr10	22714440	22714812	TAZ_peak_1467	56	.	4.39739	5.65135	2.34953	175
chr10	22815902	22816451	TAZ_peak_1468	84	.	5.68681	8.45722	4.72651	320
chr10	23065532	23066098	TAZ_peak_1469	93	.	5.41747	9.31879	5.46515	153
chr10	23095419	23095696	TAZ_peak_1470	56	.	4.39739	5.65135	2.34953	87
chr10	23099774	23100331	TAZ_peak_1471	36	.	3.30941	3.62443	0.81081	173
chr10	23432145	23432410	TAZ_peak_1472	38	.	3.68492	3.85481	0.96704	74
chr10	23438624	23439321	TAZ_peak_1473	131	.	7.95974	13.1751	8.90928	403
chr10	24008741	24009268	TAZ_peak_1474	93	.	5.66548	9.31879	5.46515	221
chr10	24207505	24208209	TAZ_peak_1475	66	.	4.93174	6.61915	3.1603	419
chr10	24238243	24239026	TAZ_peak_1476	56	.	4.5755	5.65135	2.34953	324
chr10	24383202	24384042	TAZ_peak_1477	76	.	5.46609	7.62754	3.98819	526
chr10	24463981	24464181	TAZ_peak_1478	47	.	4.21927	4.72824	1.63148	10
chr10	24465895	24466137	TAZ_peak_1479	46	.	4.01914	4.69629	1.63148	130
chr10	24466199	24466430	TAZ_peak_1480	53	.	4.21295	5.37144	2.17159	157
chr10	24470112	24470366	TAZ_peak_1481	43	.	3.55742	4.33257	1.36881	176
chr10	24483741	24484068	TAZ_peak_1482	44	.	4.00555	4.43205	1.43834	177
chr10	24488603	24489003	TAZ_peak_1483	47	.	4.04115	4.72824	1.63148	180
chr10	24494304	24494558	TAZ_peak_1484	47	.	4.21927	4.72824	1.63148	91
chr10	24724547	24724924	TAZ_peak_1485	43	.	3.53239	4.34317	1.37193	68
chr10	24902108	24902554	TAZ_peak_1486	47	.	3.98176	4.78811	1.67613	28
chr10	25016372	25017054	TAZ_peak_1487	76	.	5.64421	7.62754	3.98819	466
chr10	25062205	25062700	TAZ_peak_1488	97	.	6.35668	9.75298	5.83748	298
chr10	25113676	25114134	TAZ_peak_1489	65	.	4.90488	6.57823	3.1603	338
chr10	26714418	26715001	TAZ_peak_1490	30	.	2.50646	3.03847	0.33167	565
chr10	26860871	26861203	TAZ_peak_1491	38	.	3.68492	3.85481	0.96704	66
chr10	27241913	27242430	TAZ_peak_1492	66	.	4.93174	6.61915	3.1603	199
chr10	28303091	28303339	TAZ_peak_1493	47	.	3.98176	4.78811	1.67613	58
chr10	28375830	28376033	TAZ_peak_1494	50	.	3.68142	5.08049	1.92297	163
chr10	29590580	29590780	TAZ_peak_1495	38	.	3.66485	3.82731	0.96704	124
chr10	29658943	29659342	TAZ_peak_1496	65	.	4.90488	6.57823	3.1603	279
chr10	29735734	29735934	TAZ_peak_1497	48	.	4.17153	4.83664	1.71772	175
chr10	29757515	29757875	TAZ_peak_1498	38	.	3.5068	3.85481	0.96704	347
chr10	29758010	29758273	TAZ_peak_1499	47	.	4.04115	4.72824	1.63148	64
chr10	29795116	29796207	TAZ_peak_1500	108	.	6.85351	10.8057	6.80416	532
chr10	29858527	29858728	TAZ_peak_1501	47	.	4.21927	4.72824	1.63148	102
chr10	29865571	29866269	TAZ_peak_1502	136	.	8.06384	13.6963	9.3958	323
chr10	30422775	30423764	TAZ_peak_1503	273	.	12.9021	27.3879	22.1427	670
chr10	30431467	30431941	TAZ_peak_1504	56	.	4.5755	5.65135	2.34953	158
chr10	30433271	30433471	TAZ_peak_1505	43	.	3.55742	4.33257	1.36881	89
chr10	30433847	30434188	TAZ_peak_1506	86	.	5.82233	8.67312	4.88553	251
chr10	30559141	30559788	TAZ_peak_1507	120	.	7.24727	12.006	7.84368	233
chr10	31031682	31032039	TAZ_peak_1508	97	.	6.35668	9.75298	5.83748	127
chr10	31603446	31603751	TAZ_peak_1509	72	.	5.23683	7.27835	3.74067	112
chr10	31759977	31760410	TAZ_peak_1510	82	.	5.8656	8.20957	4.51765	180
chr10	31881626	31881826	TAZ_peak_1511	30	.	3.32868	3.03725	0.33167	48
chr10	31927880	31928085	TAZ_peak_1512	38	.	3.5068	3.85481	0.96704	188
chr10	31928711	31929063	TAZ_peak_1513	56	.	4.39739	5.65135	2.34953	233
chr10	31944711	31944911	TAZ_peak_1514	38	.	3.5068	3.85481	0.96704	110
chr10	31947720	31947948	TAZ_peak_1515	56	.	4.75362	5.65135	2.34953	72
chr10	32131547	32131863	TAZ_peak_1516	46	.	3.80575	4.6413	1.62452	20
chr10	32145012	32145363	TAZ_peak_1517	75	.	4.67345	7.53305	3.95315	153
chr10	32346056	32346581	TAZ_peak_1518	66	.	5.10986	6.61915	3.1603	271
chr10	32419339	32419573	TAZ_peak_1519	38	.	3.68492	3.85481	0.96704	109
chr10	32957802	32958739	TAZ_peak_1520	108	.	6.89103	10.8646	6.82509	520
chr10	32971494	32971886	TAZ_peak_1521	56	.	4.39739	5.65135	2.34953	267
chr10	32980689	32980946	TAZ_peak_1522	47	.	3.86303	4.72824	1.63148	194
chr10	32981826	32982215	TAZ_peak_1523	66	.	5.10986	6.61915	3.1603	189
chr10	33133895	33134265	TAZ_peak_1524	63	.	4.75334	6.3145	2.92918	180
chr10	35126764	35127060	TAZ_peak_1525	47	.	4.21927	4.72824	1.63148	164
chr10	35447999	35448417	TAZ_peak_1526	38	.	3.61156	3.88975	0.99878	179
chr10	38010929	38011211	TAZ_peak_1527	66	.	5.10986	6.61915	3.1603	87
chr10	42638526	42638806	TAZ_peak_1528	53	.	4.34374	5.31347	2.11856	131
chr10	42782569	42783111	TAZ_peak_1529	47	.	4.04115	4.72824	1.63148	176
chr10	43060400	43060718	TAZ_peak_1530	61	.	4.12308	6.18182	2.8148	139
chr10	43362182	43362498	TAZ_peak_1531	43	.	3.43342	4.33257	1.36881	176
chr10	43409170	43409494	TAZ_peak_1532	55	.	4.50766	5.55223	2.32362	152
chr10	43436597	43437227	TAZ_peak_1533	86	.	6.00044	8.67312	4.88553	191
chr10	43455451	43455922	TAZ_peak_1534	84	.	5.5318	8.45722	4.72651	379
chr10	43574247	43574741	TAZ_peak_1535	72	.	5.18922	7.20596	3.67401	380
chr10	44325178	44325378	TAZ_peak_1536	47	.	4.21927	4.72824	1.63148	133
chr10	44769513	44769845	TAZ_peak_1537	63	.	4.94086	6.37105	2.97941	119
chr10	44959310	44959784	TAZ_peak_1538	63	.	4.64076	6.37162	2.97941	118
chr10	45376376	45376683	TAZ_peak_1539	65	.	4.75678	6.54844	3.1339	124
chr10	45594752	45594972	TAZ_peak_1540	47	.	4.04115	4.72824	1.63148	171
chr10	45672431	45672983	TAZ_peak_1541	97	.	6.5348	9.75298	5.83748	382
chr10	46028575	46028826	TAZ_peak_1542	56	.	4.5755	5.65135	2.34953	184
chr10	46030483	46030835	TAZ_peak_1543	56	.	4.39739	5.65135	2.34953	198
chr10	46539735	46540379	TAZ_peak_1544	97	.	5.18532	9.79111	5.87302	196
chr10	47009528	47009758	TAZ_peak_1545	51	.	4.10472	5.14616	1.97769	106
chr10	47384126	47384603	TAZ_peak_1546	58	.	4.46526	5.88709	2.55043	188
chr10	47402921	47403249	TAZ_peak_1547	50	.	3.80543	5.08049	1.92297	135
chr10	47406954	47407154	TAZ_peak_1548	31	.	3.00856	3.19275	0.47269	6
chr10	48306450	48306999	TAZ_peak_1549	86	.	5.82233	8.67312	4.88553	121
chr10	48947349	48947606	TAZ_peak_1550	46	.	4.06895	4.69341	1.63148	91
chr10	49418851	49419543	TAZ_peak_1551	180	.	9.91903	18.0987	13.4506	252
chr10	49734551	49734928	TAZ_peak_1552	112	.	6.28549	11.2084	7.13346	226
chr10	50418079	50418653	TAZ_peak_1553	86	.	6.00044	8.67312	4.88553	365
chr10	50623687	50624165	TAZ_peak_1554	66	.	5.10986	6.61915	3.1603	364
chr10	50624517	50624927	TAZ_peak_1555	56	.	4.5755	5.65135	2.34953	241
chr10	50624984	50625187	TAZ_peak_1556	47	.	3.86303	4.72824	1.63148	116
chr10	51074298	51074540	TAZ_peak_1557	30	.	3.32868	3.03725	0.33167	44
chr10	51390002	51390547	TAZ_peak_1558	114	.	7.21836	11.4162	7.3241	233
chr10	51397704	51398017	TAZ_peak_1559	47	.	4.21927	4.72824	1.63148	192
chr10	51699410	51700226	TAZ_peak_1560	407	.	17.5781	40.7036	34.7184	400
chr10	51718744	51719224	TAZ_peak_1561	66	.	5.10986	6.61915	3.1603	168
chr10	52883954	52884484	TAZ_peak_1562	131	.	7.95974	13.1751	8.90928	240
chr10	53030014	53030551	TAZ_peak_1563	97	.	6.35668	9.75298	5.83748	289
chr10	57864963	57865170	TAZ_peak_1564	56	.	4.29177	5.64811	2.34953	91
chr10	58268966	58269281	TAZ_peak_1565	76	.	5.28797	7.62754	3.98819	167
chr10	58468655	58468855	TAZ_peak_1566	47	.	3.86303	4.72824	1.63148	86
chr10	58637509	58637747	TAZ_peak_1567	76	.	5.28797	7.62754	3.98819	85
chr10	59608582	59609184	TAZ_peak_1568	66	.	5.10986	6.61915	3.1603	414
chr10	59674255	59674622	TAZ_peak_1569	97	.	6.5348	9.75298	5.83748	138
chr10	59771343	59771564	TAZ_peak_1570	47	.	4.04115	4.72824	1.63148	82
chr10	59906437	59907068	TAZ_peak_1571	64	.	4.98704	6.43876	3.0408	161
chr10	59908429	59908794	TAZ_peak_1572	47	.	4.04115	4.72824	1.63148	62
chr10	59965316	59965848	TAZ_peak_1573	76	.	4.43511	7.66459	4.02086	273
chr10	59971823	59972268	TAZ_peak_1574	84	.	5.68681	8.45722	4.72651	248
chr10	60733422	60733662	TAZ_peak_1575	47	.	4.21927	4.72824	1.63148	127
chr10	61752141	61753121	TAZ_peak_1576	76	.	5.46609	7.62754	3.98819	724
chr10	61760845	61761402	TAZ_peak_1577	41	.	3.13308	4.14638	1.21326	502
chr10	61761757	61762325	TAZ_peak_1578	82	.	5.8656	8.20957	4.51765	173
chr10	61836333	61837778	TAZ_peak_1579	97	.	6.5348	9.75298	5.83748	553
chr10	61900331	61900812	TAZ_peak_1580	47	.	4.21927	4.72824	1.63148	255
chr10	62045033	62045406	TAZ_peak_1581	47	.	4.04115	4.72824	1.63148	197
chr10	62045982	62046377	TAZ_peak_1582	43	.	3.55742	4.33257	1.36881	37
chr10	62093794	62094706	TAZ_peak_1583	233	.	11.5221	23.3617	18.3436	338
chr10	62095205	62096050	TAZ_peak_1584	58	.	4.05343	5.86499	2.53108	461
chr10	62195114	62195421	TAZ_peak_1585	56	.	4.5755	5.65135	2.34953	166
chr10	62268674	62268931	TAZ_peak_1586	65	.	4.75678	6.54844	3.1339	188
chr10	62454746	62455023	TAZ_peak_1587	38	.	3.5068	3.85481	0.96704	114
chr10	63267756	63267995	TAZ_peak_1588	47	.	3.86303	4.72824	1.63148	186
chr10	63430229	63430694	TAZ_peak_1589	56	.	4.75362	5.65135	2.34953	230
chr10	63434807	63435184	TAZ_peak_1590	47	.	3.86303	4.72824	1.63148	131
chr10	63465886	63466280	TAZ_peak_1591	38	.	3.68492	3.85481	0.96704	246
chr10	63521698	63521918	TAZ_peak_1592	47	.	4.04115	4.72824	1.63148	82
chr10	63628561	63629025	TAZ_peak_1593	68	.	4.9632	6.86932	3.37912	159
chr10	63629421	63629903	TAZ_peak_1594	187	.	8.06256	18.7748	14.0761	284
chr10	63629961	63630758	TAZ_peak_1595	82	.	4.99895	8.21408	4.52044	152
chr10	63711451	63711658	TAZ_peak_1596	36	.	3.30941	3.62443	0.81081	39
chr10	63711846	63712620	TAZ_peak_1597	61	.	3.9701	6.17367	2.80927	606
chr10	63713440	63713776	TAZ_peak_1598	66	.	5.10986	6.61915	3.1603	173
chr10	63738564	63738796	TAZ_peak_1599	49	.	4.24284	4.93619	1.80971	70
chr10	64202045	64202291	TAZ_peak_1600	56	.	4.75362	5.65135	2.34953	92
chr10	64867489	64867831	TAZ_peak_1601	38	.	3.68492	3.85481	0.96704	97
chr10	66717289	66717900	TAZ_peak_1602	50	.	3.68142	5.08049	1.92297	559
chr10	67764239	67764607	TAZ_peak_1603	54	.	3.50509	5.46828	2.2543	175
chr10	67884287	67884739	TAZ_peak_1604	56	.	4.39739	5.65135	2.34953	333
chr10	68074957	68075503	TAZ_peak_1605	56	.	4.5755	5.65135	2.34953	403
chr10	68153741	68154057	TAZ_peak_1606	74	.	5.33471	7.4273	3.87511	180
chr10	68319183	68319486	TAZ_peak_1607	56	.	4.75362	5.65135	2.34953	127
chr10	68331462	68332071	TAZ_peak_1608	36	.	3.30941	3.62443	0.81081	242
chr10	68407098	68407474	TAZ_peak_1609	47	.	4.04115	4.72824	1.63148	143
chr10	68600435	68600635	TAZ_peak_1610	38	.	3.68492	3.85481	0.96704	113
chr10	68721047	68721268	TAZ_peak_1611	53	.	4.34374	5.31347	2.11856	139
chr10	68876564	68877128	TAZ_peak_1612	56	.	4.5755	5.65135	2.34953	412
chr10	68901068	68901481	TAZ_peak_1613	53	.	4.34374	5.31347	2.11856	152
chr10	69123962	69124390	TAZ_peak_1614	43	.	3.55742	4.33257	1.36881	290
chr10	69217128	69217529	TAZ_peak_1615	56	.	4.5755	5.65135	2.34953	139
chr10	69220209	69220409	TAZ_peak_1616	47	.	4.04115	4.72824	1.63148	87
chr10	69222435	69223045	TAZ_peak_1617	64	.	4.8132	6.43876	3.0408	381
chr10	69224556	69224915	TAZ_peak_1618	70	.	5.09655	7.0651	3.55474	220
chr10	69229516	69229842	TAZ_peak_1619	30	.	2.43206	3.03847	0.33167	0
chr10	69232749	69233123	TAZ_peak_1620	53	.	4.2689	5.38748	2.1861	123
chr10	69318659	69319001	TAZ_peak_1621	56	.	4.19716	5.69103	2.38792	61
chr10	69438426	69438912	TAZ_peak_1622	63	.	4.79199	6.37162	2.97941	304
chr10	69458771	69459046	TAZ_peak_1623	56	.	4.29177	5.64811	2.34953	141
chr10	69684307	69685056	TAZ_peak_1624	134	.	7.66524	13.4475	9.16466	401
chr10	70132784	70133038	TAZ_peak_1625	69	.	4.75012	6.98538	3.48439	160
chr10	70137695	70138687	TAZ_peak_1626	184	.	8.59451	18.4155	13.7505	696
chr10	70146641	70146950	TAZ_peak_1627	53	.	4.1201	5.38748	2.1861	116
chr10	70170515	70170796	TAZ_peak_1628	56	.	4.75362	5.65135	2.34953	188
chr10	70232236	70232457	TAZ_peak_1629	56	.	4.5755	5.65135	2.34953	94
chr10	70233416	70233616	TAZ_peak_1630	43	.	3.43342	4.33257	1.36881	175
chr10	70255847	70256735	TAZ_peak_1631	86	.	5.7832	8.60486	4.86554	425
chr10	70403963	70404198	TAZ_peak_1632	47	.	4.13677	4.78811	1.67613	131
chr10	70405020	70405722	TAZ_peak_1633	46	.	4.19629	4.69629	1.63148	111
chr10	70425159	70425583	TAZ_peak_1634	75	.	4.92146	7.53305	3.95315	256
chr10	70442422	70442660	TAZ_peak_1635	44	.	3.7623	4.46949	1.47394	39
chr10	70830160	70830746	TAZ_peak_1636	120	.	7.6035	12.006	7.84368	274
chr10	71766854	71767498	TAZ_peak_1637	84	.	4.71412	8.44714	4.72372	122
chr10	72170925	72171514	TAZ_peak_1638	97	.	6.35668	9.75298	5.83748	411
chr10	72215955	72216424	TAZ_peak_1639	56	.	4.5755	5.65135	2.34953	174
chr10	72260604	72260856	TAZ_peak_1640	54	.	3.91635	5.44741	2.23862	111
chr10	72263588	72263830	TAZ_peak_1641	63	.	4.79199	6.37162	2.97941	114
chr10	72273542	72273909	TAZ_peak_1642	84	.	5.04546	8.41215	4.69338	198
chr10	72297798	72298053	TAZ_peak_1643	51	.	3.93139	5.1	1.93932	60
chr10	72308615	72308897	TAZ_peak_1644	38	.	3.68492	3.85481	0.96704	136
chr10	72319702	72320113	TAZ_peak_1645	40	.	3.59719	4.03211	1.11631	289
chr10	72331983	72332316	TAZ_peak_1646	58	.	4.30144	5.86499	2.53108	152
chr10	72354858	72355186	TAZ_peak_1647	57	.	4.52214	5.75839	2.45045	195
chr10	73096813	73097092	TAZ_peak_1648	35	.	3.38931	3.58429	0.80445	176
chr10	73168157	73168448	TAZ_peak_1649	38	.	3.68492	3.85481	0.96704	97
chr10	73246960	73247170	TAZ_peak_1650	41	.	3.22608	4.14638	1.21326	181
chr10	73247227	73247438	TAZ_peak_1651	50	.	3.80543	5.08049	1.92297	11
chr10	73413944	73414234	TAZ_peak_1652	65	.	4.60178	6.54844	3.1339	64
chr10	73591391	73591873	TAZ_peak_1653	86	.	5.82233	8.67312	4.88553	309
chr10	73591989	73592291	TAZ_peak_1654	58	.	4.05343	5.86499	2.53108	114
chr10	73601515	73601927	TAZ_peak_1655	47	.	4.21927	4.72824	1.63148	233
chr10	73628413	73628848	TAZ_peak_1656	46	.	3.842	4.69629	1.63148	76
chr10	73730290	73730490	TAZ_peak_1657	37	.	3.20166	3.73222	0.90555	91
chr10	73744255	73744489	TAZ_peak_1658	38	.	3.68492	3.85481	0.96704	152
chr10	73772862	73773111	TAZ_peak_1659	51	.	4.13654	5.193	2.02279	134
chr10	73871784	73872539	TAZ_peak_1660	135	.	6.20216	13.5895	9.29546	286
chr10	73874343	73874726	TAZ_peak_1661	47	.	3.81152	4.71246	1.63148	199
chr10	73966216	73966445	TAZ_peak_1662	50	.	4.31663	5.03921	1.90531	98
chr10	73997748	73998176	TAZ_peak_1663	90	.	6.09301	9.07831	5.26028	279
chr10	74150558	74150905	TAZ_peak_1664	47	.	4.04115	4.72824	1.63148	141
chr10	74176429	74176664	TAZ_peak_1665	47	.	4.21927	4.72824	1.63148	68
chr10	74825900	74826739	TAZ_peak_1666	64	.	4.98704	6.43876	3.0408	290
chr10	75111303	75111715	TAZ_peak_1667	67	.	4.71977	6.73404	3.2568	143
chr10	75188039	75188346	TAZ_peak_1668	56	.	4.5755	5.65135	2.34953	169
chr10	75210402	75210645	TAZ_peak_1669	47	.	3.67866	4.71246	1.63148	93
chr10	75234236	75234662	TAZ_peak_1670	63	.	4.94086	6.37105	2.97941	169
chr10	75235742	75236011	TAZ_peak_1671	47	.	3.82676	4.78811	1.67613	11
chr10	75262477	75262859	TAZ_peak_1672	43	.	3.67547	4.34317	1.37193	288
chr10	75358995	75359242	TAZ_peak_1673	48	.	3.75922	4.83636	1.71772	155
chr10	75402225	75402465	TAZ_peak_1674	76	.	5.15267	7.62093	3.98819	61
chr10	75409414	75409633	TAZ_peak_1675	64	.	4.52634	6.42963	3.03433	90
chr10	75812504	75812719	TAZ_peak_1676	41	.	3.44795	4.10187	1.17914	109
chr10	77156398	77156828	TAZ_peak_1677	108	.	6.71291	10.8646	6.82509	199
chr10	77160807	77161050	TAZ_peak_1678	43	.	3.81855	4.34317	1.37193	180
chr10	77480042	77480410	TAZ_peak_1679	70	.	4.49761	7.03383	3.52752	94
chr10	77663600	77663845	TAZ_peak_1680	61	.	4.63975	6.17549	2.8093	154
chr10	78033604	78033940	TAZ_peak_1681	56	.	4.5755	5.65135	2.34953	142
chr10	78623698	78623913	TAZ_peak_1682	54	.	4.63937	5.49077	2.27193	89
chr10	79157489	79158178	TAZ_peak_1683	183	.	7.41119	18.3673	13.7112	263
chr10	80079034	80079300	TAZ_peak_1684	41	.	3.66965	4.19197	1.25448	86
chr10	80196183	80196953	TAZ_peak_1685	84	.	5.16946	8.41215	4.69338	581
chr10	80203359	80203565	TAZ_peak_1686	60	.	4.6048	6.09452	2.73879	110
chr10	80203871	80204623	TAZ_peak_1687	117	.	6.82325	11.7357	7.62191	380
chr10	80205368	80206048	TAZ_peak_1688	83	.	5.59358	8.31418	4.61511	250
chr10	80206917	80207824	TAZ_peak_1689	142	.	5.78015	14.2995	9.95494	430
chr10	84136051	84136365	TAZ_peak_1690	47	.	4.21927	4.72824	1.63148	148
chr10	84138894	84139699	TAZ_peak_1691	247	.	12.2346	24.7235	19.6162	401
chr10	84313455	84314714	TAZ_peak_1692	193	.	10.2753	19.3852	14.6391	474
chr10	84328345	84328631	TAZ_peak_1693	41	.	3.04008	4.14638	1.21326	198
chr10	85642337	85642553	TAZ_peak_1694	56	.	4.55059	5.61492	2.34953	26
chr10	85642629	85643099	TAZ_peak_1695	82	.	5.91941	8.2892	4.59121	387
chr10	86755568	86755797	TAZ_peak_1696	44	.	3.83646	4.43205	1.43834	115
chr10	86756241	86756520	TAZ_peak_1697	45	.	4.07973	4.53461	1.53007	24
chr10	86971216	86971465	TAZ_peak_1698	43	.	3.55742	4.33257	1.36881	80
chr10	87094741	87095351	TAZ_peak_1699	75	.	4.67345	7.53305	3.95315	509
chr10	87723526	87723808	TAZ_peak_1700	76	.	5.64421	7.62754	3.98819	57
chr10	87842240	87842704	TAZ_peak_1701	131	.	7.95974	13.1751	8.90928	174
chr10	87862286	87862555	TAZ_peak_1702	50	.	3.80543	5.08049	1.92297	126
chr10	88372917	88373167	TAZ_peak_1703	47	.	3.86303	4.72824	1.63148	133
chr10	88385588	88386569	TAZ_peak_1704	143	.	8.31597	14.3703	10.0072	209
chr10	88428892	88429168	TAZ_peak_1705	44	.	4.00555	4.43205	1.43834	168
chr10	88493749	88494014	TAZ_peak_1706	38	.	3.68492	3.85481	0.96704	141
chr10	88702995	88703659	TAZ_peak_1707	97	.	6.5348	9.75298	5.83748	424
chr10	88897015	88897809	TAZ_peak_1708	43	.	3.55742	4.33257	1.36881	598
chr10	88903735	88904152	TAZ_peak_1709	76	.	5.46609	7.62754	3.98819	163
chr10	89351354	89352263	TAZ_peak_1710	97	.	6.35668	9.75298	5.83748	639
chr10	89701438	89701783	TAZ_peak_1711	56	.	4.5755	5.65135	2.34953	197
chr10	91162700	91162928	TAZ_peak_1712	47	.	4.21927	4.72824	1.63148	124
chr10	91220269	91220886	TAZ_peak_1713	76	.	5.28797	7.62754	3.98819	342
chr10	92291033	92291360	TAZ_peak_1714	76	.	5.28797	7.62754	3.98819	148
chr10	92591484	92591966	TAZ_peak_1715	56	.	4.39739	5.65135	2.34953	187
chr10	92689693	92690001	TAZ_peak_1716	86	.	5.82233	8.67312	4.88553	166
chr10	92690433	92690672	TAZ_peak_1717	46	.	3.842	4.69629	1.63148	146
chr10	92848232	92848752	TAZ_peak_1718	66	.	4.93174	6.61915	3.1603	165
chr10	92892190	92893231	TAZ_peak_1719	143	.	8.49409	14.3703	10.0072	351
chr10	93127722	93128123	TAZ_peak_1720	47	.	4.04115	4.72824	1.63148	181
chr10	93288858	93289413	TAZ_peak_1721	293	.	13.0986	29.3608	23.9893	297
chr10	93383981	93384416	TAZ_peak_1722	88	.	5.93406	8.83557	5.03235	190
chr10	93422067	93422314	TAZ_peak_1723	48	.	3.85892	4.83664	1.71772	115
chr10	93442475	93442692	TAZ_peak_1724	54	.	4.15333	5.43798	2.23164	101
chr10	93445704	93445939	TAZ_peak_1725	36	.	3.30941	3.62443	0.81081	109
chr10	93458831	93459178	TAZ_peak_1726	125	.	7.55656	12.5432	8.33983	149
chr10	93459274	93459539	TAZ_peak_1727	38	.	3.68492	3.85481	0.96704	122
chr10	93461748	93462037	TAZ_peak_1728	55	.	4.68313	5.55223	2.32362	139
chr10	93465698	93466711	TAZ_peak_1729	122	.	7.35594	12.2286	8.04496	301
chr10	93470745	93471645	TAZ_peak_1730	139	.	7.4529	13.9612	9.64432	630
chr10	93475759	93476228	TAZ_peak_1731	154	.	8.36021	15.4557	11.0229	109
chr10	93496361	93496689	TAZ_peak_1732	50	.	3.80543	5.08049	1.92297	135
chr10	93548487	93549075	TAZ_peak_1733	108	.	6.89103	10.8646	6.82509	388
chr10	93550364	93551134	TAZ_peak_1734	86	.	6.00044	8.67312	4.88553	461
chr10	93746764	93747417	TAZ_peak_1735	118	.	5.18493	11.8043	7.68257	302
chr10	93820264	93820890	TAZ_peak_1736	76	.	5.28797	7.62754	3.98819	361
chr10	93993621	93994063	TAZ_peak_1737	35	.	2.94707	3.53412	0.76637	50
chr10	94007105	94007550	TAZ_peak_1738	120	.	7.24727	12.006	7.84368	192
chr10	94362908	94363238	TAZ_peak_1739	76	.	5.46609	7.62754	3.98819	191
chr10	94545525	94545771	TAZ_peak_1740	56	.	4.39739	5.65135	2.34953	110
chr10	95229519	95230059	TAZ_peak_1741	66	.	5.10986	6.61915	3.1603	364
chr10	95266668	95267113	TAZ_peak_1742	96	.	6.49921	9.69857	5.81642	257
chr10	95290835	95291219	TAZ_peak_1743	55	.	4.33218	5.55223	2.32362	187
chr10	95475997	95476197	TAZ_peak_1744	59	.	4.68082	5.99044	2.64114	182
chr10	95561238	95561559	TAZ_peak_1745	65	.	4.85861	6.50781	3.10418	233
chr10	95628852	95629120	TAZ_peak_1746	66	.	4.93174	6.61915	3.1603	91
chr10	95632447	95632705	TAZ_peak_1747	47	.	4.21927	4.72824	1.63148	118
chr10	95693897	95694265	TAZ_peak_1748	47	.	3.02728	4.70046	1.63148	184
chr10	95907944	95908172	TAZ_peak_1749	47	.	4.21927	4.72824	1.63148	91
chr10	96043312	96043649	TAZ_peak_1750	66	.	5.10986	6.61915	3.1603	94
chr10	96130337	96130557	TAZ_peak_1751	38	.	3.5068	3.85481	0.96704	37
chr10	96287800	96288128	TAZ_peak_1752	60	.	4.55763	6.05102	2.69736	130
chr10	96586978	96587400	TAZ_peak_1753	55	.	4.50766	5.55223	2.32362	272
chr10	96748283	96748507	TAZ_peak_1754	47	.	3.86303	4.72824	1.63148	78
chr10	96831974	96832435	TAZ_peak_1755	50	.	3.80543	5.08049	1.92297	173
chr10	96863920	96864621	TAZ_peak_1756	97	.	6.5348	9.75298	5.83748	222
chr10	97292464	97292896	TAZ_peak_1757	53	.	4.38359	5.37144	2.17159	327
chr10	97334775	97335288	TAZ_peak_1758	86	.	6.17856	8.67312	4.88553	175
chr10	97426023	97426257	TAZ_peak_1759	51	.	4.10472	5.14616	1.97769	69
chr10	97498301	97498781	TAZ_peak_1760	74	.	5.06679	7.48577	3.92437	295
chr10	97633544	97633806	TAZ_peak_1761	56	.	4.5755	5.65135	2.34953	145
chr10	97640455	97640797	TAZ_peak_1762	58	.	4.17744	5.86499	2.53108	59
chr10	97687093	97688043	TAZ_peak_1763	207	.	9.01357	20.7457	15.8959	455
chr10	97718523	97719043	TAZ_peak_1764	104	.	6.2547	10.4087	6.43871	296
chr10	97722109	97722360	TAZ_peak_1765	38	.	3.61156	3.88975	0.99878	124
chr10	97788735	97788936	TAZ_peak_1766	43	.	3.70397	4.38465	1.4075	89
chr10	97849012	97849386	TAZ_peak_1767	105	.	6.51613	10.5787	6.59338	177
chr10	97879227	97879590	TAZ_peak_1768	63	.	4.3191	6.3126	2.92861	169
chr10	98460767	98461251	TAZ_peak_1769	75	.	4.67345	7.53305	3.95315	253
chr10	98848489	98848750	TAZ_peak_1770	47	.	4.04115	4.72824	1.63148	175
chr10	99430637	99431136	TAZ_peak_1771	69	.	5.1703	6.92922	3.43106	181
chr10	99593160	99594005	TAZ_peak_1772	142	.	7.27752	14.2141	9.87512	306
chr10	99594061	99594561	TAZ_peak_1773	47	.	4.13677	4.78811	1.67613	139
chr10	99595260	99595687	TAZ_peak_1774	84	.	5.04546	8.41215	4.69338	288
chr10	99595888	99596140	TAZ_peak_1775	43	.	3.55742	4.33257	1.36881	115
chr10	99620415	99621051	TAZ_peak_1776	70	.	5.26263	7.0651	3.55474	176
chr10	99659240	99659514	TAZ_peak_1777	53	.	4.51284	5.31347	2.11856	160
chr10	99731970	99732355	TAZ_peak_1778	56	.	4.5755	5.65135	2.34953	345
chr10	99930835	99931292	TAZ_peak_1779	92	.	6.20379	9.24741	5.41463	320
chr10	99931360	99931746	TAZ_peak_1780	56	.	4.5755	5.65135	2.34953	79
chr10	100364957	100365157	TAZ_peak_1781	39	.	3.67175	3.97245	1.06239	166
chr10	100370345	100370924	TAZ_peak_1782	86	.	5.82233	8.67312	4.88553	409
chr10	100373271	100373917	TAZ_peak_1783	72	.	5.02012	7.20596	3.67401	225
chr10	101060808	101061450	TAZ_peak_1784	50	.	3.80543	5.08049	1.92297	169
chr10	101353933	101354287	TAZ_peak_1785	38	.	3.5068	3.85481	0.96704	255
chr10	102065131	102065561	TAZ_peak_1786	50	.	4.01213	5.00964	1.87812	246
chr10	102133573	102133828	TAZ_peak_1787	47	.	4.04115	4.72824	1.63148	71
chr10	102152000	102152498	TAZ_peak_1788	58	.	4.05343	5.86499	2.53108	157
chr10	102245244	102245615	TAZ_peak_1789	46	.	3.91649	4.69341	1.63148	154
chr10	102394069	102394307	TAZ_peak_1790	46	.	4.06895	4.69341	1.63148	172
chr10	102432386	102432879	TAZ_peak_1791	198	.	8.39081	19.8431	15.0629	192
chr10	102450310	102450874	TAZ_peak_1792	83	.	5.802	8.37032	4.66721	193
chr10	102460829	102461500	TAZ_peak_1793	279	.	11.9337	27.9443	22.6437	457
chr10	102502704	102502960	TAZ_peak_1794	43	.	3.55742	4.33257	1.36881	196
chr10	102714287	102714622	TAZ_peak_1795	56	.	4.39739	5.65135	2.34953	205
chr10	102743554	102743824	TAZ_peak_1796	66	.	4.93174	6.61915	3.1603	169
chr10	102869539	102869824	TAZ_peak_1797	32	.	3.20674	3.20599	0.47799	275
chr10	102918017	102918787	TAZ_peak_1798	138	.	8.13782	13.8122	9.50391	529
chr10	103231198	103231577	TAZ_peak_1799	53	.	4.17465	5.31347	2.11856	74
chr10	103238997	103239317	TAZ_peak_1800	84	.	5.5318	8.45722	4.72651	162
chr10	103241259	103242102	TAZ_peak_1801	119	.	6.46874	11.9502	7.81779	317
chr10	103794178	103794485	TAZ_peak_1802	63	.	4.50803	6.38514	2.9923	199
chr10	103888247	103888484	TAZ_peak_1803	65	.	4.85861	6.50781	3.10418	91
chr10	103890160	103890546	TAZ_peak_1804	76	.	5.28797	7.62754	3.98819	185
chr10	103918112	103918641	TAZ_peak_1805	113	.	6.81819	11.3167	7.23456	248
chr10	103966946	103967277	TAZ_peak_1806	47	.	4.04115	4.72824	1.63148	201
chr10	104052649	104052869	TAZ_peak_1807	64	.	4.6788	6.42963	3.03433	100
chr10	104117708	104118404	TAZ_peak_1808	86	.	5.82233	8.67312	4.88553	229
chr10	104120881	104121128	TAZ_peak_1809	47	.	3.86303	4.72824	1.63148	128
chr10	104121490	104122311	TAZ_peak_1810	108	.	6.89103	10.8646	6.82509	371
chr10	104232228	104232489	TAZ_peak_1811	47	.	3.86303	4.72824	1.63148	174
chr10	104268877	104269144	TAZ_peak_1812	56	.	4.39739	5.65135	2.34953	143
chr10	104353664	104353864	TAZ_peak_1813	48	.	3.85892	4.83664	1.71772	86
chr10	106816178	106817159	TAZ_peak_1814	66	.	4.93174	6.61915	3.1603	833
chr10	106817490	106818276	TAZ_peak_1815	97	.	6.5348	9.75298	5.83748	438
chr10	107280223	107280426	TAZ_peak_1816	38	.	3.68492	3.85481	0.96704	127
chr10	109915159	109915392	TAZ_peak_1817	56	.	4.5755	5.65135	2.34953	80
chr10	109977464	109977856	TAZ_peak_1818	71	.	4.74155	7.19831	3.67401	222
chr10	109996835	109997035	TAZ_peak_1819	47	.	4.04115	4.72824	1.63148	81
chr10	110003204	110003849	TAZ_peak_1820	86	.	6.00044	8.67312	4.88553	349
chr10	110163251	110163838	TAZ_peak_1821	112	.	6.28549	11.2084	7.13346	367
chr10	110185524	110185995	TAZ_peak_1822	95	.	6.37773	9.51295	5.6423	297
chr10	110203573	110203903	TAZ_peak_1823	54	.	3.69109	5.46828	2.2543	275
chr10	110211154	110211509	TAZ_peak_1824	41	.	3.7659	4.10187	1.17914	185
chr10	110225829	110226365	TAZ_peak_1825	70	.	5.26263	7.0651	3.55474	191
chr10	110304785	110305522	TAZ_peak_1826	108	.	6.71291	10.8646	6.82509	238
chr10	110388165	110388524	TAZ_peak_1827	50	.	3.68142	5.08049	1.92297	171
chr10	110398697	110398908	TAZ_peak_1828	58	.	4.17744	5.86499	2.53108	113
chr10	110497648	110497928	TAZ_peak_1829	42	.	3.89921	4.28535	1.33922	99
chr10	110556383	110556680	TAZ_peak_1830	46	.	4.19629	4.69629	1.63148	102
chr10	110567402	110567712	TAZ_peak_1831	79	.	5.38066	7.97917	4.31161	126
chr10	110774181	110775407	TAZ_peak_1832	128	.	7.35951	12.8376	8.61271	971
chr10	110857485	110857917	TAZ_peak_1833	54	.	4.59641	5.43053	2.22524	190
chr10	110858165	110858416	TAZ_peak_1834	46	.	3.98123	4.6413	1.62452	230
chr10	110865506	110865809	TAZ_peak_1835	75	.	5.61347	7.58214	3.98819	194
chr10	110918363	110918879	TAZ_peak_1836	76	.	5.64421	7.62754	3.98819	269
chr10	110919001	110919602	TAZ_peak_1837	221	.	10.6469	22.1215	17.1813	250
chr10	112360238	112360501	TAZ_peak_1838	47	.	3.86303	4.72824	1.63148	89
chr10	112361972	112362743	TAZ_peak_1839	75	.	5.25918	7.58214	3.98819	422
chr10	112363923	112364152	TAZ_peak_1840	59	.	4.53396	5.98931	2.64114	90
chr10	112392872	112393072	TAZ_peak_1841	38	.	3.68492	3.85481	0.96704	170
chr10	112393270	112393738	TAZ_peak_1842	47	.	4.04115	4.72824	1.63148	132
chr10	112394344	112394700	TAZ_peak_1843	56	.	4.39739	5.65135	2.34953	311
chr10	112404714	112404942	TAZ_peak_1844	38	.	3.68492	3.85481	0.96704	173
chr10	112517520	112517732	TAZ_peak_1845	72	.	5.18922	7.20596	3.67401	183
chr10	112519063	112519871	TAZ_peak_1846	100	.	5.17913	10.0802	6.14517	178
chr10	112520222	112520512	TAZ_peak_1847	56	.	4.75362	5.65135	2.34953	170
chr10	112742012	112742228	TAZ_peak_1848	30	.	3.32868	3.03725	0.33167	193
chr10	112750631	112751080	TAZ_peak_1849	47	.	4.04115	4.72824	1.63148	257
chr10	112949178	112949381	TAZ_peak_1850	38	.	3.5068	3.85481	0.96704	69
chr10	112949450	112949884	TAZ_peak_1851	56	.	4.39739	5.65135	2.34953	252
chr10	112949946	112950160	TAZ_peak_1852	47	.	3.86303	4.72824	1.63148	82
chr10	112956690	112957013	TAZ_peak_1853	38	.	3.5068	3.85481	0.96704	91
chr10	113073886	113074094	TAZ_peak_1854	50	.	3.80543	5.08049	1.92297	85
chr10	113087320	113087739	TAZ_peak_1855	74	.	5.2218	7.48577	3.92437	308
chr10	113093448	113094228	TAZ_peak_1856	103	.	6.37289	10.317	6.35053	365
chr10	113449830	113450560	TAZ_peak_1857	83	.	5.44112	8.31418	4.61511	402
chr10	113679488	113680066	TAZ_peak_1858	38	.	3.5068	3.85481	0.96704	315
chr10	113754829	113755123	TAZ_peak_1859	47	.	4.21927	4.72824	1.63148	104
chr10	113767333	113767533	TAZ_peak_1860	38	.	3.5068	3.85481	0.96704	85
chr10	113944889	113945456	TAZ_peak_1861	195	.	9.25562	19.5601	14.8049	379
chr10	113958617	113959175	TAZ_peak_1862	80	.	5.41601	8.04094	4.37017	207
chr10	114026687	114027144	TAZ_peak_1863	36	.	3.30941	3.62443	0.81081	258
chr10	114045244	114045475	TAZ_peak_1864	56	.	4.5755	5.65135	2.34953	174
chr10	114174165	114175010	TAZ_peak_1865	75	.	4.92146	7.53305	3.95315	318
chr10	114182024	114182536	TAZ_peak_1866	58	.	4.30144	5.86499	2.53108	256
chr10	114246872	114247135	TAZ_peak_1867	57	.	4.39862	5.78771	2.47819	121
chr10	114519265	114519481	TAZ_peak_1868	57	.	4.32784	5.70279	2.39788	55
chr10	114526386	114526588	TAZ_peak_1869	38	.	3.68492	3.85481	0.96704	137
chr10	114526857	114527102	TAZ_peak_1870	44	.	3.83645	4.43205	1.43834	222
chr10	114538553	114538753	TAZ_peak_1871	38	.	3.5068	3.85481	0.96704	107
chr10	114684586	114685180	TAZ_peak_1872	50	.	3.92943	5.08049	1.92297	493
chr10	114766509	114766792	TAZ_peak_1873	43	.	3.43342	4.33257	1.36881	248
chr10	114937986	114938294	TAZ_peak_1874	47	.	4.04115	4.72824	1.63148	110
chr10	115092954	115093244	TAZ_peak_1875	38	.	3.5068	3.85481	0.96704	54
chr10	116620710	116620964	TAZ_peak_1876	56	.	4.29177	5.64811	2.34953	160
chr10	116881197	116881561	TAZ_peak_1877	56	.	4.39739	5.65135	2.34953	84
chr10	116888533	116889291	TAZ_peak_1878	120	.	7.6035	12.006	7.84368	123
chr10	117005144	117005427	TAZ_peak_1879	56	.	4.5755	5.65135	2.34953	153
chr10	117375436	117375792	TAZ_peak_1880	75	.	5.56052	7.50396	3.93988	211
chr10	117813001	117813481	TAZ_peak_1881	66	.	5.10986	6.61915	3.1603	307
chr10	118046736	118046974	TAZ_peak_1882	47	.	4.04115	4.72824	1.63148	102
chr10	118151540	118151912	TAZ_peak_1883	76	.	5.28797	7.62754	3.98819	182
chr10	118213450	118214036	TAZ_peak_1884	76	.	5.46609	7.62754	3.98819	389
chr10	119029512	119029751	TAZ_peak_1885	47	.	4.04115	4.72824	1.63148	84
chr10	119030440	119030675	TAZ_peak_1886	30	.	3.32868	3.03725	0.33167	45
chr10	119081168	119081430	TAZ_peak_1887	38	.	3.68492	3.85481	0.96704	133
chr10	119206415	119206807	TAZ_peak_1888	56	.	4.39739	5.65135	2.34953	225
chr10	119207223	119207614	TAZ_peak_1889	76	.	5.46609	7.62754	3.98819	192
chr10	119317128	119317518	TAZ_peak_1890	63	.	4.20137	6.3126	2.92861	91
chr10	119597056	119597342	TAZ_peak_1891	84	.	5.04546	8.41215	4.69338	97
chr10	119651251	119651549	TAZ_peak_1892	56	.	4.75362	5.65135	2.34953	153
chr10	119872709	119873291	TAZ_peak_1893	220	.	11.1659	22.0175	17.084	241
chr10	119892299	119892829	TAZ_peak_1894	100	.	5.17913	10.0802	6.14517	295
chr10	121092338	121092686	TAZ_peak_1895	62	.	4.68193	6.23946	2.86034	164
chr10	121158964	121159452	TAZ_peak_1896	58	.	4.30144	5.86499	2.53108	379
chr10	121235664	121235874	TAZ_peak_1897	38	.	3.5068	3.85481	0.96704	74
chr10	121240707	121240907	TAZ_peak_1898	41	.	3.60692	4.10187	1.17914	143
chr10	121281509	121281956	TAZ_peak_1899	102	.	5.91348	10.2513	6.29539	274
chr10	121324913	121325204	TAZ_peak_1900	66	.	5.10986	6.61915	3.1603	119
chr10	121325795	121326215	TAZ_peak_1901	56	.	4.37344	5.61492	2.34953	161
chr10	121927844	121928696	TAZ_peak_1902	261	.	12.5908	26.1023	20.9191	255
chr10	121974863	121975228	TAZ_peak_1903	49	.	3.95872	4.98725	1.85704	89
chr10	121994441	121994824	TAZ_peak_1904	35	.	2.76107	3.53412	0.76637	167
chr10	122051707	122052064	TAZ_peak_1905	65	.	4.12363	6.58498	3.1603	158
chr10	122101942	122102234	TAZ_peak_1906	74	.	4.91716	7.48106	3.92437	178
chr10	122112632	122113087	TAZ_peak_1907	100	.	5.08613	10.0802	6.14517	261
chr10	122310222	122310954	TAZ_peak_1908	41	.	3.22608	4.14638	1.21326	377
chr10	122348947	122349233	TAZ_peak_1909	69	.	5.04075	6.98538	3.48439	187
chr10	122374392	122375249	TAZ_peak_1910	97	.	6.35668	9.75298	5.83748	287
chr10	123847465	123847670	TAZ_peak_1911	47	.	3.86303	4.72824	1.63148	122
chr10	123847732	123848466	TAZ_peak_1912	86	.	6.00044	8.67312	4.88553	593
chr10	123848751	123849065	TAZ_peak_1913	47	.	4.21927	4.72824	1.63148	129
chr10	124627054	124627418	TAZ_peak_1914	73	.	4.58181	7.37742	3.83096	196
chr10	124744247	124744796	TAZ_peak_1915	76	.	5.64421	7.62754	3.98819	373
chr10	124916608	124916999	TAZ_peak_1916	66	.	5.10986	6.61915	3.1603	151
chr10	125045713	125046208	TAZ_peak_1917	76	.	5.28797	7.62754	3.98819	278
chr10	125064687	125065190	TAZ_peak_1918	137	.	7.70186	13.7509	9.44529	192
chr10	125123896	125124172	TAZ_peak_1919	43	.	3.93402	4.33334	1.36881	159
chr10	125151895	125152268	TAZ_peak_1920	96	.	6.09846	9.62049	5.74303	179
chr10	125160420	125160847	TAZ_peak_1921	56	.	4.39739	5.65135	2.34953	101
chr10	125911157	125911396	TAZ_peak_1922	47	.	4.21927	4.72824	1.63148	95
chr10	127888721	127889209	TAZ_peak_1923	56	.	4.39739	5.65135	2.34953	479
chr10	127891345	127891594	TAZ_peak_1924	47	.	3.86303	4.72824	1.63148	160
chr10	127892777	127893206	TAZ_peak_1925	97	.	6.35668	9.75298	5.83748	193
chr10	128047423	128047696	TAZ_peak_1926	43	.	3.55742	4.33257	1.36881	175
chr10	128095093	128095530	TAZ_peak_1927	92	.	4.80712	9.25272	5.41552	152
chr10	130110609	130110809	TAZ_peak_1928	36	.	3.30941	3.62443	0.81081	17
chr10	130190213	130190438	TAZ_peak_1929	47	.	3.70513	4.75321	1.653	135
chr10	130605609	130606535	TAZ_peak_1930	155	.	8.85033	15.5902	11.1291	467
chr10	131748769	131749234	TAZ_peak_1931	121	.	6.4095	12.1886	8.00763	171
chr10	131900475	131900704	TAZ_peak_1932	59	.	4.68082	5.99044	2.64114	128
chr10	132331892	132332381	TAZ_peak_1933	118	.	7.1398	11.8333	7.70772	288
chr10	132448431	132448684	TAZ_peak_1934	49	.	3.85238	4.96282	1.83559	120
chr10	132537398	132537776	TAZ_peak_1935	68	.	4.67409	6.88185	3.39141	208
chr10	133009340	133009897	TAZ_peak_1936	61	.	3.7841	6.17367	2.80927	394
chr10	133013289	133013906	TAZ_peak_1937	84	.	4.71412	8.44714	4.72372	371
chr10	133308907	133309485	TAZ_peak_1938	64	.	4.6788	6.42963	3.03433	397
chr10	133394009	133394221	TAZ_peak_1939	41	.	3.51332	4.10661	1.18299	172
chr10	133520263	133520562	TAZ_peak_1940	76	.	5.28797	7.62754	3.98819	166
chr10	133786817	133787476	TAZ_peak_1941	53	.	3.39929	5.31046	2.11856	403
chr11	236024	236466	TAZ_peak_1942	76	.	5.64421	7.62754	3.98819	310
chr11	417179	417454	TAZ_peak_1943	65	.	4.36721	6.58746	3.1603	193
chr11	445743	446406	TAZ_peak_1944	107	.	6.62752	10.7541	6.75605	135
chr11	446737	447173	TAZ_peak_1945	61	.	4.34814	6.14829	2.78807	198
chr11	448072	448468	TAZ_peak_1946	50	.	3.80543	5.08049	1.92297	232
chr11	506850	507382	TAZ_peak_1947	43	.	3.55742	4.33257	1.36881	50
chr11	518619	518952	TAZ_peak_1948	50	.	4.35449	5.0921	1.93221	251
chr11	560752	561061	TAZ_peak_1949	59	.	3.99037	5.98896	2.64114	145
chr11	561363	561717	TAZ_peak_1950	101	.	5.45697	10.1061	6.16998	217
chr11	568448	568877	TAZ_peak_1951	70	.	4.67477	7.09019	3.57907	289
chr11	695090	695311	TAZ_peak_1952	55	.	4.00155	5.59693	2.34953	89
chr11	695619	695916	TAZ_peak_1953	55	.	4.07724	5.50529	2.28246	172
chr11	747206	747501	TAZ_peak_1954	50	.	3.80543	5.08049	1.92297	154
chr11	809611	809850	TAZ_peak_1955	42	.	3.73242	4.22235	1.28342	140
chr11	819395	819605	TAZ_peak_1956	61	.	4.512	6.18774	2.82035	104
chr11	910801	911038	TAZ_peak_1957	55	.	3.94438	5.50529	2.28246	79
chr11	952325	952618	TAZ_peak_1958	50	.	4.31663	5.03921	1.90531	118
chr11	1060811	1061170	TAZ_peak_1959	70	.	4.93048	7.0651	3.55474	239
chr11	1309749	1310043	TAZ_peak_1960	36	.	3.18541	3.62443	0.81081	32
chr11	1326323	1326555	TAZ_peak_1961	38	.	3.68492	3.85481	0.96704	120
chr11	1389674	1389913	TAZ_peak_1962	58	.	4.32435	5.88709	2.55043	73
chr11	1546208	1546428	TAZ_peak_1963	61	.	4.10121	6.17841	2.81154	74
chr11	1559025	1559877	TAZ_peak_1964	212	.	8.29074	21.2295	16.3534	260
chr11	1572216	1572512	TAZ_peak_1965	55	.	3.87271	5.56779	2.33885	173
chr11	1763925	1764131	TAZ_peak_1966	36	.	3.06141	3.62443	0.81081	179
chr11	1833954	1834609	TAZ_peak_1967	301	.	10.6707	30.1678	24.7645	407
chr11	2202383	2202818	TAZ_peak_1968	54	.	3.50509	5.46828	2.2543	16
chr11	2203256	2203576	TAZ_peak_1969	62	.	4.29193	6.26854	2.88754	187
chr11	2204002	2204227	TAZ_peak_1970	65	.	4.34246	6.58498	3.1603	112
chr11	2204843	2205424	TAZ_peak_1971	75	.	4.79745	7.53305	3.95315	139
chr11	2211207	2211451	TAZ_peak_1972	66	.	3.62249	6.60524	3.1603	83
chr11	2269097	2269325	TAZ_peak_1973	39	.	3.67175	3.97245	1.06239	194
chr11	2400290	2400691	TAZ_peak_1974	58	.	4.03797	5.85263	2.53108	132
chr11	2911757	2912151	TAZ_peak_1975	56	.	3.83709	5.69781	2.39416	237
chr11	2912528	2912804	TAZ_peak_1976	53	.	3.32488	5.31046	2.11856	171
chr11	2929254	2929779	TAZ_peak_1977	55	.	4.10658	5.55081	2.32362	127
chr11	2930774	2930989	TAZ_peak_1978	41	.	3.70457	4.18322	1.24804	120
chr11	2992184	2992517	TAZ_peak_1979	81	.	5.47761	8.13138	4.45145	196
chr11	3057381	3057701	TAZ_peak_1980	50	.	3.92943	5.08049	1.92297	156
chr11	3422573	3422793	TAZ_peak_1981	66	.	4.93174	6.61915	3.1603	121
chr11	3422899	3423149	TAZ_peak_1982	36	.	3.18541	3.62443	0.81081	14
chr11	3797715	3797973	TAZ_peak_1983	56	.	4.44678	5.64811	2.34953	199
chr11	4094425	4094933	TAZ_peak_1984	199	.	10.3562	19.959	15.1742	199
chr11	4672471	4672697	TAZ_peak_1985	47	.	3.86303	4.72824	1.63148	171
chr11	5684833	5685281	TAZ_peak_1986	56	.	4.39739	5.65135	2.34953	273
chr11	6234543	6235092	TAZ_peak_1987	56	.	4.5755	5.65135	2.34953	400
chr11	6474117	6474363	TAZ_peak_1988	46	.	3.76402	4.69341	1.63148	186
chr11	6481295	6481574	TAZ_peak_1989	53	.	4.0874	5.33775	2.14109	152
chr11	6603647	6603854	TAZ_peak_1990	58	.	4.15198	5.83706	2.52307	145
chr11	6607015	6607229	TAZ_peak_1991	58	.	4.05343	5.86499	2.53108	82
chr11	6683463	6683759	TAZ_peak_1992	47	.	4.04115	4.72824	1.63148	142
chr11	7575776	7576535	TAZ_peak_1993	69	.	4.24911	6.9063	3.41136	376
chr11	7597671	7597987	TAZ_peak_1994	50	.	3.80543	5.08049	1.92297	172
chr11	7605644	7605914	TAZ_peak_1995	78	.	5.44883	7.83221	4.17537	174
chr11	7987087	7987322	TAZ_peak_1996	43	.	3.81855	4.34317	1.37193	99
chr11	8689049	8689275	TAZ_peak_1997	76	.	5.46609	7.62754	3.98819	83
chr11	9314542	9314954	TAZ_peak_1998	97	.	6.35668	9.75298	5.83748	244
chr11	9363273	9364889	TAZ_peak_1999	129	.	8.01719	12.9901	8.75598	1080
[truncated: 12,880 more rows]
