# Supplementary material for: Epigenomic landscape of human colorectal cancer unveils an aberrant core of pan-cancer enhancers orchestrated by YAP/TAZ
Source: Nat Commun. 2021 Apr 20;12:2340. doi: 10.1038/s41467-021-22544-y (PMC8058065; doi:10.1038/s41467-021-22544-y)
Supplement: Supplementary file 11 — Supplementary Data 8 [file 41467_2021_22544_MOESM11_ESM.xlsx]

## Sheet: Conserved_YTbound_TCGA_ATACseq
Supplementary Data 8. Highly conserved gained enhancer regions, YAP/TAZ-targeted and associated to TCGA COAD ATAC-seq data.
enh_regions	region ID for ChromHMM-defined enhancers
reg_TCGA	TCGA ATAC-seq regions overlapping with ChromHMM-defined enhancers
cluster	pan-cancer enhancer regions
hgnc_CHiC	genes annotated to enhancer regions using Capture HiC
hgnc_nearestActiveTSS	genes annotated to enhancer regions using the nearest protein-coding gene with a ChromHMM-defined active TSS
enh_region_id	reg_TCGA	cluster	hgnc_CHiC	hgnc_nearestActiveTSS
reg_1212	COAD_4254	.	FGGY, JUN, FGGY, MYSM1, FGGY, FGGY, JUN, FGGY, JUN	0
reg_12696	BRCA_176755	.	KRTAP29-1, KRTAP17-1, KRTAP17-1, KRTAP29-1, KRTAP4-6, KRTAP4-2, KRT15, KRTAP17-1, KRTAP4-5, KRTAP4-5, KRTAP4-4, KRTAP16-1, KRTAP4-2, KRTAP29-1, KRT33A, KRTAP4-6, KRT36, KRTAP16-1, KRTAP4-2, KRTAP4-6	0
reg_12955	BLCA_88090	.	SUPT4H1	0
reg_14665	BLCA_96715	.	0	HAUS5
reg_17626	COAD_21181	.	0	SH3BP4
reg_18752	CESC_52445	.	0	CDH26
reg_22313	STAD_27487	.	0	PROM1
reg_24292	COAD_36000	.	PIK3R1	0
reg_24795	BLCA_32783	.	0	ZNF608
reg_24967	SKCM_34202	.	0	VDAC1
reg_25500	SKCM_35986	.	0	MSX2
reg_25588	COAD_40335	.	0	FOXQ1
reg_26234	ESCA_43038	.	COX6A1P2, FGD2, FGD2, COX6A1P2, PPIL1, MTCH1, FGD2, COX6A1P2	0
reg_26518	MESO_28385	.	0	LRRC1
reg_27371	COAD_47012	.	0	TFB1M
reg_28183	BLCA_42928	.	0	IGFBP3
reg_28571	COAD_51105	.	0	SEMA3E
reg_29131	TGCT_32259	.	0	TRIM24
reg_29638	CESC_25314	.	PPP2R2A, PPP2R2A, PPP2R2A, PPP2R2A, PPP2R2A, PPP2R2A	0
reg_30186	SKCM_51287	.	0	TMEM67
reg_30267	CESC_26193	.	0	YWHAZ
reg_30450	LUAD_68067	.	0	SNTB1
reg_30460	HNSC_45915	.	DENND3	0
reg_30584	BRCA_104469	.	0	MYC
reg_30892	COAD_60202	.	0	0
reg_3223	BLCA_55353	.	0	GATA3
reg_4600	LUSC_69935	.	0	GRK5
reg_5242	MESO_46595	.	0	LDLRAD3
reg_6093	COAD_76264	.	TTC12	0
reg_7221	COAD_80966	.	PHLDA1, PHLDA1, PHLDA1, PHLDA1, PHLDA1	0
reg_7226	THCA_61774	.	PHLDA1, PHLDA1, PHLDA1, PHLDA1, PHLDA1, PHLDA1, PHLDA1	0
reg_7311	KIRP_93455	.	KITLG, KITLG, CEP290, KITLG, CEP290, KITLG, KITLG, KITLG, KITLG, KITLG	0
reg_9073	CHOL_48311	.	U6.944-201, NEMF, U6.944-201, ARF6	0
reg_10246	LIHC_92437	.	0	NEDD4
reg_13951	COAD_106118	.	0	0
reg_16939	COAD_18671	.	0	RAPGEF4
reg_17101	LIHC_21917	.	0	TMEFF2
reg_1825	CHOL_3011	.	0	WARS2
reg_18797	COAD_115953	.	0	PCMTD2
reg_19402	ESCA_122386	.	0	TFIP11
reg_20608	COAD_24191	.	0	DNAH12
reg_22693	ACC_19862	.	0	EPHA5
reg_28099	KIRP_56755	.	0	KIAA0895
reg_31300	LIHC_65060	.	0	ALDH1A1
reg_32671	COAD_121227	.	0	KRBOX4
reg_8167	COAD_84538	.	0	RFC3
reg_10034	CHOL_49738	pan-cancer	THBS1	0
reg_11232	PCPG_67485	pan-cancer	0	C16orf45, KIAA0430
reg_11239	HNSC_72893	pan-cancer	ABCC1, FOPNL	0
reg_12944	GBM_65259	pan-cancer	0	CUEDC1, MRPS23
reg_12978	SKCM_86686	pan-cancer	MIR21-201	0
reg_13218	HNSC_78588	pan-cancer	COG1	0
reg_1652	LGG_3810	pan-cancer	SORT1, GPSM2	0
reg_16599	SKCM_15132	pan-cancer	MIR3679-201, MGAT5, MGAT5, MGAT5, MGAT5, MIR3679-201, MIR3679-201, MIR3679-201, MIR3679-201, MIR3679-201, MGAT5, MGAT5, MGAT5, MGAT5, MIR3679-201	0
reg_16910	CESC_9929	pan-cancer	ITGA6	0
reg_17425	SKCM_17599	pan-cancer	ACSL3	0
reg_18576	SKCM_96514	pan-cancer	0	ATP9A, NFATC2
reg_18937	KIRC_90136	pan-cancer	0	AP000311.1
reg_20206	HNSC_17660	pan-cancer	0	STT3B
reg_20229	BLCA_19974	pan-cancer	0	CMTM7
reg_20441	BLCA_20535	pan-cancer	0	XCR1
reg_21459	CHOL_15250	pan-cancer	HPS3, HPS3	0
reg_21466	CHOL_15297	pan-cancer	COMMD2, WWTR1, WWTR1, COMMD2, COMMD2, WWTR1	0
reg_22762	COAD_31202	pan-cancer	EPGN, EPGN, EREG, EREG, EPGN, EREG, EREG, EREG, EREG, EREG, EREG, EREG	0
reg_22763	HNSC_24810	pan-cancer	EREG, EREG, EPGN, EREG, EPGN, EREG, EREG	0
reg_23184	CHOL_18507	pan-cancer	0	ARSJ
reg_24337	ACC_24068	pan-cancer	0	MCCC2
reg_25360	LUAD_45491	pan-cancer	FABP6, FABP6, FABP6	0
reg_26656	BLCA_38307	pan-cancer	0	IBTK
reg_26852	LUSC_46220	pan-cancer	RPF2, GTF3C6, AMD1, GTF3C6, GTF3C6, GTF3C6, GTF3C6, RPF2, RPF2, RPF2, U6.633-201, AMD1, AMD1, AMD1, U6.633-201, U6.633-201, RPF2, U6.633-201	0
reg_27776	STAD_44387	pan-cancer	ARL4A, ARL4A, ARL4A	0
reg_27898	UCEC_43912	pan-cancer	0	OSBPL3
reg_28047	KIRC_36868	pan-cancer	0	AVL9
reg_29310	SKCM_47763	pan-cancer	0	INSIG1
reg_29330	ACC_38858	pan-cancer	0	SHH
reg_29427	HNSC_42225	pan-cancer	SGK223, CLDN23, SGK223, CLDN23, SGK223, CLDN23, CLDN23	0
reg_29611	ACC_39756	pan-cancer	0	TNFRSF10C
reg_29643	MESO_35350	pan-cancer	0	PPP2R2A
reg_29731	CHOL_30401	pan-cancer	RBPMS	0
reg_31795	HNSC_49714	pan-cancer	0	IKBKAP
reg_3649	BLCA_56461	pan-cancer	0	ZNF488
reg_6006	STAD_74928	pan-cancer	BIRC2	0
reg_7236	LGG_54375	pan-cancer	0	PHLDA1
reg_10248	COAD_91877	.	0	NEDD4
reg_10548	ESCA_96601	.	0	UACA
reg_11918	SKCM_83241	.	0	CDH13
reg_12642	COAD_100727	.	SOCS7, GPR179, ARHGAP23	0
reg_12815	COAD_101741	.	HOXB-AS2, HOXB-AS1, HOXB-AS1, MIR1203-201, HOXB8, HOXB5, HOXB3, HOXB3, HOXB2, HOXB-AS2, MIR196A1-201, HOXB3, HOXB1, MIR196A1-201, HOXB8, HOXB2, HOXB1, HOXB8, U3.12-201, MIR10A-201, MIR10A-201, HOXB5, HOXB9, MIR10A-201, HOXB8, MIR10A-201, SKAP1, HOXB9, HOXB9	0
reg_12930	BLCA_87956	.	0	MSI2
reg_12937	COAD_102342	.	0	MSI2, MRPS23
reg_12940	COAD_102350	.	MSI2	0
reg_1374	SKCM_3908	.	0	LRRIQ3
reg_14829	COAD_110685	.	PPP5C	0
reg_15643	COAD_14328	.	0	CHAC2
reg_15782	COAD_14732	.	0	VPS54
reg_15988	COAD_15488	.	0	LRRTM1
reg_16282	COAD_16414	.	0	UXS1
reg_16596	BLCA_16014	.	MGAT5, FAM168B, MGAT5, MGAT5, MGAT5, MIR3679-201, MGAT5, MGAT5, MIR3679-201, MIR3679-201, MIR3679-201	0
reg_16970	COAD_18870	.	0	MTX2
reg_17159	COAD_19494	.	0	SATB2
reg_17218	LUAD_22739	.	0	BZW1
reg_17443	SKCM_17644	.	0	SCG2
reg_18584	COAD_114983	.	SALL4	0
reg_18590	COAD_114993	.	0	ATP9A
reg_18611	LIHC_114393	.	0	ZNF217
reg_18650	COAD_115166	.	0	FAM210B
reg_18658	COAD_115181	.	0	FAM210B
reg_18799	COAD_115968	.	0	PCMTD2
reg_20059	COAD_22318	.	SLC6A6	0
reg_20200	LIHC_25200	.	0	TGFBR2
reg_20205	COAD_22758	.	0	GADL1
reg_20250	COAD_22904	.	0	PDCD6IP
reg_20695	COAD_24443	.	0	THOC7
reg_2076	COAD_7777	.	0	LMX1A
reg_20894	COAD_24928	.	0	ZNF717
reg_21140	COAD_25769	.	0	STXBP5L
reg_21691	BLCA_24440	.	0	FNDC3B
reg_21964	LUSC_30300	.	0	CLDN16
reg_22327	COAD_29874	.	0	QDPR
reg_22851	PCPG_20088	.	0	BMP2K
reg_23204	COAD_32534	.	0	TRAM1L1
reg_23308	COAD_32883	.	SLC7A11	0
reg_23325	COAD_32948	.	SNORD112.19-201, MAML3, SCOC, SCOC, MAML3, SCOC, SCOC	0
reg_23357	SKCM_28978	.	0	INPP4B
reg_23837	HNSC_27166	.	0	FAM173B
reg_24317	THCA_28004	.	0	PIK3R1
reg_24870	ACC_25772	.	SLC12A2	0
reg_25301	COAD_39233	.	0	MRPL22
reg_25497	CHOL_22408	.	MSX2	0
reg_25503	ACC_28300	.	MSX2	0
reg_26004	BLCA_36048	.	0	SOX4
reg_26005	LGG_27595	.	0	SOX4
reg_26014	COAD_41646	.	0	SOX4
reg_26517	COAD_44084	.	0	LRRC1
reg_26627	COAD_44469	.	0	LCA5
reg_2681	CESC_6406	.	PROX1	0
reg_27038	COAD_45914	.	0	AKAP7
reg_27167	COAD_46337	.	0	CCDC28A
reg_28184	BLCA_42933	.	0	IGFBP3
reg_28376	COAD_50540	.	0	AUTS2
reg_28555	PRAD_46162	.	0	SEMA3C
reg_28573	STAD_46839	.	0	SEMA3E
reg_28698	ESCA_52519	.	0	NPTX2
reg_28953	COAD_52532	.	0	CTTNBP2
reg_29130	CHOL_29159	.	0	TRIM24
reg_30011	SKCM_50389	.	0	MYBL1
reg_30378	TGCT_35957	.	CSMD3, CSMD3	0
reg_30444	STAD_54860	.	0	SNTB1
reg_30455	LUAD_68084	.	DENND3	0
reg_30471	HNSC_45937	.	0	HAS2
reg_30576	TGCT_36322	.	0	MYC
reg_31332	BLCA_52230	.	0	PCSK5
reg_31790	COAD_63253	.	0	IKBKAP
reg_31955	LIHC_67035	.	CNTRL, C5, C5, TRAF1, CNTRL, CNTRL, TRAF1, TRAF1	0
reg_32398	COAD_120366	.	0	GLRA2
reg_32402	COAD_120372	.	0	GLRA2
reg_32513	COAD_120760	.	0	GK
reg_32515	COAD_120763	.	0	GK
reg_32627	LUSC_116324	.	CLCN5, CLCN5	0
reg_32663	CESC_55159	.	0	KRBOX4
reg_32780	ACC_89629	.	MIR545-201, FTX	0
reg_32953	COAD_122342	.	0	C1GALT1C1
reg_3384	MESO_42483	.	0	NEBL
reg_3389	CHOL_36978	.	0	CASC10
reg_4518	COAD_70008	.	0	CASP7
reg_4584	COAD_70225	.	EMX2	0
reg_6097	STAD_75229	.	MIR4301-201, TTC12, ANKK1, TTC12	0
reg_6604	COAD_78217	.	0	GRIN2B
reg_6614	KIRC_59567	.	0	GRIN2B
reg_7093	COAD_80464	.	0	PPM1H
reg_7183	COAD_80822	.	MYRFL	0
reg_7212	SKCM_69828	.	0	CAPS2
reg_7222	GBM_52502	.	PHLDA1, PHLDA1, PHLDA1, PHLDA1	0
reg_7223	HNSC_63282	.	PHLDA1, PHLDA1, PHLDA1, PHLDA1, PHLDA1, PHLDA1, PHLDA1, PHLDA1, PHLDA1	0
reg_7231	HNSC_63296	.	0	PHLDA1
reg_7232	MESO_52399	.	0	PHLDA1
reg_7675	BLCA_68997	.	TBX3, TBX3	0
reg_7974	COAD_83782	.	0	ZDHHC20
reg_8873	CHOL_47972	.	THTPA, PSME1	0
reg_9075	KIRP_100454	.	U6.944-201, U6.944-201, ARF6, U6.944-201	0
reg_9138	LUAD_102216	.	0	CDKN3
reg_9210	COAD_88436	.	0	DAAM1
reg_9312	HNSC_68017	.	0	MAX
reg_9414	PCPG_61844	.	0	SRSF5
reg_9416	LGG_59237	.	0	SLC8A3
reg_9422	PRAD_80668	.	0	SLC8A3
reg_13115	BRCA_180865	pan-cancer	SERPIND1, SERPIND1, CRKL, SNAP29, CRKL, SNAP29, AIFM3	0
reg_14410	MESO_70242	pan-cancer	0	SPC24
reg_27813	BLCA_41264	pan-cancer	AHR, AHR, AHR, SNORA63.2-201, AHR, AHR, SNORA63.2-201, AHR, SNORA63.2-201, AHR	0
reg_28103	GBM_31922	pan-cancer	0	ELMO1
reg_28239	GBM_32266	pan-cancer	TNS3, TNS3, TNS3, TNS3	0
reg_29060	UCEC_47597	pan-cancer	SMKR1, UBE2H, NRF1, RNU7-16P-201	0
reg_2976	CESC_7027	pan-cancer	IRF2BP2, IRF2BP2	0
reg_30614	LIHC_62276	pan-cancer	0	MYC
reg_5245	THCA_55373	pan-cancer	FJX1	0
