# Supplementary material for: Epigenomic landscape of human colorectal cancer unveils an aberrant core of pan-cancer enhancers orchestrated by YAP/TAZ
Source: Nat Commun. 2021 Apr 20;12:2340. doi: 10.1038/s41467-021-22544-y (PMC8058065; doi:10.1038/s41467-021-22544-y)
Supplement: Supplementary file 12 — Supplementary Data 9 [file 41467_2021_22544_MOESM12_ESM.xlsx]

## Sheet: Sheet1
Supplementary Data 9. Public H3K27ac ChIP-seq samples of primary tumors and normal tissues used in the analysis of pan-cancer regions.
Sample_id	Organism	Organism_part	Disease	Sampling_site	Individual	Material_type	Developmental_stage	Histone_mark	Associated_Input_id	Reference study
GSM1252274	Homo Sapiens	tumor_gastric	gastric tumor	Tumor tissue	CHG018	tissue	not applicable	H3K27Ac	GSM1252273	GSE51776
GSM1252282	Homo Sapiens	tumor_gastric	gastric tumor	Tumor tissue	CHG026	tissue	not applicable	H3K27Ac	GSM1252281	GSE51776
GSM1252290	Homo Sapiens	tumor_gastric	gastric tumor	Tumor tissue	CHG034	tissue	not applicable	H3K27Ac	GSM1252289	GSE51776
GSM1252316	Homo Sapiens	tumor_gastric	gastric tumor	Tumor tissue	CHG093	tissue	not applicable	H3K27Ac	GSM1252313	GSE51776
GSM1252278	Homo Sapiens	normal_gastric	gastric tumor	Healty adjacent tissue	CHG022	tissue	not applicable	H3K27Ac	GSM1252277	GSE51776
GSM1252286	Homo Sapiens	normal_gastric	gastric tumor	Healty adjacent tissue	CHG030	tissue	not applicable	H3K27Ac	GSM1252285	GSE51776
GSM1252294	Homo Sapiens	normal_gastric	gastric tumor	Healty adjacent tissue	CHG038	tissue	not applicable	H3K27Ac	GSM1252293	GSE51776
GSM1252312	Homo Sapiens	normal_gastric	gastric tumor	Healty adjacent tissue	CHG089	tissue	not applicable	H3K27Ac	GSM1252309	GSE51776
GSM1252320	Homo Sapiens	normal_gastric	gastric tumor	Healty adjacent tissue	CHG097	tissue	not applicable	H3K27Ac	GSM1252317	GSE51776
GSM3149068	Homo Sapiens	breast	breast tumor	Tumor tissue	B1_H3K27ac_FA	tissue	not applicable	H3K27Ac	GSM3149117	GSE114737
GSM3149076	Homo Sapiens	breast	breast tumor	Tumor tissue	B2_H3K27ac_FA	tissue	not applicable	H3K27Ac	GSM3149117	GSE114737
GSM3149084	Homo Sapiens	breast	breast tumor	Tumor tissue	B3_H3K27ac_FA	tissue	not applicable	H3K27Ac	GSM3149117	GSE114737
GSM3149092	Homo Sapiens	breast	breast tumor	Tumor tissue	B4_H3K27ac_FA	tissue	not applicable	H3K27Ac	GSM3149117	GSE114737
GSM3149096	Homo Sapiens	endometrium	endomitrium tumor	Tumor tissue	E1_H3K27ac_FA	tissue	not applicable	H3K27Ac	GSM3149119	GSE114737
GSM3149100	Homo Sapiens	endometrium	endomitrium tumor	Tumor tissue	E2_H3K27ac_FA	tissue	not applicable	H3K27Ac	GSM3149119	GSE114737
GSM3149104	Homo Sapiens	endometrium	endomitrium tumor	Tumor tissue	E3_H3K27ac_FA	tissue	not applicable	H3K27Ac	GSM3149119	GSE114737
GSM2870620	Homo Sapiens	bone	osteosarcoma	Tumor tissue	Patient_27252-1_H3K27ac	tissue	not applicable	H3K27Ac	GSM2870621	GSE74230
GSM2870626	Homo Sapiens	bone	osteosarcoma	Tumor tissue	Patient_33010-1_H3K27ac	tissue	not applicable	H3K27Ac	GSM2870627	GSE74230
GSM2870638	Homo Sapiens	bone	osteosarcoma	Tumor tissue	Patient_P10_H3K27ac	tissue	not applicable	H3K27Ac	GSM2870639	GSE74230
GSM2870644	Homo Sapiens	bone	osteosarcoma	Tumor tissue	Patient_P2_H3K27ac	tissue	not applicable	H3K27Ac	GSM2870645	GSE74230
SQ_2298	Homo Sapiens	colon	colorectal cancer	Healty adjacent tissue	CR_41_mp	tissue	not applicable	H3K27Ac	SQ_2299
SQ_2145	Homo Sapiens	colon	colorectal cancer	Healty adjacent tissue	CR_28_mp	tissue	not applicable	H3K27Ac	SQ_2149
GSM2058021	Homo Sapiens	colon	colorectal cancer	Healty adjacent tissue	CR_28	tissue	not applicable	H3K27Ac	GSM2058094	GSE77737
GSM2058022	Homo Sapiens	colon	colorectal cancer	Healty adjacent tissue	CR_29	tissue	not applicable	H3K27Ac	GSM2058095	GSE77737
GSM2058023	Homo Sapiens	colon	colorectal cancer	Healty adjacent tissue	CR_37	tissue	not applicable	H3K27Ac	GSM2058096	GSE77737
GSM2698835	Homo Sapiens	uterus	not applicable	Healty tissue	uterus_female_adult_53yrs	tissue	not applicable	H3K27Ac	GSM2701786	GSE101065
GSM1127173	Homo Sapiens	liver	not applicable	Healty tissue	male_adult_32years_liver_tissue	tissue	not applicable	H3K27Ac	GSM1059458	GSE16256
GSM896163	Homo Sapiens	adrenal gland	not applicable	Healty tissue	male_adult_34years_adrenal_gland_tissue	tissue	not applicable	H3K27Ac	GSM896167	GSE16256
GSM1013126	Homo Sapiens	adrenal gland	not applicable	Healty tissue	female_adult_30years_adrenal_gland_tissue	tissue	not applicable	H3K27Ac	GSM1013168	GSE16256
GSM1013129	Homo Sapiens	pancreas	not applicable	Healty tissue	female_adult_30years_pancreas_tissue	tissue	not applicable	H3K27Ac	GSM1013172	GSE16256
GSM906397	Homo Sapiens	pancreas	not applicable	Healty tissue	male_adult_34years_pancreas_tissue	tissue	not applicable	H3K27Ac	GSM906419	GSE16256
GSM2700597	Homo Sapiens	pancreas	not applicable	Healty tissue	female_adult_53years_body_of_pancreas_tissue	tissue	not applicable	H3K27Ac	GSM2701039	GSE101269
GSM2700584	Homo Sapiens	thyroid gland	not applicable	Healty tissue	female_adult_53years_thyroid_gland_tissue	tissue	not applicable	H3K27Ac	GSM2700106	GSE101258
GSM2534198	Homo Sapiens	thyroid gland	not applicable	Healty tissue	male_adult_37years_thyroid_gland_tissue	tissue	not applicable	H3K27Ac	GSM2534428	GSE96258
GSM2527594	Homo Sapiens	thyroid gland	not applicable	Healty tissue	male_adult_54years_thyroid_gland_tissue	tissue	not applicable	H3K27Ac	GSM2527552	GSE95981
GSM4247275	Homo Sapiens	uterus	not applicable	Healty tissue	female_adult_51year_uterus_tissue	tissue	not applicable	H3K27Ac	GSM4051146	GSE142924
GSM2700502	Homo Sapiens	body of pancreas	not applicable	Healty tissue	male_adult_54years_body_of_pancreas_tissue	tissue	not applicable	H3K27Ac	GSM2527460	GSE101231
GSM4247380	Homo Sapiens	body of pancreas	not applicable	Healty tissue	female_adult_51year_body_of_pancreas_tissue	tissue	not applicable	H3K27Ac	GSM4250622	GSE142968
GSM2534105	Homo Sapiens	body of pancreas	not applicable	Healty tissue	male_adult_37years_body_of_pancreas_tissue	tissue	not applicable	H3K27Ac	GSM2534589	GSE96212
GSM4247568	Homo Sapiens	thyroid gland	not applicable	Healty tissue	female_adult_51year_thyroid_gland_tissue	tissue	not applicable	H3K27Ac	GSM4247353	GSE142995
GSM2698612	Homo Sapiens	adrenal gland	not applicable	Healty tissue	male_adult_37years_adrenal_gland_tissue	tissue	not applicable	H3K27Ac	GSM2534395	GSE101019
GSM2527562	Homo Sapiens	adrenal gland	not applicable	Healty tissue	male_adult_54years_adrenal_gland_tissue	tissue	not applicable	H3K27Ac	GSM2534495	GSE95966
GSM2534707	Homo Sapiens	liver	not applicable	Healty tissue	female_adult_53years_liver_tissue	tissue	not applicable	H3K27Ac	GSM2527674	GSE96504

## Sheet: Sheet2
SampleID	Tissue	Factor	Replicate	Condition	Treatment	bamReads	bamControl	ControlID	Peaks	PeakCaller
GSM1252274	CHG018	H3K27Ac	1	tumor_gastric	GSE51776	/mnt/projects/labs/IBP/organoids/scratch/bulk_chipseq/fallout/H3K27Ac/GSM1252274/remove_duplicates/GSM1252274_no_dup.bam	/mnt/projects/labs/IBP/organoids/scratch/bulk_chipseq/fallout/input/GSM1252273/remove_duplicates/GSM1252273_no_dup.bam	GSM1252273	/mnt/projects/labs/IBP/organoids/scratch/bulk_chipseq/analyses/diffbind/chromHMM_enhancer_org_pA/DEA/DBA_Korg_Ntissue_Input_Jup/dba_Korg_Ntissue_primary_tissues.bed	macs
GSM1252282	CHG026	H3K27Ac	2	tumor_gastric	GSE51776	/mnt/projects/labs/IBP/organoids/scratch/bulk_chipseq/fallout/H3K27Ac/GSM1252282/remove_duplicates/GSM1252282_no_dup.bam	/mnt/projects/labs/IBP/organoids/scratch/bulk_chipseq/fallout/input/GSM1252281/remove_duplicates/GSM1252281_no_dup.bam	GSM1252281	/mnt/projects/labs/IBP/organoids/scratch/bulk_chipseq/analyses/diffbind/chromHMM_enhancer_org_pA/DEA/DBA_Korg_Ntissue_Input_Jup/dba_Korg_Ntissue_primary_tissues.bed	macs
GSM1252290	CHG034	H3K27Ac	3	tumor_gastric	GSE51776	/mnt/projects/labs/IBP/organoids/scratch/bulk_chipseq/fallout/H3K27Ac/GSM1252290/remove_duplicates/GSM1252290_no_dup.bam	/mnt/projects/labs/IBP/organoids/scratch/bulk_chipseq/fallout/input/GSM1252289/remove_duplicates/GSM1252289_no_dup.bam	GSM1252289	/mnt/projects/labs/IBP/organoids/scratch/bulk_chipseq/analyses/diffbind/chromHMM_enhancer_org_pA/DEA/DBA_Korg_Ntissue_Input_Jup/dba_Korg_Ntissue_primary_tissues.bed	macs
GSM1252316	CHG093	H3K27Ac	4	tumor_gastric	GSE51776	/mnt/projects/labs/IBP/organoids/scratch/bulk_chipseq/fallout/H3K27Ac/GSM1252316/remove_duplicates/GSM1252316_no_dup.bam	/mnt/projects/labs/IBP/organoids/scratch/bulk_chipseq/fallout/input/GSM1252313/remove_duplicates/GSM1252313_no_dup.bam	GSM1252313	/mnt/projects/labs/IBP/organoids/scratch/bulk_chipseq/analyses/diffbind/chromHMM_enhancer_org_pA/DEA/DBA_Korg_Ntissue_Input_Jup/dba_Korg_Ntissue_primary_tissues.bed	macs
GSM1252278	CHG022	H3K27Ac	1	normal_gastric	GSE51776	/mnt/projects/labs/IBP/organoids/scratch/bulk_chipseq/fallout/H3K27Ac/GSM1252278/remove_duplicates/GSM1252278_no_dup.bam	/mnt/projects/labs/IBP/organoids/scratch/bulk_chipseq/fallout/input/GSM1252277/remove_duplicates/GSM1252277_no_dup.bam	GSM1252277	/mnt/projects/labs/IBP/organoids/scratch/bulk_chipseq/analyses/diffbind/chromHMM_enhancer_org_pA/DEA/DBA_Korg_Ntissue_Input_Jup/dba_Korg_Ntissue_primary_tissues.bed	macs
GSM1252286	CHG030	H3K27Ac	2	normal_gastric	GSE51776	/mnt/projects/labs/IBP/organoids/scratch/bulk_chipseq/fallout/H3K27Ac/GSM1252286/remove_duplicates/GSM1252286_no_dup.bam	/mnt/projects/labs/IBP/organoids/scratch/bulk_chipseq/fallout/input/GSM1252285/remove_duplicates/GSM1252285_no_dup.bam	GSM1252285	/mnt/projects/labs/IBP/organoids/scratch/bulk_chipseq/analyses/diffbind/chromHMM_enhancer_org_pA/DEA/DBA_Korg_Ntissue_Input_Jup/dba_Korg_Ntissue_primary_tissues.bed	macs
GSM1252294	CHG038	H3K27Ac	3	normal_gastric	GSE51776	/mnt/projects/labs/IBP/organoids/scratch/bulk_chipseq/fallout/H3K27Ac/GSM1252294/remove_duplicates/GSM1252294_no_dup.bam	/mnt/projects/labs/IBP/organoids/scratch/bulk_chipseq/fallout/input/GSM1252293/remove_duplicates/GSM1252293_no_dup.bam	GSM1252293	/mnt/projects/labs/IBP/organoids/scratch/bulk_chipseq/analyses/diffbind/chromHMM_enhancer_org_pA/DEA/DBA_Korg_Ntissue_Input_Jup/dba_Korg_Ntissue_primary_tissues.bed	macs
GSM1252312	CHG089	H3K27Ac	4	normal_gastric	GSE51776	/mnt/projects/labs/IBP/organoids/scratch/bulk_chipseq/fallout/H3K27Ac/GSM1252312/remove_duplicates/GSM1252312_no_dup.bam	/mnt/projects/labs/IBP/organoids/scratch/bulk_chipseq/fallout/input/GSM1252309/remove_duplicates/GSM1252309_no_dup.bam	GSM1252309	/mnt/projects/labs/IBP/organoids/scratch/bulk_chipseq/analyses/diffbind/chromHMM_enhancer_org_pA/DEA/DBA_Korg_Ntissue_Input_Jup/dba_Korg_Ntissue_primary_tissues.bed	macs
GSM1252320	CHG097	H3K27Ac	5	normal_gastric	GSE51776	/mnt/projects/labs/IBP/organoids/scratch/bulk_chipseq/fallout/H3K27Ac/GSM1252320/remove_duplicates/GSM1252320_no_dup.bam	/mnt/projects/labs/IBP/organoids/scratch/bulk_chipseq/fallout/input/GSM1252317/remove_duplicates/GSM1252317_no_dup.bam	GSM1252317	/mnt/projects/labs/IBP/organoids/scratch/bulk_chipseq/analyses/diffbind/chromHMM_enhancer_org_pA/DEA/DBA_Korg_Ntissue_Input_Jup/dba_Korg_Ntissue_primary_tissues.bed	macs
GSM3149068	B1_H3K27ac_FA	H3K27Ac	1	tumor_breast	GSE114737	/mnt/projects/labs/IBP/organoids/scratch/bulk_chipseq/fallout/H3K27Ac/GSM3149068/remove_duplicates/GSM3149068_no_dup.bam	/mnt/projects/labs/IBP/organoids/scratch/bulk_chipseq/fallout/input/GSM3149117/remove_duplicates/GSM3149117_no_dup.bam	GSM3149117	/mnt/projects/labs/IBP/organoids/scratch/bulk_chipseq/analyses/diffbind/chromHMM_enhancer_org_pA/DEA/DBA_Korg_Ntissue_Input_Jup/dba_Korg_Ntissue_primary_tissues.bed	macs
GSM3149076	B2_H3K27ac_FA	H3K27Ac	2	tumor_breast	GSE114737	/mnt/projects/labs/IBP/organoids/scratch/bulk_chipseq/fallout/H3K27Ac/GSM3149076/remove_duplicates/GSM3149076_no_dup.bam	/mnt/projects/labs/IBP/organoids/scratch/bulk_chipseq/fallout/input/GSM3149117/remove_duplicates/GSM3149117_no_dup.bam	GSM3149117	/mnt/projects/labs/IBP/organoids/scratch/bulk_chipseq/analyses/diffbind/chromHMM_enhancer_org_pA/DEA/DBA_Korg_Ntissue_Input_Jup/dba_Korg_Ntissue_primary_tissues.bed	macs
GSM3149084	B3_H3K27ac_FA	H3K27Ac	3	tumor_breast	GSE114737	/mnt/projects/labs/IBP/organoids/scratch/bulk_chipseq/fallout/H3K27Ac/GSM3149084/remove_duplicates/GSM3149084_no_dup.bam	/mnt/projects/labs/IBP/organoids/scratch/bulk_chipseq/fallout/input/GSM3149117/remove_duplicates/GSM3149117_no_dup.bam	GSM3149117	/mnt/projects/labs/IBP/organoids/scratch/bulk_chipseq/analyses/diffbind/chromHMM_enhancer_org_pA/DEA/DBA_Korg_Ntissue_Input_Jup/dba_Korg_Ntissue_primary_tissues.bed	macs
GSM3149092	B4_H3K27ac_FA	H3K27Ac	4	tumor_breast	GSE114737	/mnt/projects/labs/IBP/organoids/scratch/bulk_chipseq/fallout/H3K27Ac/GSM3149092/remove_duplicates/GSM3149092_no_dup.bam	/mnt/projects/labs/IBP/organoids/scratch/bulk_chipseq/fallout/input/GSM3149117/remove_duplicates/GSM3149117_no_dup.bam	GSM3149117	/mnt/projects/labs/IBP/organoids/scratch/bulk_chipseq/analyses/diffbind/chromHMM_enhancer_org_pA/DEA/DBA_Korg_Ntissue_Input_Jup/dba_Korg_Ntissue_primary_tissues.bed	macs
GSM3149096	E1_H3K27ac_FA	H3K27Ac	1	tumor_endometrium	GSE114737	/mnt/projects/labs/IBP/organoids/scratch/bulk_chipseq/fallout/H3K27Ac/GSM3149096/remove_duplicates/GSM3149096_no_dup.bam	/mnt/projects/labs/IBP/organoids/scratch/bulk_chipseq/fallout/input/GSM3149119/remove_duplicates/GSM3149119_no_dup.bam	GSM3149119	/mnt/projects/labs/IBP/organoids/scratch/bulk_chipseq/analyses/diffbind/chromHMM_enhancer_org_pA/DEA/DBA_Korg_Ntissue_Input_Jup/dba_Korg_Ntissue_primary_tissues.bed	macs
GSM3149100	E2_H3K27ac_FA	H3K27Ac	2	tumor_endometrium	GSE114737	/mnt/projects/labs/IBP/organoids/scratch/bulk_chipseq/fallout/H3K27Ac/GSM3149100/remove_duplicates/GSM3149100_no_dup.bam	/mnt/projects/labs/IBP/organoids/scratch/bulk_chipseq/fallout/input/GSM3149119/remove_duplicates/GSM3149119_no_dup.bam	GSM3149119	/mnt/projects/labs/IBP/organoids/scratch/bulk_chipseq/analyses/diffbind/chromHMM_enhancer_org_pA/DEA/DBA_Korg_Ntissue_Input_Jup/dba_Korg_Ntissue_primary_tissues.bed	macs
GSM3149104	E3_H3K27ac_FA	H3K27Ac	3	tumor_endometrium	GSE114737	/mnt/projects/labs/IBP/organoids/scratch/bulk_chipseq/fallout/H3K27Ac/GSM3149104/remove_duplicates/GSM3149104_no_dup.bam	/mnt/projects/labs/IBP/organoids/scratch/bulk_chipseq/fallout/input/GSM3149119/remove_duplicates/GSM3149119_no_dup.bam	GSM3149119	/mnt/projects/labs/IBP/organoids/scratch/bulk_chipseq/analyses/diffbind/chromHMM_enhancer_org_pA/DEA/DBA_Korg_Ntissue_Input_Jup/dba_Korg_Ntissue_primary_tissues.bed	macs
GSM2870620	Patient_27252-1_H3K27ac	H3K27Ac	1	tumor_osteosarcoma	GSE74230	/mnt/projects/labs/IBP/organoids/scratch/bulk_chipseq/fallout/H3K27Ac/GSM2870620/remove_duplicates/GSM2870620_no_dup.bam	/mnt/projects/labs/IBP/organoids/scratch/bulk_chipseq/fallout/input/GSM2870621/remove_duplicates/GSM2870621_no_dup.bam	GSM2870621	/mnt/projects/labs/IBP/organoids/scratch/bulk_chipseq/analyses/diffbind/chromHMM_enhancer_org_pA/DEA/DBA_Korg_Ntissue_Input_Jup/dba_Korg_Ntissue_primary_tissues.bed	macs
GSM2870626	Patient_33010-1_H3K27ac	H3K27Ac	2	tumor_osteosarcoma	GSE74230	/mnt/projects/labs/IBP/organoids/scratch/bulk_chipseq/fallout/H3K27Ac/GSM2870626/remove_duplicates/GSM2870626_no_dup.bam	/mnt/projects/labs/IBP/organoids/scratch/bulk_chipseq/fallout/input/GSM2870627/remove_duplicates/GSM2870627_no_dup.bam	GSM2870627	/mnt/projects/labs/IBP/organoids/scratch/bulk_chipseq/analyses/diffbind/chromHMM_enhancer_org_pA/DEA/DBA_Korg_Ntissue_Input_Jup/dba_Korg_Ntissue_primary_tissues.bed	macs
GSM2870638	Patient_P10_H3K27ac	H3K27Ac	4	tumor_osteosarcoma	GSE74230	/mnt/projects/labs/IBP/organoids/scratch/bulk_chipseq/fallout/H3K27Ac/GSM2870638/remove_duplicates/GSM2870638_no_dup.bam	/mnt/projects/labs/IBP/organoids/scratch/bulk_chipseq/fallout/input/GSM2870639/remove_duplicates/GSM2870639_no_dup.bam	GSM2870639	/mnt/projects/labs/IBP/organoids/scratch/bulk_chipseq/analyses/diffbind/chromHMM_enhancer_org_pA/DEA/DBA_Korg_Ntissue_Input_Jup/dba_Korg_Ntissue_primary_tissues.bed	macs
GSM2870644	Patient_P2_H3K27ac	H3K27Ac	5	tumor_osteosarcoma	GSE74230	/mnt/projects/labs/IBP/organoids/scratch/bulk_chipseq/fallout/H3K27Ac/GSM2870644/remove_duplicates/GSM2870644_no_dup.bam	/mnt/projects/labs/IBP/organoids/scratch/bulk_chipseq/fallout/input/GSM2870645/remove_duplicates/GSM2870645_no_dup.bam	GSM2870645	/mnt/projects/labs/IBP/organoids/scratch/bulk_chipseq/analyses/diffbind/chromHMM_enhancer_org_pA/DEA/DBA_Korg_Ntissue_Input_Jup/dba_Korg_Ntissue_primary_tissues.bed	macs
SQ_2298	CR_41_mp	H3K27Ac	1	normal_colon	pagani	/mnt/projects/labs/IBP/organoids/bulk_chipseq/data/H3K27Ac/SQ_2298/remove_duplicates/SQ_2298_no_dup.bam	/mnt/projects/labs/IBP/organoids/bulk_chipseq/data/input/SQ_2299/remove_duplicates/SQ_2299_no_dup.bam	SQ_2299	/mnt/projects/labs/IBP/organoids/scratch/bulk_chipseq/analyses/diffbind/chromHMM_enhancer_org_pA/DEA/DBA_Korg_Ntissue_Input_Jup/dba_Korg_Ntissue_primary_tissues.bed	macs
SQ_2145	CR_28_mp	H3K27Ac	2	normal_colon	pagani	/mnt/projects/labs/IBP/organoids/bulk_chipseq/data/H3K27Ac/SQ_2145/remove_duplicates/SQ_2145_no_dup.bam	/mnt/projects/labs/IBP/organoids/bulk_chipseq/data/input/SQ_2149/remove_duplicates/SQ_2149_no_dup.bam	SQ_2149	/mnt/projects/labs/IBP/organoids/scratch/bulk_chipseq/analyses/diffbind/chromHMM_enhancer_org_pA/DEA/DBA_Korg_Ntissue_Input_Jup/dba_Korg_Ntissue_primary_tissues.bed	macs
GSM2058021	CR_28	H3K27Ac	3	normal_colon	pagani	/mnt/projects/labs/IBP/organoids/scratch/bulk_chipseq/analyses/public_data/H3K27Ac/GSM2058021/remove_duplicates/GSM2058021_no_dup.bam	/mnt/projects/labs/IBP/organoids/scratch/bulk_chipseq/analyses/public_data/input/GSM2058094/remove_duplicates/GSM2058094_no_dup.bam	GSM2058094	/mnt/projects/labs/IBP/organoids/scratch/bulk_chipseq/analyses/diffbind/chromHMM_enhancer_org_pA/DEA/DBA_Korg_Ntissue_Input_Jup/dba_Korg_Ntissue_primary_tissues.bed	macs
GSM2058022	CR_29	H3K27Ac	4	normal_colon	pagani	/mnt/projects/labs/IBP/organoids/scratch/bulk_chipseq/analyses/public_data/H3K27Ac/GSM2058022/remove_duplicates/GSM2058022_no_dup.bam	/mnt/projects/labs/IBP/organoids/scratch/bulk_chipseq/analyses/public_data/input/GSM2058095/remove_duplicates/GSM2058095_no_dup.bam	GSM2058095	/mnt/projects/labs/IBP/organoids/scratch/bulk_chipseq/analyses/diffbind/chromHMM_enhancer_org_pA/DEA/DBA_Korg_Ntissue_Input_Jup/dba_Korg_Ntissue_primary_tissues.bed	macs
GSM2058023	CR_37	H3K27Ac	5	normal_colon	pagani	/mnt/projects/labs/IBP/organoids/scratch/bulk_chipseq/analyses/public_data/H3K27Ac/GSM2058023/remove_duplicates/GSM2058023_no_dup.bam	/mnt/projects/labs/IBP/organoids/scratch/bulk_chipseq/analyses/public_data/input/GSM2058096/remove_duplicates/GSM2058096_no_dup.bam	GSM2058096	/mnt/projects/labs/IBP/organoids/scratch/bulk_chipseq/analyses/diffbind/chromHMM_enhancer_org_pA/DEA/DBA_Korg_Ntissue_Input_Jup/dba_Korg_Ntissue_primary_tissues.bed	macs
GSM2698835	uterus_female_adult_53yrs	H3K27Ac	1	normal_uterus	Encode	/mnt/projects/labs/IBP/organoids/scratch/bulk_chipseq/fallout/encode/H3K27Ac/GSM2698835/remove_duplicates/GSM2698835_no_dup.bam	/mnt/projects/labs/IBP/organoids/scratch/bulk_chipseq/fallout/encode/input/GSM2701786/remove_duplicates/GSM2701786_no_dup.bam	GSM2701786	/mnt/projects/labs/IBP/organoids/scratch/bulk_chipseq/analyses/diffbind/chromHMM_enhancer_org_pA/DEA/DBA_Korg_Ntissue_Input_Jup/dba_Korg_Ntissue_primary_tissues.bed	macs
GSM1013128	female_adult_30years_stomach_tissue	H3K27Ac	1	normal_stomach	Roadmap	/mnt/projects/labs/IBP/organoids/scratch/bulk_chipseq/fallout/encode_roadMap/H3K27Ac/GSM1013128/remove_duplicates/GSM1013128_no_dup.bam	/mnt/projects/labs/IBP/organoids/scratch/bulk_chipseq/fallout/encode_roadMap/input/GSM1013170/remove_duplicates/GSM1013170_no_dup.bam	GSM1013170	/mnt/projects/labs/IBP/organoids/scratch/bulk_chipseq/analyses/diffbind/chromHMM_enhancer_org_pA/DEA/DBA_Korg_Ntissue_Input_Jup/dba_Korg_Ntissue_primary_tissues.bed	macs
GSM910555	male_adult_34years_stomach_tissue	H3K27Ac	2	normal_stomach	Roadmap	/mnt/projects/labs/IBP/organoids/scratch/bulk_chipseq/fallout/encode_roadMap/H3K27Ac/GSM910555/remove_duplicates/GSM910555_no_dup.bam	/mnt/projects/labs/IBP/organoids/scratch/bulk_chipseq/fallout/encode_roadMap/input/GSM956032/remove_duplicates/GSM956032_no_dup.bam	GSM956032	/mnt/projects/labs/IBP/organoids/scratch/bulk_chipseq/analyses/diffbind/chromHMM_enhancer_org_pA/DEA/DBA_Korg_Ntissue_Input_Jup/dba_Korg_Ntissue_primary_tissues.bed	macs
GSM1127173	male_adult_32years_liver_tissue	H3K27Ac	1	normal_liver	Roadmap	/mnt/projects/labs/IBP/organoids/scratch/bulk_chipseq/fallout/encode_roadMap/H3K27Ac/GSM1127173/remove_duplicates/GSM1127173_no_dup.bam	/mnt/projects/labs/IBP/organoids/scratch/bulk_chipseq/fallout/encode_roadMap/input/GSM1059458/remove_duplicates/GSM1059458_no_dup.bam	GSM1059458	/mnt/projects/labs/IBP/organoids/scratch/bulk_chipseq/analyses/diffbind/chromHMM_enhancer_org_pA/DEA/DBA_Korg_Ntissue_Input_Jup/dba_Korg_Ntissue_primary_tissues.bed	macs
GSM896163	male_adult_34years_adrenal_gland_tissue	H3K27Ac	1	normal_adrenal_gland	Roadmap	/mnt/projects/labs/IBP/organoids/scratch/bulk_chipseq/fallout/encode_roadMap/H3K27Ac/GSM896163/remove_duplicates/GSM896163_no_dup.bam	/mnt/projects/labs/IBP/organoids/scratch/bulk_chipseq/fallout/encode_roadMap/input/GSM896167/remove_duplicates/GSM896167_no_dup.bam	GSM896167	/mnt/projects/labs/IBP/organoids/scratch/bulk_chipseq/analyses/diffbind/chromHMM_enhancer_org_pA/DEA/DBA_Korg_Ntissue_Input_Jup/dba_Korg_Ntissue_primary_tissues.bed	macs
GSM1013126	female_adult_30years_adrenal_gland_tissue	H3K27Ac	2	normal_adrenal_gland	Roadmap	/mnt/projects/labs/IBP/organoids/scratch/bulk_chipseq/fallout/encode_roadMap/H3K27Ac/GSM1013126/remove_duplicates/GSM1013126_no_dup.bam	/mnt/projects/labs/IBP/organoids/scratch/bulk_chipseq/fallout/encode_roadMap/input/GSM1013168/remove_duplicates/GSM1013168_no_dup.bam	GSM1013168	/mnt/projects/labs/IBP/organoids/scratch/bulk_chipseq/analyses/diffbind/chromHMM_enhancer_org_pA/DEA/DBA_Korg_Ntissue_Input_Jup/dba_Korg_Ntissue_primary_tissues.bed	macs
GSM1013129	female_adult_30years_pancreas_tissue	H3K27Ac	1	normal_pancreas	Roadmap	/mnt/projects/labs/IBP/organoids/scratch/bulk_chipseq/fallout/encode_roadMap/H3K27Ac/GSM1013129/remove_duplicates/GSM1013129_no_dup.bam	/mnt/projects/labs/IBP/organoids/scratch/bulk_chipseq/fallout/encode_roadMap/input/GSM1120365/remove_duplicates/GSM1120365_no_dup.bam	GSM1013172	/mnt/projects/labs/IBP/organoids/scratch/bulk_chipseq/analyses/diffbind/chromHMM_enhancer_org_pA/DEA/DBA_Korg_Ntissue_Input_Jup/dba_Korg_Ntissue_primary_tissues.bed	macs
GSM906397	male_adult_34years_pancreas_tissue	H3K27Ac	2	normal_pancreas	Roadmap	/mnt/projects/labs/IBP/organoids/scratch/bulk_chipseq/fallout/encode_roadMap/H3K27Ac/GSM906397/remove_duplicates/GSM906397_no_dup.bam	/mnt/projects/labs/IBP/organoids/scratch/bulk_chipseq/fallout/encode_roadMap/input/GSM906419/remove_duplicates/GSM906419_no_dup.bam	GSM906419	/mnt/projects/labs/IBP/organoids/scratch/bulk_chipseq/analyses/diffbind/chromHMM_enhancer_org_pA/DEA/DBA_Korg_Ntissue_Input_Jup/dba_Korg_Ntissue_primary_tissues.bed	macs
GSM906395	female_adult_30years_lung_tissue	H3K27Ac	1	normal_lung	Roadmap	/mnt/projects/labs/IBP/organoids/scratch/bulk_chipseq/fallout/encode_roadMap/H3K27Ac/GSM906395/remove_duplicates/GSM906395_no_dup.bam	/mnt/projects/labs/IBP/organoids/scratch/bulk_chipseq/fallout/encode_roadMap/input/GSM906417/remove_duplicates/GSM906417_no_dup.bam	GSM906417	/mnt/projects/labs/IBP/organoids/scratch/bulk_chipseq/analyses/diffbind/chromHMM_enhancer_org_pA/DEA/DBA_Korg_Ntissue_Input_Jup/dba_Korg_Ntissue_primary_tissues.bed	macs
GSM2700597	female_adult_53years_body_of_pancreas_tissue	H3K27Ac	1	normal_pancreas	Encode	/mnt/projects/labs/IBP/organoids/scratch/bulk_chipseq/fallout/encode_roadMap/H3K27Ac/GSM2700597/remove_duplicates/GSM2700597_no_dup.bam	/mnt/projects/labs/IBP/organoids/scratch/bulk_chipseq/fallout/encode_roadMap/input/GSM2701039/remove_duplicates/GSM2701039_no_dup.bam	GSM2701039	/mnt/projects/labs/IBP/organoids/scratch/bulk_chipseq/analyses/diffbind/chromHMM_enhancer_org_pA/DEA/DBA_Korg_Ntissue_Input_Jup/dba_Korg_Ntissue_primary_tissues.bed	macs
GSM2700584	female_adult_53years_thyroid_gland_tissue	H3K27Ac	1	normal_thyroid_gland	Encode	/mnt/projects/labs/IBP/organoids/scratch/bulk_chipseq/fallout/encode_roadMap/H3K27Ac/GSM2700584/remove_duplicates/GSM2700584_no_dup.bam	/mnt/projects/labs/IBP/organoids/scratch/bulk_chipseq/fallout/encode_roadMap/input/GSM2700106/remove_duplicates/GSM2700106_no_dup.bam	GSM2700106	/mnt/projects/labs/IBP/organoids/scratch/bulk_chipseq/analyses/diffbind/chromHMM_enhancer_org_pA/DEA/DBA_Korg_Ntissue_Input_Jup/dba_Korg_Ntissue_primary_tissues.bed	macs
GSM2534198	male_adult_37years_thyroid_gland_tissue	H3K27Ac	2	normal_thyroid_gland	Encode	/mnt/projects/labs/IBP/organoids/scratch/bulk_chipseq/fallout/encode_roadMap/H3K27Ac/GSM2534198/remove_duplicates/GSM2534198_no_dup.bam	/mnt/projects/labs/IBP/organoids/scratch/bulk_chipseq/fallout/encode_roadMap/input/GSM2534428/remove_duplicates/GSM2534428_no_dup.bam	GSM2534428	/mnt/projects/labs/IBP/organoids/scratch/bulk_chipseq/analyses/diffbind/chromHMM_enhancer_org_pA/DEA/DBA_Korg_Ntissue_Input_Jup/dba_Korg_Ntissue_primary_tissues.bed	macs
GSM2527594	male_adult_54years_thyroid_gland_tissue	H3K27Ac	3	normal_thyroid_gland	Encode	/mnt/projects/labs/IBP/organoids/scratch/bulk_chipseq/fallout/encode_roadMap/H3K27Ac/GSM2527594/remove_duplicates/GSM2527594_no_dup.bam	/mnt/projects/labs/IBP/organoids/scratch/bulk_chipseq/fallout/encode_roadMap/input/GSM2527552/remove_duplicates/GSM2527552_no_dup.bam	GSM2527552	/mnt/projects/labs/IBP/organoids/scratch/bulk_chipseq/analyses/diffbind/chromHMM_enhancer_org_pA/DEA/DBA_Korg_Ntissue_Input_Jup/dba_Korg_Ntissue_primary_tissues.bed	macs
GSM4247282	male_adult_54_years_stomach_tissue	H3K27Ac	2	normal_stomach	Encode	/mnt/projects/labs/IBP/organoids/scratch/bulk_chipseq/fallout/encode2/H3K27Ac/GSM4247282/remove_duplicates/GSM4247282_no_dup.bam	/mnt/projects/labs/IBP/organoids/scratch/bulk_chipseq/fallout/encode2/input/GSM4250756/remove_duplicates/GSM4250756_no_dup.bam	GSM4250756	/mnt/projects/labs/IBP/organoids/scratch/bulk_chipseq/analyses/diffbind/chromHMM_enhancer_org_pA/DEA/DBA_Korg_Ntissue_Input_Jup/dba_Korg_Ntissue_primary_tissues.bed	macs
GSM4247275	female_adult_51_year_uterus_tissue	H3K27Ac	1	normal_uterus	Encode	/mnt/projects/labs/IBP/organoids/scratch/bulk_chipseq/fallout/encode2/H3K27Ac/GSM4247275/remove_duplicates/GSM4247275_no_dup.bam	/mnt/projects/labs/IBP/organoids/scratch/bulk_chipseq/fallout/encode2/input/GSM4051146/remove_duplicates/GSM4051146_no_dup.bam	GSM4051146	/mnt/projects/labs/IBP/organoids/scratch/bulk_chipseq/analyses/diffbind/chromHMM_enhancer_org_pA/DEA/DBA_Korg_Ntissue_Input_Jup/dba_Korg_Ntissue_primary_tissues.bed	macs
GSM2700502	male_adult_54_years_body_of_pancreas_tissue	H3K27Ac	1	normal_pancreas	Encode	/mnt/projects/labs/IBP/organoids/scratch/bulk_chipseq/fallout/encode2/H3K27Ac/GSM2700502/remove_duplicates/GSM2700502_no_dup.bam	/mnt/projects/labs/IBP/organoids/scratch/bulk_chipseq/fallout/encode2/input/GSM2527460/remove_duplicates/GSM2527460_no_dup.bam	GSM2527460	/mnt/projects/labs/IBP/organoids/scratch/bulk_chipseq/analyses/diffbind/chromHMM_enhancer_org_pA/DEA/DBA_Korg_Ntissue_Input_Jup/dba_Korg_Ntissue_primary_tissues.bed	macs
GSM4247380	female_adult_51_year_body_of_pancreas_tissue	H3K27Ac	2	normal_pancreas	Encode	/mnt/projects/labs/IBP/organoids/scratch/bulk_chipseq/fallout/encode2/H3K27Ac/GSM4247380/remove_duplicates/GSM4247380_no_dup.bam	/mnt/projects/labs/IBP/organoids/scratch/bulk_chipseq/fallout/encode2/input/GSM4250622/remove_duplicates/GSM4250622_no_dup.bam	GSM4250622	/mnt/projects/labs/IBP/organoids/scratch/bulk_chipseq/analyses/diffbind/chromHMM_enhancer_org_pA/DEA/DBA_Korg_Ntissue_Input_Jup/dba_Korg_Ntissue_primary_tissues.bed	macs
GSM2534105	male_adult_37_years_body_of_pancreas_tissue	H3K27Ac	3	normal_pancreas	Encode	/mnt/projects/labs/IBP/organoids/scratch/bulk_chipseq/fallout/encode2/H3K27Ac/GSM2534105/remove_duplicates/GSM2534105_no_dup.bam	/mnt/projects/labs/IBP/organoids/scratch/bulk_chipseq/fallout/encode2/input/GSM2534589/remove_duplicates/GSM2534589_no_dup.bam	GSM2534589	/mnt/projects/labs/IBP/organoids/scratch/bulk_chipseq/analyses/diffbind/chromHMM_enhancer_org_pA/DEA/DBA_Korg_Ntissue_Input_Jup/dba_Korg_Ntissue_primary_tissues.bed	macs
GSM4247568	female_adult_51_year_thyroid_gland_tissue	H3K27Ac	1	normal_thyroid_gland	Encode	/mnt/projects/labs/IBP/organoids/scratch/bulk_chipseq/fallout/encode2/H3K27Ac/GSM4247568/remove_duplicates/GSM4247568_no_dup.bam	/mnt/projects/labs/IBP/organoids/scratch/bulk_chipseq/fallout/encode2/input/GSM4247353/remove_duplicates/GSM4247353_no_dup.bam	GSM4247353	/mnt/projects/labs/IBP/organoids/scratch/bulk_chipseq/analyses/diffbind/chromHMM_enhancer_org_pA/DEA/DBA_Korg_Ntissue_Input_Jup/dba_Korg_Ntissue_primary_tissues.bed	macs
GSM2698612	male_adult_37_years_adrenal_gland_tissue	H3K27Ac	1	normal_adrenal_gland	Encode	/mnt/projects/labs/IBP/organoids/scratch/bulk_chipseq/fallout/encode2/H3K27Ac/GSM2698612/remove_duplicates/GSM2698612_no_dup.bam	/mnt/projects/labs/IBP/organoids/scratch/bulk_chipseq/fallout/encode2/input/GSM2534395/remove_duplicates/GSM2534395_no_dup.bam	GSM2534395	/mnt/projects/labs/IBP/organoids/scratch/bulk_chipseq/analyses/diffbind/chromHMM_enhancer_org_pA/DEA/DBA_Korg_Ntissue_Input_Jup/dba_Korg_Ntissue_primary_tissues.bed	macs
GSM2527562	male_adult_54_years_adrenal_gland_tissue	H3K27Ac	3	normal_adrenal_gland	Encode	/mnt/projects/labs/IBP/organoids/scratch/bulk_chipseq/fallout/encode2/H3K27Ac/GSM2527562/remove_duplicates/GSM2527562_no_dup.bam	/mnt/projects/labs/IBP/organoids/scratch/bulk_chipseq/fallout/encode2/input/GSM2534495/remove_duplicates/GSM2534495_no_dup.bam	GSM2534495	/mnt/projects/labs/IBP/organoids/scratch/bulk_chipseq/analyses/diffbind/chromHMM_enhancer_org_pA/DEA/DBA_Korg_Ntissue_Input_Jup/dba_Korg_Ntissue_primary_tissues.bed	macs
GSM2534707	female_adult_53years_liver_tissue	H3K27Ac	2	normal_liver	Encode	/mnt/projects/labs/IBP/organoids/scratch/bulk_chipseq/fallout/encode2/H3K27Ac/GSM2534707/remove_duplicates/GSM2534707_no_dup.bam	/mnt/projects/labs/IBP/organoids/scratch/bulk_chipseq/fallout/encode2/input/GSM2527674/remove_duplicates/GSM2527674_no_dup.bam	GSM2527674	/mnt/projects/labs/IBP/organoids/scratch/bulk_chipseq/analyses/diffbind/chromHMM_enhancer_org_pA/DEA/DBA_Korg_Ntissue_Input_Jup/dba_Korg_Ntissue_primary_tissues.bed	macs
GSM4146565	male_adult_37years_lung_tissue	H3K27Ac	1	normal_lung	Encode	/mnt/projects/labs/IBP/organoids/scratch/bulk_chipseq/fallout/encode2/H3K27Ac/GSM4146565/remove_duplicates/GSM4146565_no_dup.bam	/mnt/projects/labs/IBP/organoids/scratch/bulk_chipseq/fallout/encode2/input/GSM4146452/remove_duplicates/GSM4146452_no_dup.bam	GSM4146452	/mnt/projects/labs/IBP/organoids/scratch/bulk_chipseq/analyses/diffbind/chromHMM_enhancer_org_pA/DEA/DBA_Korg_Ntissue_Input_Jup/dba_Korg_Ntissue_primary_tissues.bed	macs
GSM4051051	female_adult_51year_lung_tissue	H3K27Ac	2	normal_lung	Encode	/mnt/projects/labs/IBP/organoids/scratch/bulk_chipseq/fallout/encode2/H3K27Ac/GSM4051051/remove_duplicates/GSM4051051_no_dup.bam	/mnt/projects/labs/IBP/organoids/scratch/bulk_chipseq/fallout/encode2/input/GSM4051122/remove_duplicates/GSM4051122_no_dup.bam	GSM4051122	/mnt/projects/labs/IBP/organoids/scratch/bulk_chipseq/analyses/diffbind/chromHMM_enhancer_org_pA/DEA/DBA_Korg_Ntissue_Input_Jup/dba_Korg_Ntissue_primary_tissues.bed	macs
GSM2700592	female_adult_53years_lung_tissue	H3K27Ac	3	normal_lung	Encode	/mnt/projects/labs/IBP/organoids/scratch/bulk_chipseq/fallout/encode2/H3K27Ac/GSM2700592/remove_duplicates/GSM2700592_no_dup.bam	/mnt/projects/labs/IBP/organoids/scratch/bulk_chipseq/fallout/encode2/input/GSM2699987/remove_duplicates/GSM2699987_no_dup.bam	GSM2699987	/mnt/projects/labs/IBP/organoids/scratch/bulk_chipseq/analyses/diffbind/chromHMM_enhancer_org_pA/DEA/DBA_Korg_Ntissue_Input_Jup/dba_Korg_Ntissue_primary_tissues.bed	macs
GSM4250748	male_adult_54years_lung_tissue	H3K27Ac	4	normal_lung	Encode
