# Supplementary material for: Epigenomic landscape of human colorectal cancer unveils an aberrant core of pan-cancer enhancers orchestrated by YAP/TAZ
Source: Nat Commun. 2021 Apr 20;12:2340. doi: 10.1038/s41467-021-22544-y (PMC8058065; doi:10.1038/s41467-021-22544-y)
Supplement: Supplementary file 13 — Supplementary Data 10 [file 41467_2021_22544_MOESM13_ESM.xlsx]

## Sheet: Sheet1
Supplementary Data 10. Gene lists used for combined score analysis.
Stemness gene set	Hypoxia gene set
EPHB2	CA9
OLFM4	SLC2A3
CD44	SLC2A1
LGR5	HIF1A
CXCL2	VEGFA
EZH2	PFKP
VEGFA	HK2
EGFR	BNIP3
HES1	PDK1
MYC
RNF43
AXIN2
CDK6
RGMB
CDCA7
AQP1
DPP4
CFTR
TSPAN6
FERMT1
UGT8
LRIG1
STMN1
BMI1
SMOC2
ETS2
GPX2
SLC12A2
