# Supplementary material for: Epigenomic landscape of human colorectal cancer unveils an aberrant core of pan-cancer enhancers orchestrated by YAP/TAZ
Source: Nat Commun. 2021 Apr 20;12:2340. doi: 10.1038/s41467-021-22544-y (PMC8058065; doi:10.1038/s41467-021-22544-y)
Supplement: Supplementary file 15 — Source Data [file 41467_2021_22544_MOESM15_ESM.xlsx]

## Sheet: Fig.1b
Source	Type	Target	Value
CRC8	CRC8	CMS2	1
CRC4	CRC4	CMS4	1
CRC10	CRC10	CMS4	1
CRC11	CRC11	CMS3	1
CRC13	CRC13	NA_CMS	1
CRC18	CRC18	CMS4	1
CRC24	CRC24	CMS2	1
CRC22	CRC22	CMS1	1
CRC36	CRC36	CMS1	1
CRC41	CRC41	CMS3	1
CMS1	CRC22	NA_CRIS	1
CMS1	CRC36	CRISA	1
CMS2	CRC8	CRISD	1
CMS2	CRC24	CRISC	1
CMS3	CRC11	CRISA	1
CMS3	CRC41	CRISA	1
CMS4	CRC4	CRISB	1
CMS4	CRC10	CRISB	1
CMS4	CRC18	CRISC	1
NA_CMS	CRC13	CRISE	1
CRISA	CRC11	Goblet-like	1
CRISA	CRC36	Inflammatory	1
CRISA	CRC41	Enterocytes	1
CRISB	CRC4	Stem-like	1
CRISB	CRC10	Stem-like	1
CRISC	CRC18	Inflammatory	1
CRISC	CRC24	TA	1
CRISD	CRC8	TA	1
CRISE	CRC13	Stem-like	1
NA_CRIS	CRC22	Inflammatory	1

## Sheet: Fig.1d
ID	PC1	PC2	Patient	Tissue
SQ_1950	-20.8897	-1.4428	CRC8	Normal
SQ_1951	3.30393	-12.9533	CRC8	Tumor
SQ_1953	12.958	-16.7399	CRC8	PDO
SQ_1954	12.492	-16.5455	CRC8	PDO
SQ_1955	11.5858	-15.1007	CRC8	PDO
SQ_1956	11.9418	-14.456	CRC8	PDO
SQ_1957	2.1332	1.79373	CRC4	Tumor
SQ_1958	9.69931	0.778668	CRC4	PDO
SQ_1959	12.5127	2.24311	CRC4	PDO
SQ_1960	-21.0107	0.0112441	CRC10	Normal
SQ_1961	-7.41152	-1.12884	CRC10	Tumor
SQ_1963	7.43177	-4.35519	CRC10	PDO
SQ_1964	6.49891	-4.48024	CRC10	PDO
SQ_1967	-17.8575	-0.191553	CRC11	Normal
SQ_1968	-5.75778	4.16006	CRC11	Tumor
SQ_1970	8.17188	5.13286	CRC11	PDO
SQ_1971	-19.4102	-1.11884	CRC13	Normal
SQ_1972	6.96675	12.5957	CRC13	Tumor
SQ_1973	11.4743	14.0457	CRC13	PDO
SQ_1974	11.7158	15.1839	CRC13	PDO
SQ_1975	9.88376	13.0187	CRC13	PDO
SQ_1976	10.1418	12.1346	CRC13	PDO
SQ_1984	-20.7356	0.048119	CRC18	Normal
SQ_1985	-9.17775	-1.55788	CRC18	Tumor
SQ_1987	8.32312	-5.06698	CRC18	PDO
SQ_2011	-1.92573	0.433024	CRC24	Tumor
SQ_2012	-22.4601	0.175292	CRC24	Normal
SQ_2013	8.89961	-1.01162	CRC24	PDO
SQ_2014	5.37023	-0.081587	CRC24	PDO
SQ_2015	4.88754	0.284987	CRC24	PDO
SQ_2016	5.69502	-4.59929	CRC18	PDO
SQ_2017	10.1537	12.2618	CRC13	PDO
SQ_2018	7.16252	4.13491	CRC11	PDO
SQ_2019	-19.0808	0.807611	CRC22	Normal
SQ_2020	-2.85418	5.58535	CRC22	Tumor
SQ_2021	5.15322	5.08652	CRC22	PDO
SQ_2250	-20.4804	-0.0210731	CRC36	Normal
SQ_2251	-12.0745	-0.626626	CRC36	Tumor
SQ_2253	7.09271	-1.62696	CRC36	PDO
SQ_2254	7.07963	-1.84669	CRC36	PDO
SQ_2262	-20.8418	-1.08911	CRC41	Normal
SQ_2263	-11.8078	-0.900224	CRC41	Tumor
SQ_2264	6.77329	-1.91972	CRC41	PDO
SQ_2265	8.27383	-1.05534	CRC41	PDO

## Sheet: Fig.1e
Ensembl genes	tissue	PDO
ENSG00000227232	4.72654	4.33139
ENSG00000278267	2.13062	1.57819
ENSG00000238009	0.252945	0.588745
ENSG00000268903	2.65974	2.12016
ENSG00000269981	2.6405	2.19126
ENSG00000241860	2.40885	2.11343
ENSG00000279457	5.43534	5.2141
ENSG00000228463	1.63719	1.53311
ENSG00000237094	0.838711	0.78783
ENSG00000230021	0.0517239	0.564532
ENSG00000225972	4.09657	1.47328
ENSG00000225630	12.7006	10.0136
ENSG00000237973	10.5525	7.94603
ENSG00000229344	6.47886	3.67827
ENSG00000240409	4.30515	1.88221
ENSG00000248527	14.8255	12.3715
ENSG00000198744	6.48705	3.85173
ENSG00000228327	5.58259	5.1558
ENSG00000237491	3.12054	3.52823
ENSG00000230092	2.82638	2.67029
ENSG00000228794	6.20714	6.4884
ENSG00000225880	4.09049	3.32082
ENSG00000272438	0.192407	0.964267
ENSG00000230699	0.773254	1.66923
ENSG00000223764	0.303592	0.306205
ENSG00000187634	0.784025	0.618893
ENSG00000188976	9.52355	9.61015
ENSG00000187961	5.34393	6.01823
ENSG00000187583	4.68703	4.43297
ENSG00000272512	1.93356	1.66088
ENSG00000188290	3.64689	3.46119
ENSG00000187608	6.37995	6.40065
ENSG00000224969	0.575607	0.267972
ENSG00000188157	9.24368	9.5207
ENSG00000217801	1.16986	2.57685
ENSG00000237330	4.20099	5.05998
ENSG00000131591	6.48638	6.57816
ENSG00000223823	1.57682	2.29164
ENSG00000207730	1.16524	2.04491
ENSG00000207607	1.97568	3.43817
ENSG00000198976	2.67477	3.77139
ENSG00000272141	5.93692	6.20472
ENSG00000162571	2.05664	2.21793
ENSG00000186891	1.44616	0.38823
ENSG00000186827	0.997116	0.176584
ENSG00000078808	9.78804	9.89281
ENSG00000176022	6.26395	6.66549
ENSG00000184163	3.47348	3.28488
ENSG00000260179	0.585723	0.897333
ENSG00000160087	7.55927	7.89316
ENSG00000230415	0.977288	0.691311
ENSG00000162572	2.94619	3.20851
ENSG00000131584	7.63928	8.15294
ENSG00000169972	5.48182	6.11614
ENSG00000127054	8.83676	8.79554
ENSG00000240731	4.22263	4.46665
ENSG00000224051	6.91244	6.61778
ENSG00000169962	2.81017	1.1498
ENSG00000107404	8.61979	8.98547
ENSG00000162576	1.15515	0.724187
ENSG00000175756	8.19241	8.36391
ENSG00000221978	9.94157	9.79199
ENSG00000224870	6.77805	6.91326
ENSG00000242485	8.57299	8.45534
ENSG00000272455	4.22812	4.96139
ENSG00000235098	0.419795	0.276413
ENSG00000225285	1.56817	1.54195
ENSG00000179403	7.29872	6.81633
ENSG00000215915	3.09523	2.43518
ENSG00000160072	7.60716	7.44586
ENSG00000197785	7.72039	7.98616
ENSG00000205090	0.715105	1.16012
ENSG00000160075	9.30228	9.36137
ENSG00000215014	2.4015	1.78665
ENSG00000228594	4.91655	5.14776
ENSG00000272106	4.84707	4.59463
ENSG00000197530	7.05307	7.04689
ENSG00000248333	8.28617	8.26701
ENSG00000272004	0.86055	0.890139
ENSG00000189339	8.74996	8.70097
ENSG00000008128	4.19191	4.03718
ENSG00000268575	5.72092	5.78669
ENSG00000215790	4.77871	4.70554
ENSG00000008130	9.0584	9.36749
ENSG00000078369	11.2566	11.4994
ENSG00000231050	1.57282	1.04463
ENSG00000169885	1.37909	1.27585
ENSG00000178821	4.30567	4.60619
ENSG00000142609	0.70552	0.962065
ENSG00000226969	0.219429	0.550695
ENSG00000067606	7.96065	8.09987
ENSG00000182873	1.0917	1.42452
ENSG00000162585	5.76632	6.21153
ENSG00000157933	8.22642	8.15992
ENSG00000116151	4.83608	4.45564
ENSG00000269896	4.04639	2.21203
ENSG00000272420	1.80965	1.44206
ENSG00000157916	9.82685	9.47042
ENSG00000157911	7.49811	7.53546
ENSG00000149527	4.79747	3.94964
ENSG00000157881	6.86178	7.37786
ENSG00000197921	1.92257	0.49619
ENSG00000272449	3.60135	3.4684
ENSG00000238164	7.84837	6.03178
ENSG00000157873	9.08981	8.17242
ENSG00000225931	1.99122	0.67309
ENSG00000228037	4.25192	2.55246
ENSG00000157870	9.11266	8.82153
ENSG00000142606	5.09122	3.95418
ENSG00000215912	2.97398	2.918
ENSG00000142611	2.85254	3.9353
ENSG00000226286	0.253324	0.0848186
ENSG00000272235	3.28404	2.73621
ENSG00000130762	8.67519	8.77987
ENSG00000272088	1.55132	0.541723
ENSG00000162591	6.84824	6.17921
ENSG00000238260	1.83275	1.63412
ENSG00000158109	9.27396	9.21023
ENSG00000116213	7.35952	7.54005
ENSG00000078900	4.44784	3.79361
ENSG00000227372	1.63953	0.654699
ENSG00000235169	1.32902	2.51695
ENSG00000130764	8.62691	8.69898
ENSG00000116198	8.48311	8.38292
ENSG00000169598	7.13662	7.11925
ENSG00000198912	7.4071	7.78378
ENSG00000236423	4.10066	4.17737
ENSG00000131697	6.59244	6.65865
ENSG00000069424	7.15961	7.97033
ENSG00000116254	1.84305	2.92835
ENSG00000116251	12.2257	12.268
ENSG00000226944	2.04604	2.44403
ENSG00000158286	6.70969	6.08459
ENSG00000116237	9.65097	9.88164
ENSG00000225077	0.89291	0.5479
ENSG00000158292	7.22692	7.77732
ENSG00000097021	8.28636	8.27495
ENSG00000271746	1.28607	0.810142
ENSG00000069812	7.34301	4.37325
ENSG00000187017	6.89613	6.26672
ENSG00000215788	6.8497	6.10763
ENSG00000171680	8.31843	8.25958
ENSG00000162408	8.32309	8.31128
ENSG00000204859	7.01798	6.36133
ENSG00000162413	7.46415	7.81477
ENSG00000116273	7.07377	7.84318
ENSG00000041988	5.67612	6.23733
ENSG00000007923	9.46553	9.30383
ENSG00000237436	1.61768	1.35764
ENSG00000171735	7.65395	7.62823
ENSG00000270035	1.19544	0.182691
ENSG00000269978	1.60262	1.07285
ENSG00000049245	10.1364	10.0226
ENSG00000269925	3.66816	3.212
ENSG00000049246	6.23839	6.41137
ENSG00000236266	0.560181	0
ENSG00000049247	2.18583	2.65617
ENSG00000049249	3.49458	1.86119
ENSG00000116288	9.90669	9.99213
ENSG00000116285	9.46493	9.31137
ENSG00000238290	1.48651	0.784075
ENSG00000162426	0.815347	0.431581
ENSG00000142599	9.86174	9.74862
ENSG00000232912	1.4847	0.183952
ENSG00000224315	0.388854	0.368859
ENSG00000228423	0.296609	0.436753
ENSG00000074800	12.8449	13.3277
ENSG00000236269	2.69082	2.78768
ENSG00000230679	1.00369	0.854195
ENSG00000238249	0.52479	0.131988
ENSG00000131686	0.26056	1.45268
ENSG00000142583	4.66575	2.253
ENSG00000180758	7.64379	8.12466
ENSG00000228526	4.6768	5.43138
ENSG00000234546	1.70343	2.15205
ENSG00000049239	9.78769	9.65019
ENSG00000171621	6.85621	7.35891
ENSG00000171612	6.92497	7.14716
ENSG00000231181	2.44188	2.09281
ENSG00000188807	6.89976	6.98635
ENSG00000171608	4.47491	3.77332
ENSG00000231789	1.2224	3.57671
ENSG00000171603	10.8087	10.6944
ENSG00000178585	7.50279	7.66916
ENSG00000162441	8.60536	8.31255
ENSG00000228150	2.9162	1.39712
ENSG00000173614	7.76754	6.99945
ENSG00000202415	0.798973	0.750993
ENSG00000162444	1.57892	1.69572
ENSG00000130939	9.11399	9.37826
ENSG00000233623	0.917226	0.444806
ENSG00000201746	0.763435	0.579163
ENSG00000054523	9.5405	9.83482
ENSG00000142657	9.99967	10.2911
ENSG00000251503	3.58563	3.63247
ENSG00000175279	3.93808	3.76812
ENSG00000241563	0.626029	0.479985
ENSG00000160049	9.21331	9.2573
ENSG00000142655	6.99866	7.08883
ENSG00000130940	8.15809	7.81894
ENSG00000175262	2.30607	1.37452
ENSG00000120948	10.0653	10.1755
ENSG00000271895	4.40826	3.9549
ENSG00000116649	7.87309	7.95509
ENSG00000171824	9.19312	9.21499
ENSG00000226849	1.83162	1.3257
ENSG00000230337	1.36675	0.628282
ENSG00000198793	9.35255	9.46227
ENSG00000120942	7.66434	7.41192
ENSG00000204624	2.23589	1.35043
ENSG00000116661	3.82783	6.67692
ENSG00000132879	6.24038	6.98427
ENSG00000116663	5.92321	6.02938
ENSG00000116670	5.9753	6.5101
ENSG00000162490	1.89291	0.755464
ENSG00000177674	6.99172	6.97484
ENSG00000215910	0.608961	0.695092
ENSG00000177000	7.89131	8.63053
ENSG00000011021	7.14873	7.54206
ENSG00000242349	1.93176	1.72339
ENSG00000199347	1.01177	0.0848186
ENSG00000201801	0.932899	0.0998291
ENSG00000116685	9.04282	9.04424
ENSG00000083444	8.8182	9.45598
ENSG00000116688	9.90217	9.90657
ENSG00000116691	6.81978	7.10276
ENSG00000120949	1.33789	0.257856
ENSG00000028137	8.29252	8.94572
ENSG00000048707	9.59691	9.62251
ENSG00000239149	1.56331	0.853375
ENSG00000162496	8.00313	8.01024
ENSG00000221340	1.1171	0.550798
ENSG00000272482	1.16621	2.01981
ENSG00000162493	1.92529	0.0848186
ENSG00000116731	8.78556	8.59561
ENSG00000189337	6.24628	6.14415
ENSG00000235829	0.465493	0.913422
ENSG00000175147	6.52806	5.86989
ENSG00000171729	7.31694	7.15036
ENSG00000142621	3.40962	3.1163
ENSG00000228140	1.87024	1.57845
ENSG00000142634	9.95326	10.1363
ENSG00000132906	6.79614	6.39855
ENSG00000116138	8.34031	8.18458
ENSG00000251866	0.210357	0.237879
ENSG00000272510	2.69941	1.51059
ENSG00000116771	8.82012	8.15778
ENSG00000237301	0.712859	0.530044
ENSG00000235084	1.49049	1.32516
ENSG00000197312	9.72374	9.56321
ENSG00000116786	8.12714	8.33088
ENSG00000162461	3.83374	2.51941
ENSG00000162460	3.61329	1.71714
ENSG00000162458	9.03797	8.64637
ENSG00000224321	0.530248	0.131988
ENSG00000233954	6.61063	6.8003
ENSG00000178715	0.932622	0.780433
ENSG00000179743	4.61456	4.53692
ENSG00000065526	9.9243	9.9963
ENSG00000116809	6.83939	6.86828
ENSG00000186510	0.711645	0.98053
ENSG00000232456	0.20301	1.14708
ENSG00000184908	0.779432	1.09661
ENSG00000185519	1.51818	3.5954
ENSG00000142627	9.33711	9.12019
ENSG00000227959	2.78095	3.19422
ENSG00000224621	2.40416	2.73642
ENSG00000142632	6.68953	7.21167
ENSG00000237276	4.4467	3.37985
ENSG00000132881	4.70784	4.433
ENSG00000233929	0.368832	0.55849
ENSG00000037637	7.57576	8.15279
ENSG00000055070	9.94694	10.2033
ENSG00000187144	0.580076	0.207071
ENSG00000157191	8.33816	8.44182
ENSG00000226029	2.77458	3.04495
ENSG00000080947	4.21388	4.72481
ENSG00000261135	1.61716	1.30914
ENSG00000224174	0.588655	0.276413
ENSG00000219481	7.54339	7.47319
ENSG00000215908	7.47024	7.41461
ENSG00000186301	5.02016	4.30718
ENSG00000280114	1.07527	1.25102
ENSG00000236698	1.59473	1.71157
ENSG00000268869	1.51324	1.60797
ENSG00000058453	6.78089	6.29753
ENSG00000186715	4.59545	3.20355
ENSG00000238142	5.44336	4.087
ENSG00000207005	0.361381	0.284033
ENSG00000272426	1.16525	0.581348
ENSG00000117122	3.78215	3.98757
ENSG00000159363	8.49505	9.29589
ENSG00000117118	9.48099	9.58538
ENSG00000117115	9.41636	8.16686
ENSG00000142623	3.5386	5.83821
ENSG00000142619	2.49339	3.75991
ENSG00000159339	1.34682	0.137877
ENSG00000179051	10.7306	10.8417
ENSG00000074964	9.73648	9.17929
ENSG00000117148	2.29062	1.43739
ENSG00000117154	0.806241	0.524
ENSG00000179023	2.83098	3.52631
ENSG00000009709	0.400499	1.66708
ENSG00000159423	6.54362	7.01543
ENSG00000169991	7.7303	8.81944
ENSG00000272084	1.68394	2.07744
ENSG00000127481	10.7323	11.5094
ENSG00000230424	2.12131	2.01413
ENSG00000127463	9.36423	9.26943
ENSG00000053372	8.79144	8.82654
ENSG00000211454	5.0383	4.06582
ENSG00000162482	7.73817	6.87228
ENSG00000270728	2.77592	1.15674
ENSG00000053371	8.02103	8.0807
ENSG00000200403	0.916794	0.666655
ENSG00000040487	6.08204	5.84545
ENSG00000077549	10.1484	10.1727
ENSG00000235185	0.496704	0.0579194
ENSG00000173436	8.71368	8.4825
ENSG00000226396	3.8245	3.25343
ENSG00000158747	7.66842	7.49303
ENSG00000162542	7.84892	7.42851
ENSG00000178828	7.42649	6.13123
ENSG00000235434	1.32277	1.17332
ENSG00000169914	8.19096	8.66114
ENSG00000188784	0.150979	0.790732
ENSG00000188257	10.1147	3.7179
ENSG00000158786	0.824249	1.09286
ENSG00000225986	1.09306	0.536643
ENSG00000162543	7.13066	6.03367
ENSG00000158816	2.21275	1.39079
ENSG00000162545	10.0304	9.96932
ENSG00000090432	7.35191	7.63592
ENSG00000158825	5.64694	6.66862
ENSG00000158828	8.214	8.14366
ENSG00000117242	6.65307	5.74941
ENSG00000244038	11.0164	11.119
ENSG00000117245	0.784305	0.662925
ENSG00000189410	1.18564	2.49814
ENSG00000127483	10.8979	10.6645
ENSG00000075151	10.1234	10.2885
ENSG00000117298	9.6219	9.93627
ENSG00000231105	0.873909	1.06135
ENSG00000227001	1.70956	2.25137
ENSG00000142794	4.84759	5.60346
ENSG00000162551	1.85218	0.645012
ENSG00000076864	8.08274	7.22721
ENSG00000090686	9.38974	9.38856
ENSG00000142798	9.65011	10.019
ENSG00000283234	0.425375	0.694986
ENSG00000219073	0.35144	1.39015
ENSG00000142789	0.097451	1.52761
ENSG00000228397	0.542389	0.72036
ENSG00000218510	4.98331	4.67939
ENSG00000070831	11.1884	11.2213
ENSG00000230068	1.80707	1.47566
ENSG00000271840	0.879435	0.973462
ENSG00000162552	3.78606	2.30692
ENSG00000184677	8.44557	8.65759
ENSG00000237200	1.95369	3.00862
ENSG00000070886	1.02214	1.66208
ENSG00000173372	4.41668	0
ENSG00000159189	4.50898	0
ENSG00000173369	4.82545	0
ENSG00000133216	11.0969	10.5678
ENSG00000265422	0.354725	0.437452
ENSG00000227868	0.349845	0.582404
ENSG00000004487	9.98542	10.3999
ENSG00000169641	9.31501	9.69212
ENSG00000179546	5.51851	4.96539
ENSG00000261326	5.30855	6.02827
ENSG00000125944	10.9998	10.8794
ENSG00000125945	7.38376	7.67667
ENSG00000249087	3.98415	5.05747
ENSG00000271420	2.27677	1.10256
ENSG00000204219	8.70639	8.00402
ENSG00000088280	6.62753	6.44919
ENSG00000007968	6.95455	7.03905
ENSG00000235052	2.18012	1.6589
ENSG00000117318	8.71258	6.55456
ENSG00000197880	1.35744	1.12162
ENSG00000142676	13.0214	13.0382
ENSG00000011007	8.85938	8.82514
ENSG00000236810	4.86555	4.28916
ENSG00000057757	8.3337	8.44463
ENSG00000011009	8.7209	8.84238
ENSG00000117308	9.19488	9.11223
ENSG00000117305	8.53746	8.38331
ENSG00000179163	9.67718	9.08919
ENSG00000188822	1.21532	0.157516
ENSG00000189266	10.5122	10.6482
ENSG00000188529	10.5566	10.8168
ENSG00000225315	2.06479	2.73165
ENSG00000142661	7.27618	6.6372
ENSG00000142677	8.51858	7.62234
ENSG00000185436	7.03997	6.56683
ENSG00000230023	0.419017	0.775847
ENSG00000232298	0.252393	1.16932
ENSG00000158055	4.61174	5.14634
ENSG00000001460	6.43671	6.75899
ENSG00000001461	8.57307	8.72156
ENSG00000117602	8.36407	8.53702
ENSG00000264443	1.1506	2.10652
ENSG00000184454	5.63705	5.4196
ENSG00000133226	10.2732	10.5269
ENSG00000169504	8.51561	9.54337
ENSG00000020633	4.68125	3.17167
ENSG00000229162	0.587749	0.254179
ENSG00000117614	9.08258	8.87632
ENSG00000117616	9.56493	8.75926
ENSG00000272432	0.673168	1.12087
ENSG00000261349	2.82431	2.40977
ENSG00000224183	0.938671	0.59988
ENSG00000259984	2.7765	3.07445
ENSG00000183726	9.77032	9.31108
ENSG00000188672	1.17968	1.48209
ENSG00000238084	0.634556	0.311644
ENSG00000204178	8.31824	8.47493
ENSG00000157978	8.30673	7.6605
ENSG00000225643	0.857049	0.797932
ENSG00000117643	3.30535	1.66597
ENSG00000162430	9.18835	8.95875
ENSG00000228172	3.06279	2.34132
ENSG00000117640	7.95903	7.97416
ENSG00000127423	5.23002	5.56491
ENSG00000236528	0.749806	0.468706
ENSG00000182749	6.04019	6.33314
ENSG00000117632	9.93358	9.722
ENSG00000158006	8.34363	7.7694
ENSG00000158014	3.10515	0.868499
ENSG00000158022	0.406095	0.423481
ENSG00000175087	7.79985	7.77355
ENSG00000197245	0.519124	0.907748
ENSG00000142684	6.5933	6.53745
ENSG00000142675	7.98885	7.15775
ENSG00000236155	2.38517	3.07074
ENSG00000130695	7.95377	8.14206
ENSG00000142669	10.1851	9.77688
ENSG00000158062	6.71332	5.96521
ENSG00000169442	3.56694	0.242846
ENSG00000176092	6.69682	7.47155
ENSG00000176083	1.01412	0
ENSG00000117682	8.22174	7.95706
ENSG00000225891	0.733184	0.514891
ENSG00000198830	10.4482	9.7629
ENSG00000117676	9.62889	9.88535
ENSG00000260063	2.23301	1.12711
ENSG00000117713	9.61927	9.64237
ENSG00000060642	7.20367	6.9112
ENSG00000204160	7.47633	7.77366
ENSG00000175793	9.32506	9.10087
ENSG00000142751	8.03836	8.31975
ENSG00000198746	6.24122	6.38609
ENSG00000090273	9.32567	9.42445
ENSG00000131910	3.85937	3.19431
ENSG00000175707	6.85752	6.99638
ENSG00000253368	4.09604	4.04458
ENSG00000158246	2.81201	1.84983
ENSG00000090020	8.6269	8.42625
ENSG00000214973	0.312534	0.309419
ENSG00000225159	0.984181	0.628963
ENSG00000142784	8.70897	8.62631
ENSG00000186501	7.21822	7.27388
ENSG00000206888	0.369741	0.526192
ENSG00000241547	2.31925	2.74927
ENSG00000142765	6.17901	6.42147
ENSG00000142733	6.32468	5.57171
ENSG00000174950	1.67522	1.78994
ENSG00000181773	3.29819	3.04967
ENSG00000158195	10.3176	10.6022
ENSG00000237429	1.11092	0.486581
ENSG00000126705	6.08078	6.66494
ENSG00000000938	4.21459	0.0583823
ENSG00000126709	7.46567	5.40794
ENSG00000009780	6.48678	6.14245
ENSG00000231344	0.649761	0.755844
ENSG00000117758	8.8886	8.7433
ENSG00000269971	0.705515	0.362972
ENSG00000270031	0.876313	0.441285
ENSG00000117751	8.7108	8.70687
ENSG00000252947	0.432815	0.822012
ENSG00000130775	4.99206	3.70446
ENSG00000117748	8.31714	8.22695
ENSG00000130768	7.77598	7.26547
ENSG00000158156	5.33758	5.64192
ENSG00000158161	8.40964	8.41044
ENSG00000238231	1.09011	0.158027
ENSG00000240750	0.863844	0.505986
ENSG00000228589	1.14739	1.09632
ENSG00000169403	5.28981	3.57647
ENSG00000126698	9.14649	9.45855
ENSG00000130770	9.35783	9.09598
ENSG00000270605	4.37641	4.13575
ENSG00000130766	7.25134	7.46734
ENSG00000130772	6.87802	6.9575
ENSG00000204138	9.28139	8.8521
ENSG00000229820	0.374516	0.157516
ENSG00000221216	0.839878	0.0583823
ENSG00000180198	9.13702	9.50797
ENSG00000242125	8.93632	8.87943
ENSG00000200087	4.71896	3.70583
ENSG00000279443	1.46558	1.55792
ENSG00000180098	6.34848	6.20134
ENSG00000197989	6.96449	6.73458
ENSG00000221539	3.28244	2.14313
ENSG00000278274	3.58446	3.6298
ENSG00000273544	3.62016	2.4409
ENSG00000120656	7.19683	6.91868
ENSG00000188060	2.00886	1.39484
ENSG00000229388	0.992382	0.279326
ENSG00000162419	7.38281	7.38119
ENSG00000198492	9.39087	9.75163
ENSG00000116329	2.15144	2.24353
ENSG00000233427	0.537006	0.299685
ENSG00000159023	10.2283	10.5939
ENSG00000225616	0.752097	0.374215
ENSG00000253304	1.28305	1.12301
ENSG00000225750	0.291613	0.400176
ENSG00000116350	9.46707	9.67029
ENSG00000277916	2.61588	3.24978
ENSG00000116353	7.08819	6.95692
ENSG00000060656	5.67144	5.28786
ENSG00000233399	2.36041	0.733445
ENSG00000162510	0.531233	0.0998291
ENSG00000186056	4.74774	4.56883
ENSG00000162511	7.16894	2.25428
ENSG00000223382	0.539828	0.182691
ENSG00000162512	7.79729	7.88679
ENSG00000134644	10.4788	10.4452
ENSG00000084628	1.02599	1.85642
ENSG00000060688	8.17809	8.48878
ENSG00000229447	2.6581	2.6058
ENSG00000121766	7.85107	8.28153
ENSG00000229044	0.687772	0.475805
ENSG00000121769	3.13289	3.26316
ENSG00000168528	9.89673	9.85078
ENSG00000260386	0.657032	0.158027
ENSG00000229167	5.83934	5.71407
ENSG00000142910	9.83624	10.1472
ENSG00000162517	8.49313	8.55892
ENSG00000235790	0.537569	0.512744
ENSG00000084636	7.18564	5.96293
ENSG00000121753	2.64535	4.2822
ENSG00000134668	2.28132	3.58736
ENSG00000269967	3.02927	1.55367
ENSG00000184007	11.036	11.1104
ENSG00000121774	10.8161	10.8956
ENSG00000121775	6.2125	6.03759
ENSG00000025800	9.68037	10.0717
ENSG00000084652	9.23422	9.43485
ENSG00000160050	3.56069	5.35011
ENSG00000224066	3.46965	3.03454
ENSG00000160051	5.61648	5.3024
ENSG00000160055	6.34478	5.6751
ENSG00000084623	10.6493	10.7993
ENSG00000220785	5.46734	4.22262
ENSG00000183615	2.79171	1.97685
ENSG00000182866	4.92531	5.35794
ENSG00000116478	10.9592	10.9747
ENSG00000175130	10.854	11.0221
ENSG00000233775	0.442818	0.467722
ENSG00000162526	0.443403	0.448199
ENSG00000225828	1.70725	1.88384
ENSG00000160058	9.27853	9.44476
ENSG00000273274	0.553035	1.12621
ENSG00000160062	5.77556	5.38611
ENSG00000176261	7.48532	7.85415
ENSG00000162521	10.719	10.9284
ENSG00000162520	3.71405	2.1518
ENSG00000162522	10.5268	10.7768
ENSG00000134684	9.83827	10.6567
ENSG00000116497	8.10187	7.89014
ENSG00000160097	1.97702	1.12427
ENSG00000121905	1.97872	1.96596
ENSG00000121900	9.73768	9.6248
ENSG00000116514	8.87583	8.80199
ENSG00000004455	10.6525	10.7862
ENSG00000276645	0.690789	0.544447
ENSG00000142920	4.68454	6.11062
ENSG00000278997	1.39394	1.85641
ENSG00000116525	5.2667	5.30537
ENSG00000279179	0.53908	0.861702
ENSG00000160094	6.20336	5.38294
ENSG00000270115	0.677482	0.928008
ENSG00000225313	0.48744	0.794187
ENSG00000134686	9.3389	10.21
ENSG00000222112	2.10668	1.89376
ENSG00000233246	0.495425	0.536674
ENSG00000121903	5.64137	6.01845
ENSG00000121904	1.16767	0.485028
ENSG00000163866	7.95266	7.86863
ENSG00000189280	2.52734	1.45772
ENSG00000189433	4.40892	2.53154
ENSG00000188910	6.91212	6.5322
ENSG00000116544	1.5886	0.86758
ENSG00000241014	4.31307	4.80914
ENSG00000243749	3.20606	2.62354
ENSG00000163867	7.36748	6.97161
ENSG00000197056	7.84114	7.99524
ENSG00000116560	11.5862	11.3517
ENSG00000146463	9.42194	9.08067
ENSG00000229994	2.25583	1.52068
ENSG00000142687	9.6911	9.56266
ENSG00000020129	6.88302	7.12686
ENSG00000116819	1.54232	1.72341
ENSG00000126067	10.0745	10.4084
ENSG00000142686	5.57419	6.24946
ENSG00000092853	7.3195	7.1671
ENSG00000232335	1.00067	0.373242
ENSG00000134698	8.45941	8.24396
ENSG00000092847	8.90473	9.13661
ENSG00000271914	0.594811	0.237011
ENSG00000126070	8.38522	8.50238
ENSG00000092850	0.376309	0.131988
ENSG00000116863	7.18627	7.50471
ENSG00000171812	1.31783	0.475546
ENSG00000054116	8.35549	8.65416
ENSG00000116871	7.60088	7.73017
ENSG00000054118	10.6866	10.8017
ENSG00000214193	6.94238	7.24212
ENSG00000142694	1.0051	2.43654
ENSG00000116883	4.85797	5.2897
ENSG00000196182	9.06522	9.58394
ENSG00000181817	6.35494	7.00093
ENSG00000116885	4.91891	4.04604
ENSG00000116898	8.59348	9.15245
ENSG00000119535	5.3204	0
ENSG00000233621	4.40703	3.86559
ENSG00000163874	9.1125	7.1802
ENSG00000163875	8.98068	8.80257
ENSG00000263675	1.43855	1.99944
ENSG00000163877	7.50263	7.88846
ENSG00000237749	0.441186	0.395047
ENSG00000163879	3.41066	1.3863
ENSG00000134697	9.29697	9.52251
ENSG00000116922	7.66125	7.88236
ENSG00000134690	8.31756	8.69788
ENSG00000183317	8.09058	6.33991
ENSG00000185090	7.70314	6.61975
ENSG00000196449	7.44067	7.64179
ENSG00000197982	6.70164	6.56235
ENSG00000188786	8.07336	8.19865
ENSG00000230955	0.551403	0.20959
ENSG00000204084	7.78655	7.41071
ENSG00000183431	9.84206	9.73792
ENSG00000183386	4.19803	4.86211
ENSG00000183520	8.08636	8.38371
ENSG00000215895	0.900999	0.788114
ENSG00000116954	7.00174	7.03513
ENSG00000228436	2.37482	2.39101
ENSG00000214114	8.2877	8.04136
ENSG00000131233	1.53168	0.87549
ENSG00000158315	6.55115	5.21734
ENSG00000174574	9.09608	9.75208
ENSG00000168653	9.71326	9.77302
ENSG00000127603	10.6193	11.0891
ENSG00000183682	0.87034	0.367106
ENSG00000237624	1.12757	0.363658
ENSG00000182109	3.92724	3.11967
ENSG00000243970	3.20264	1.83915
ENSG00000090621	10.3881	10.0145
ENSG00000201457	3.29872	2.63006
ENSG00000163909	3.51162	2.02392
ENSG00000116983	0.356349	0.490347
ENSG00000084072	8.27069	8.40458
ENSG00000116985	6.42877	6.1482
ENSG00000198754	2.09579	2.09156
ENSG00000261798	1.80915	1.62513
ENSG00000043514	8.03515	8.21796
ENSG00000202222	0.21154	0.347959
ENSG00000116990	7.21603	7.45537
ENSG00000168389	7.70527	7.01934
ENSG00000228477	3.63315	2.84187
ENSG00000131236	11.5662	11.5643
ENSG00000131238	9.37645	9.12711
ENSG00000117000	8.48903	9.04432
ENSG00000259943	6.28597	6.04431
ENSG00000084073	9.94095	9.72031
ENSG00000049089	7.00859	4.14696
ENSG00000084070	8.21732	8.03317
ENSG00000187801	5.39702	5.4015
ENSG00000260920	4.89428	5.04587
ENSG00000279667	0.810254	1.54852
ENSG00000187815	5.79973	5.77333
ENSG00000238287	1.80463	1.5611
ENSG00000164002	5.75693	5.11199
ENSG00000117010	4.95721	4.9777
ENSG00000117016	5.7764	6.55464
ENSG00000237899	0.464301	0.638452
ENSG00000272145	4.19234	4.60285
ENSG00000066136	8.16725	7.88838
ENSG00000117013	4.4588	3.21176
ENSG00000179862	4.15815	3.84324
ENSG00000171793	8.67258	8.96197
ENSG00000281207	3.24312	2.88234
ENSG00000171790	1.21217	0.784192
ENSG00000010803	8.33445	8.1615
ENSG00000235358	0.825881	0.481761
ENSG00000204060	2.2032	2.07576
ENSG00000127129	3.42717	2.17628
ENSG00000127124	3.95659	4.18947
ENSG00000044012	2.01101	0.728844
ENSG00000197273	6.6549	4.86477
ENSG00000198815	9.71898	9.88848
ENSG00000177181	6.60222	7.29791
ENSG00000066185	3.29614	2.58182
ENSG00000127125	9.11897	9.02248
ENSG00000186409	4.02244	3.77923
ENSG00000171960	8.12143	8.04559
ENSG00000234917	1.28375	1.38521
ENSG00000065978	12.2925	12.4449
ENSG00000117385	6.09794	6.82635
ENSG00000164008	3.21612	2.50714
ENSG00000274386	1.91718	2.7286
ENSG00000177868	6.04334	6.26368
ENSG00000164010	7.18368	6.58119
ENSG00000228192	1.85769	1.91801
ENSG00000164011	5.78068	5.59456
ENSG00000117394	9.97594	10.5851
ENSG00000227533	2.03595	2.82631
ENSG00000186973	0.999989	1.18123
ENSG00000117395	9.07573	8.69085
ENSG00000243710	0.913712	1.34383
ENSG00000179178	7.73196	7.6893
ENSG00000253313	7.90081	7.76741
ENSG00000066056	1.11156	0.183154
ENSG00000117400	1.00412	0.341979
ENSG00000234694	3.34981	3.23027
ENSG00000117399	8.54905	8.87525
ENSG00000066322	9.6026	9.79586
ENSG00000159479	8.06711	8.17564
ENSG00000198198	8.69403	8.49806
ENSG00000229372	1.20838	0.265261
ENSG00000178922	7.14451	6.79944
ENSG00000229348	1.70413	1.11117
ENSG00000142949	11.8316	12.0404
ENSG00000066135	9.33261	9.39364
ENSG00000236200	1.84242	2.06847
ENSG00000126091	4.43456	3.88496
ENSG00000117407	3.75872	4.51514
ENSG00000237950	3.30897	3.35174
ENSG00000117408	7.63642	7.85098
ENSG00000132768	8.3649	8.40812
ENSG00000117410	9.08658	9.18604
ENSG00000117411	7.98625	8.27006
ENSG00000159214	6.55655	6.48284
ENSG00000196517	6.56001	7.04381
ENSG00000233514	0.381853	0.157516
ENSG00000178028	7.42783	6.73314
ENSG00000117419	7.97185	7.63562
ENSG00000233602	1.9508	1.37216
ENSG00000187147	9.01022	8.75686
ENSG00000126106	6.65355	6.9449
ENSG00000198520	2.47835	2.06309
ENSG00000199377	0.918569	0.305054
ENSG00000200169	2.99559	0.157748
ENSG00000142945	8.11477	8.70496
ENSG00000225721	2.66885	2.0389
ENSG00000142937	13.031	13.0169
ENSG00000264294	1.03606	1.56857
ENSG00000200913	2.83069	2.11777
ENSG00000202031	1.54943	0.745939
ENSG00000234093	0.483637	0.587663
ENSG00000142959	2.94985	1.56357
ENSG00000173846	7.24075	5.9082
ENSG00000188396	0.541831	0.393794
ENSG00000222009	3.12718	2.38202
ENSG00000117425	2.0893	2.15266
ENSG00000226499	1.72603	0.685732
ENSG00000070785	7.55303	7.33818
ENSG00000126107	9.06174	8.942
ENSG00000126088	7.29386	7.22164
ENSG00000162415	7.92131	7.40982
ENSG00000281912	3.20808	2.29186
ENSG00000186603	6.8536	7.49439
ENSG00000132781	7.33161	6.93275
ENSG00000132773	6.87274	7.04173
ENSG00000070759	6.33764	6.9012
ENSG00000280670	3.8059	4.51545
ENSG00000132763	7.46038	7.16845
ENSG00000117450	11.1733	11.7457
ENSG00000117448	9.75158	9.52297
ENSG00000281133	0.224971	0.671545
ENSG00000280836	0.73358	1.25304
ENSG00000132780	10.2699	10.1843
ENSG00000159588	4.05857	3.31069
ENSG00000159592	10.7942	10.704
ENSG00000225447	2.80658	2.33098
ENSG00000234329	3.61694	3.43887
ENSG00000159596	7.95668	7.86489
ENSG00000197429	7.52732	7.42611
ENSG00000230896	4.64942	4.29035
ENSG00000086015	9.91026	9.9109
ENSG00000117461	6.76483	7.65527
ENSG00000227857	0.990524	1.02748
ENSG00000117472	11.5657	9.95794
ENSG00000085998	8.57356	8.55549
ENSG00000171357	1.76829	1.93718
ENSG00000085999	7.23368	7.36272
ENSG00000132128	9.08814	9.3235
ENSG00000173660	10.5706	10.8281
ENSG00000117481	7.02803	7.2792
ENSG00000225779	0.697814	0.184648
ENSG00000117480	8.75731	8.30629
ENSG00000232022	1.54792	1.78278
ENSG00000197587	1.51755	2.05764
ENSG00000079277	7.84192	7.41249
ENSG00000142961	7.74489	7.72684
ENSG00000123472	8.90694	8.98223
ENSG00000186118	0.511383	0.176584
ENSG00000159658	10.949	11.3095
ENSG00000142973	1.07584	0.532135
ENSG00000154198	0.245294	0.0583823
ENSG00000186377	5.79312	4.40756
ENSG00000186160	1.02581	1.0421
ENSG00000225506	3.50866	2.70039
ENSG00000224805	2.39556	1.68152
ENSG00000162366	9.07706	7.42701
ENSG00000162367	1.00984	0.166127
ENSG00000123473	8.39881	8.54516
ENSG00000162368	11.8233	11.4541
ENSG00000225762	2.34727	3.0836
ENSG00000186790	0.538676	0.422618
ENSG00000237424	6.98574	6.81934
ENSG00000186564	6.19817	6.13576
ENSG00000227947	0.909561	0.437042
ENSG00000269113	1.07274	1.09685
ENSG00000242267	0.40634	0.500051
ENSG00000223720	0.434482	0.354604
ENSG00000117834	4.27933	4.55655
ENSG00000272491	0.887588	0.415452
ENSG00000132122	6.22981	5.78211
ENSG00000224986	0.279077	0.501578
ENSG00000235105	0.688288	0.520748
ENSG00000186094	2.65419	0.920181
ENSG00000162373	1.22508	0.31703
ENSG00000162374	0.367467	0.396361
ENSG00000142700	3.17782	3.37346
ENSG00000185104	9.12127	8.73895
ENSG00000123080	5.71057	4.98232
ENSG00000123091	8.99088	9.18426
ENSG00000233406	0.400384	0.189907
ENSG00000085831	8.77318	8.31309
ENSG00000261664	3.42943	1.6335
ENSG00000085832	9.60684	9.21951
ENSG00000227070	3.90572	1.95492
ENSG00000117859	9.36583	9.67671
ENSG00000078618	10.6129	10.6576
ENSG00000266993	1.90732	2.17324
ENSG00000169213	4.28739	6.66491
ENSG00000117862	9.62681	9.73928
ENSG00000198841	6.00808	6.07985
ENSG00000134717	8.32426	8.43983
ENSG00000157077	8.28044	8.09639
ENSG00000213735	0.603209	0.496103
ENSG00000154222	8.2535	8.00665
ENSG00000272100	0.272883	0.518536
ENSG00000224680	0.500069	0.183952
ENSG00000085840	7.27787	7.34559
ENSG00000134748	9.4363	9.01008
ENSG00000134744	8.29666	8.68455
ENSG00000116157	2.73045	1.57373
ENSG00000162377	8.73404	8.94291
ENSG00000162378	8.9165	9.10913
ENSG00000228929	2.02117	1.9762
ENSG00000203995	0.992363	1.1872
ENSG00000121310	7.94747	7.36957
ENSG00000116171	10.9036	10.5774
ENSG00000236360	0.407311	0.370939
ENSG00000226147	2.8463	2.81233
ENSG00000174348	0.656176	0.0583823
ENSG00000162383	3.80066	3.49085
ENSG00000235563	0.714703	0.722129
ENSG00000157184	8.73559	8.26661
ENSG00000236723	1.12054	1.157
ENSG00000162384	7.34927	6.99269
ENSG00000259818	0.778611	0.295904
ENSG00000162385	8.3777	8.33021
ENSG00000226754	2.21035	1.37634
ENSG00000157193	8.21069	9.14372
ENSG00000225675	1.05033	0.670522
ENSG00000058804	9.64021	9.85056
ENSG00000201003	0.3516	0.404329
ENSG00000058799	7.61431	7.08067
ENSG00000081870	7.04378	6.89991
ENSG00000116212	7.695	8.41908
ENSG00000219102	1.06738	0.964077
ENSG00000203985	1.06862	1.6662
ENSG00000116209	11.2729	10.8192
ENSG00000280378	2.25159	1.72127
ENSG00000116205	7.74859	7.73281
ENSG00000256407	1.3492	1.60148
ENSG00000215883	6.87835	6.55069
ENSG00000116221	9.47695	9.64089
ENSG00000157216	8.97795	8.46262
ENSG00000198711	0.876535	0.821507
ENSG00000162390	8.57736	8.28964
ENSG00000162391	0.696365	0.18929
ENSG00000184313	2.91691	1.6008
ENSG00000271723	0.787581	0.183952
ENSG00000243725	4.95617	4.81185
ENSG00000162396	6.21079	6.54355
ENSG00000006555	7.88908	7.3679
ENSG00000162398	1.69552	0.517764
ENSG00000116133	10.8261	11.5527
ENSG00000242396	0.819584	1.01787
ENSG00000233203	1.14699	1.43561
ENSG00000143001	3.48491	2.92608
ENSG00000169174	8.70014	10.1187
ENSG00000162402	10.1632	10.3436
ENSG00000260971	0.437042	0.612777
ENSG00000162407	7.26971	7.51544
ENSG00000162409	3.01596	2.65834
ENSG00000187889	2.85435	0.930756
ENSG00000173406	2.72553	1.78795
ENSG00000162600	8.32667	7.5246
ENSG00000184292	6.07085	3.63258
ENSG00000185839	0.69897	0.624447
ENSG00000162601	9.9113	9.94692
ENSG00000177606	12.6359	10.1777
ENSG00000234807	1.2072	0.63325
ENSG00000232453	3.30699	3.60283
ENSG00000237352	0.941735	0.484148
ENSG00000224609	2.01177	0.541802
ENSG00000270457	0.909017	0.680455
ENSG00000172456	8.0301	6.80102
ENSG00000134709	10.3109	10.087
ENSG00000134716	8.57218	8.24682
ENSG00000226476	6.37409	5.72957
ENSG00000231252	3.07994	2.72899
ENSG00000162599	8.62251	8.41428
ENSG00000237928	0.600323	0.449866
ENSG00000270742	0.918458	0.701517
ENSG00000162604	8.10702	8.26355
ENSG00000271200	0.2728	0.792974
ENSG00000132849	10.6497	10.4798
ENSG00000236646	0.340838	0.179496
ENSG00000242860	0.531098	0.276413
ENSG00000240563	8.49235	5.76175
ENSG00000132854	2.45786	1.49363
ENSG00000162607	9.79093	9.80068
ENSG00000116641	9.45317	9.28736
ENSG00000213703	0.414531	0.231121
ENSG00000235545	2.19324	2.51418
ENSG00000125703	6.83912	6.77277
ENSG00000230798	0.431797	0.821905
ENSG00000088035	7.72235	7.03222
ENSG00000142856	7.29916	7.14369
ENSG00000203965	6.3731	5.8259
ENSG00000116652	3.82064	3.79661
ENSG00000079739	9.37477	9.91396
ENSG00000244256	2.04784	2.45042
ENSG00000185483	3.80198	5.33111
ENSG00000158966	5.67461	6.44239
ENSG00000162437	9.58802	9.48713
ENSG00000162434	10.8268	10.7068
ENSG00000226891	2.02598	1.22116
ENSG00000185031	0.538973	0.254179
ENSG00000265996	0.874968	0.433753
ENSG00000231485	0.854496	0.408694
ENSG00000162433	8.64075	9.19468
ENSG00000116675	6.01887	5.62755
ENSG00000213625	9.58419	9.12204
ENSG00000116678	5.82041	6.92923
ENSG00000237852	0.270894	0.478506
ENSG00000184588	6.80271	4.55661
ENSG00000172410	0.784426	0.630987
ENSG00000152763	5.65588	5.2654
ENSG00000198160	9.38293	9.45892
ENSG00000116704	9.98343	9.28085
ENSG00000275678	0.421752	0.373494
ENSG00000162594	4.43582	3.90653
ENSG00000081985	2.074	1.83089
ENSG00000142864	12.0091	11.884
ENSG00000116717	8.29457	8.73422
ENSG00000172380	10.92	10.5824
ENSG00000232284	2.50259	1.72505
ENSG00000162595	2.09097	0.927956
ENSG00000116729	9.27834	9.30658
ENSG00000234383	1.27987	0.744865
ENSG00000229133	0.409742	0.364444
ENSG00000024526	8.02765	8.2
ENSG00000233589	0.130355	0.542413
ENSG00000234264	1.15504	0.525477
ENSG00000066557	7.64749	7.51346
ENSG00000116754	10.8058	10.7958
ENSG00000118454	8.3915	8.15018
ENSG00000197568	4.79253	4.3645
ENSG00000226088	0.798562	0.758848
ENSG00000116761	6.90675	7.17652
ENSG00000278636	0.30608	0.34172
ENSG00000271992	1.9627	1.99347
ENSG00000050628	0.667197	0.563039
ENSG00000132485	10.0968	10.3396
ENSG00000207721	2.24596	3.08579
ENSG00000229956	2.07535	1.88979
ENSG00000233994	0.112846	0.330686
ENSG00000225087	0.212316	0.249044
ENSG00000162620	3.05627	2.50261
ENSG00000254685	7.65055	6.89445
ENSG00000259030	2.63567	3.09806
ENSG00000272864	0.621054	0.519809
ENSG00000116791	8.35008	8.48632
ENSG00000162623	7.99564	7.62302
ENSG00000137968	7.53204	5.98325
ENSG00000117054	9.24018	8.85589
ENSG00000181227	0.28565	0.362782
ENSG00000137955	10.0122	10.0636
ENSG00000206620	3.60117	3.15047
ENSG00000207241	4.55464	4.11811
ENSG00000201487	3.99081	3.81806
ENSG00000057468	1.80286	2.00264
ENSG00000184005	3.84582	2.94301
ENSG00000226415	1.92293	2.34232
ENSG00000117069	0.719964	0.20959
ENSG00000142892	8.61928	8.30925
ENSG00000226084	3.09269	3.19694
ENSG00000036549	9.16724	8.96553
ENSG00000077254	9.7328	9.51659
ENSG00000180488	8.35756	8.11529
ENSG00000222849	1.593	1.03817
ENSG00000219201	1.45253	0.960582
ENSG00000235613	1.54584	0.599919
ENSG00000232015	0.419039	0.348369
ENSG00000235927	0.549457	0.317374
ENSG00000162614	2.97148	1.32871
ENSG00000162613	10.0005	9.94103
ENSG00000162616	7.34834	6.4422
ENSG00000137960	9.21408	8.40648
ENSG00000273338	3.68124	0.873235
ENSG00000213561	2.5014	1.08056
ENSG00000213560	0.713713	0.274726
ENSG00000237413	0.96744	0.921001
ENSG00000137959	7.06638	2.65764
ENSG00000137965	6.87811	4.33672
ENSG00000162618	0.81588	0
ENSG00000117114	1.86452	1.76424
ENSG00000236268	0.655396	0.142738
ENSG00000233008	1.78519	0.730077
ENSG00000137941	4.23054	3.16648
ENSG00000271576	0.939723	0.974752
ENSG00000142875	9.56619	8.00542
ENSG00000203943	6.91314	6.20377
ENSG00000249237	1.27178	0.838454
ENSG00000240520	1.31064	0.996824
ENSG00000137976	2.03202	2.27773
ENSG00000117133	8.42481	8.09498
ENSG00000174021	9.40134	9.41986
ENSG00000122432	1.59374	1.08684
ENSG00000117151	8.23811	7.77919
ENSG00000180869	3.68891	0.719607
ENSG00000117155	8.85627	8.72104
ENSG00000171517	2.40363	2.54331
ENSG00000153898	6.47158	5.1069
ENSG00000162643	1.35091	1.03973
ENSG00000055732	4.54349	2.40502
ENSG00000280099	4.32792	3.69021
ENSG00000097096	7.27558	6.95203
ENSG00000162642	7.36061	7.61563
ENSG00000142867	9.13081	8.76999
ENSG00000223653	0.55903	0.131153
ENSG00000153904	10.9939	10.4645
ENSG00000273264	0.690451	0.771336
ENSG00000142871	7.35493	3.15894
ENSG00000117174	8.42195	7.90435
ENSG00000171502	2.87706	0.81504
ENSG00000122417	8.42293	8.26677
ENSG00000137975	2.29063	0.49564
ENSG00000016490	12.1772	3.72093
ENSG00000016602	7.07716	4.31547
ENSG00000236915	1.34842	0.599453
ENSG00000153923	0.972873	0
ENSG00000261737	2.80262	1.66444
ENSG00000097033	10.385	10.273
ENSG00000230721	0.383902	0.794868
ENSG00000183291	10.515	10.0709
ENSG00000153936	9.17566	8.99419
ENSG00000267561	0.495764	0.446339
ENSG00000225568	0.329608	0.189535
ENSG00000267272	0.725397	0.750637
ENSG00000143013	7.35854	7.28375
ENSG00000237505	1.01364	0.895002
ENSG00000065243	10.1086	10.0606
ENSG00000207234	1.10063	0.924431
ENSG00000241975	4.39018	3.76687
ENSG00000137947	8.08235	8.21269
ENSG00000137944	8.60553	8.61317
ENSG00000213516	7.68551	7.09996
ENSG00000117226	9.1893	8.11517
ENSG00000202385	1.33072	0.86163
ENSG00000117228	8.40831	4.72555
ENSG00000234518	5.02652	4.67482
ENSG00000162645	9.25438	7.38698
ENSG00000213512	0.775611	0
ENSG00000162654	7.43835	2.53714
ENSG00000154451	4.55599	0.238202
ENSG00000183347	0.758217	0
ENSG00000225492	1.81193	0
ENSG00000197147	8.57558	8.34815
ENSG00000231999	0.439889	1.10714
ENSG00000171488	4.15492	4.19253
ENSG00000272931	2.54523	2.07936
ENSG00000171492	8.89275	9.30713
ENSG00000228175	3.48788	3.62385
ENSG00000162664	9.73571	9.68405
ENSG00000143032	0.0774465	0.244523
ENSG00000233593	2.05953	3.00948
ENSG00000232882	1.24998	1.32371
ENSG00000122482	9.48635	9.33389
ENSG00000162669	1.00841	1.01744
ENSG00000097046	7.21167	7.45038
ENSG00000069702	7.46868	8.4463
ENSG00000172031	5.44317	5.14766
ENSG00000230667	0.636259	0.315432
ENSG00000189195	4.73918	4.29836
ENSG00000273487	0.697486	0.672442
ENSG00000174842	6.93007	6.64228
ENSG00000122484	8.18428	7.76451
ENSG00000162676	4.93153	2.91727
ENSG00000067208	8.55878	8.37227
ENSG00000229992	1.23502	0.568414
ENSG00000122406	13.2859	13.4386
ENSG00000154511	7.04658	7.16189
ENSG00000206680	3.05385	2.0545
ENSG00000207523	3.37936	2.37262
ENSG00000143033	8.49289	8.5401
ENSG00000117500	10.2753	10.4298
ENSG00000122483	6.87219	6.67181
ENSG00000223745	7.0146	7.00724
ENSG00000229567	0.333105	0.369818
ENSG00000117505	9.47565	9.52581
ENSG00000137942	10.4777	10.2765
ENSG00000137936	7.61271	7.85366
ENSG00000224093	6.35082	6.14892
ENSG00000230439	2.26721	1.69266
ENSG00000260464	1.82851	1.7351
ENSG00000067334	9.49765	9.75274
ENSG00000023909	8.40144	9.18479
ENSG00000198691	1.22723	1.66679
ENSG00000137962	6.10035	8.18812
ENSG00000117528	10.1449	10.0628
ENSG00000117525	7.93121	6.20098
ENSG00000224081	6.64848	5.98572
ENSG00000263526	0.555142	0.116302
ENSG00000143036	9.2944	8.32395
ENSG00000117519	9.89993	10.1744
ENSG00000235501	5.05394	5.87025
ENSG00000172339	6.9539	6.43479
ENSG00000152078	8.54206	7.9379
ENSG00000271092	3.44474	2.70201
ENSG00000231992	1.24141	0.569461
ENSG00000226026	1.54069	1.28119
ENSG00000122481	6.53459	6.1769
ENSG00000228502	3.25445	3.44606
ENSG00000137970	5.7998	5.68736
ENSG00000117569	7.0854	7.03175
ENSG00000188641	5.13456	0.622664
ENSG00000228057	1.56313	2.23944
ENSG00000280040	1.4544	0.0579194
ENSG00000162627	8.82317	8.06052
ENSG00000099260	0.922592	0.477914
ENSG00000156869	6.61407	6.43369
ENSG00000162688	7.44673	7.01368
ENSG00000228084	3.19595	2.83905
ENSG00000117620	10.9195	10.4723
ENSG00000212248	0.384777	0.257169
ENSG00000156875	9.03283	9.4634
ENSG00000156876	7.16304	7.55425
ENSG00000122435	8.07104	7.46356
ENSG00000122477	2.68978	2.50412
ENSG00000137992	8.60135	8.29495
ENSG00000224616	1.87509	2.14888
ENSG00000137996	8.72498	8.57762
ENSG00000207750	1.38922	1.09713
ENSG00000079335	6.72906	6.40524
ENSG00000162692	1.94078	0
ENSG00000162694	6.53279	6.57545
ENSG00000273204	2.50768	1.91431
ENSG00000162695	8.92203	8.70571
ENSG00000117543	7.80032	8.12458
ENSG00000235795	1.6294	0.142738
ENSG00000233184	5.59672	5.241
ENSG00000170989	1.34304	0.0579194
ENSG00000226715	1.17623	0
ENSG00000183298	2.36538	1.85398
ENSG00000162699	0.430303	0
ENSG00000060718	0.868738	0
ENSG00000185946	8.27447	7.79059
ENSG00000240038	6.69858	5.70064
ENSG00000236085	2.01507	1.68507
ENSG00000198890	7.04723	6.22142
ENSG00000224550	0.848706	0.632728
ENSG00000134215	10.2371	8.88246
ENSG00000085491	10.3028	10.0449
ENSG00000280186	1.45851	0.93692
ENSG00000196427	2.04543	0.797957
ENSG00000241361	1.12925	0.473529
ENSG00000186086	1.66089	1.23201
ENSG00000238118	0.471546	0.446596
ENSG00000162636	9.3628	8.5965
ENSG00000162639	7.77124	7.26067
ENSG00000134186	9.91256	9.82825
ENSG00000143107	0.518346	0.589137
ENSG00000116266	9.30885	8.74134
ENSG00000162641	2.46653	2.92508
ENSG00000121957	10.1472	10.6224
ENSG00000121940	8.642	8.57648
ENSG00000085433	6.60556	6.48504
ENSG00000244716	2.63703	2.56705
ENSG00000197780	7.3819	7.48955
ENSG00000273382	2.9046	2.91114
ENSG00000215717	9.19048	9.2687
ENSG00000179902	0.728421	0.727188
ENSG00000116299	10.0397	7.55498
ENSG00000031698	10.2848	10.8093
ENSG00000143126	7.25884	7.30834
ENSG00000134222	6.49114	7.1932
ENSG00000221986	0.52377	0.546986
ENSG00000134243	10.4427	10.0416
ENSG00000143106	10.0161	10.1524
ENSG00000162650	5.30855	5.19896
ENSG00000174151	6.64886	7.33354
ENSG00000181754	6.19735	6.15103
ENSG00000065135	9.98426	10.0165
ENSG00000134183	0.951747	0.68051
ENSG00000116337	8.69238	8.86142
ENSG00000168765	7.9044	7.49087
ENSG00000213366	4.38172	2.81976
ENSG00000134184	3.90487	1.2427
ENSG00000241720	0.419037	0.771464
ENSG00000134202	5.90376	6.80152
ENSG00000198758	11.0647	10.6709
ENSG00000184371	4.98612	3.19821
ENSG00000168710	10.4707	10.9264
ENSG00000143093	8.21712	8.27955
ENSG00000258634	6.39516	7.13462
ENSG00000197106	0.464969	0.566946
ENSG00000224965	0.929712	0.207071
ENSG00000116396	7.00285	5.92928
ENSG00000227963	2.35711	2.2806
ENSG00000162775	8.05149	8.70548
ENSG00000224699	2.46837	2.51628
ENSG00000168679	5.71086	6.50214
ENSG00000273373	5.46057	5.0358
ENSG00000134248	8.80777	8.93856
ENSG00000177301	2.59536	1.54939
ENSG00000259834	1.05562	0
ENSG00000177272	1.21004	0
ENSG00000143119	5.73015	0
ENSG00000261654	2.66849	3.95037
ENSG00000121931	8.04612	8.56461
ENSG00000273010	1.59573	1.29974
ENSG00000156171	9.03078	9.39918
ENSG00000134255	8.57293	8.58736
ENSG00000272982	1.49878	1.02902
ENSG00000273221	3.8637	3.23702
ENSG00000162777	8.56191	8.25004
ENSG00000064886	1.07553	0.184204
ENSG00000173947	3.21399	3.13552
ENSG00000085465	6.13515	6.37204
ENSG00000260948	4.2764	5.18462
ENSG00000243960	2.83319	3.48194
ENSG00000116455	8.77416	9.03541
ENSG00000116459	10.9822	10.7273
ENSG00000143110	3.67404	3.3982
ENSG00000121933	0.80205	0.274108
ENSG00000282608	1.77999	0.19626
ENSG00000116473	9.16998	8.86567
ENSG00000197852	5.18068	5.02109
ENSG00000227811	0.478281	0.680824
ENSG00000064703	7.89151	8.00082
ENSG00000171385	4.52844	1.00413
ENSG00000231437	0.686872	0.184204
ENSG00000231246	0.468513	0
ENSG00000143079	9.57437	8.99394
ENSG00000134245	5.07665	5.47063
ENSG00000273483	1.24822	1.11512
ENSG00000007341	7.12676	6.54161
ENSG00000116489	10.8944	10.9281
ENSG00000155363	8.92218	8.70617
ENSG00000155366	9.25223	9.23591
ENSG00000155367	3.56714	4.16144
ENSG00000184599	0.433736	0.182691
ENSG00000215866	1.86048	2.78658
ENSG00000224167	3.77955	3.99443
ENSG00000155380	10.1919	10.9838
ENSG00000226419	5.646	5.83734
ENSG00000238198	0.68807	0.205631
ENSG00000198799	8.45835	8.39319
ENSG00000081026	8.97328	8.23424
ENSG00000232499	2.61751	1.30836
ENSG00000116793	6.92704	7.08069
ENSG00000232450	1.95083	1.45915
ENSG00000081019	8.71329	8.84764
ENSG00000134242	6.09816	4.49877
ENSG00000188761	8.78997	7.36967
ENSG00000134262	8.48848	7.40808
ENSG00000118655	7.10235	7.18738
ENSG00000235527	2.20444	0.932639
ENSG00000163349	9.94642	9.95654
ENSG00000116774	3.68966	3.24527
ENSG00000197323	9.50792	9.66757
ENSG00000236480	0.0692332	0.705481
ENSG00000116752	8.15711	8.18265
ENSG00000175984	3.79805	3.59847
ENSG00000116748	0.476247	0.547845
ENSG00000213281	10.2581	10.2868
ENSG00000009307	12.5647	12.8454
ENSG00000052723	8.98936	9.32139
ENSG00000134198	5.87794	4.52543
ENSG00000233730	1.10637	0.527455
ENSG00000173218	8.57399	8.85964
ENSG00000118729	0.21941	0.556544
ENSG00000177551	0.190345	0.61163
ENSG00000163393	6.16865	6.19617
ENSG00000173212	5.24913	4.64646
ENSG00000163399	13.7451	13.8482
ENSG00000203865	4.10896	3.13477
ENSG00000233154	0.833966	0.47806
ENSG00000224950	2.88045	1.60033
ENSG00000116815	7.72662	7.3903
ENSG00000177173	3.56439	3.74412
ENSG00000143061	8.19151	8.47711
ENSG00000116824	3.66096	0
ENSG00000225079	0.794041	0.20112
ENSG00000272715	0.967186	0.31816
ENSG00000134247	9.82326	9.80471
ENSG00000134256	3.95488	2.5471
ENSG00000236137	2.93035	3.00114
ENSG00000116830	8.99585	9.06383
ENSG00000215930	0.25529	0.604742
ENSG00000134253	4.96422	5.09377
ENSG00000134258	0.38446	1.52916
ENSG00000271427	1.23536	1.06905
ENSG00000198162	9.54193	9.45302
ENSG00000279513	1.27354	0.636838
ENSG00000183508	8.04316	7.23503
ENSG00000228217	0.578807	0.449644
ENSG00000196505	7.9475	8.05083
ENSG00000065183	9.43671	9.52136
ENSG00000155761	1.57972	0.635493
ENSG00000092607	2.21696	2.32259
ENSG00000116874	7.84726	7.38072
ENSG00000231365	6.55429	6.25415
ENSG00000116882	0.900415	0.176584
ENSG00000203859	2.77904	1.48518
ENSG00000203858	0.394581	0.284033
ENSG00000203857	1.34849	3.35826
ENSG00000240244	0.467652	0.448218
ENSG00000260941	1.38255	1.48299
ENSG00000143067	6.71674	6.39827
ENSG00000092621	7.69434	9.80397
ENSG00000134240	11.223	8.65404
ENSG00000134193	10.227	5.25197
ENSG00000261662	2.01972	0.825737
ENSG00000134250	9.54401	9.49996
ENSG00000265808	9.2543	9.45934
ENSG00000223804	3.29927	0.822552
ENSG00000270231	6.26972	6.22365
ENSG00000275131	6.14422	5.48313
ENSG00000273136	5.82884	5.60297
ENSG00000275538	1.87249	0.0579194
ENSG00000281741	0.674724	0.629864
ENSG00000226067	5.29711	3.45226
ENSG00000277610	2.71485	0.390279
ENSG00000198019	0.786675	0
ENSG00000223345	0.507622	0
ENSG00000188610	2.74446	2.5886
ENSG00000171943	2.45779	1.91986
ENSG00000231752	0.721267	0.412703
ENSG00000277702	0.575262	0.379952
ENSG00000206737	0.494831	0
ENSG00000232721	2.64862	1.98804
ENSG00000265531	0.740757	0
ENSG00000263513	1.26174	1.26506
ENSG00000232527	1.1875	0.680591
ENSG00000207205	1.66639	0.157516
ENSG00000266338	6.81408	7.23193
ENSG00000277918	0.664229	0.355417
ENSG00000196369	3.53082	3.86467
ENSG00000215784	3.80461	3.39601
ENSG00000272419	4.17734	3.31423
ENSG00000281571	1.48566	1.08255
ENSG00000223612	2.79649	3.54778
ENSG00000276216	2.41146	0.713655
ENSG00000162825	4.50433	4.71266
ENSG00000270722	0.821425	0.124771
ENSG00000272150	3.93043	3.72032
ENSG00000117262	6.01308	6.0534
ENSG00000174827	3.82509	5.18637
ENSG00000117281	0.567574	0.64922
ENSG00000265491	8.41382	8.04789
ENSG00000186141	8.05751	7.64762
ENSG00000186364	3.83943	4.00886
ENSG00000131788	6.78948	7.4815
ENSG00000143127	2.49782	2.43482
ENSG00000131779	7.80683	7.69631
ENSG00000265241	9.65333	9.49166
ENSG00000211451	2.07987	1.94766
ENSG00000234222	1.49346	0.81709
ENSG00000271601	5.11036	4.75247
ENSG00000272031	1.97355	2.60906
ENSG00000121851	7.13279	6.73978
ENSG00000265972	12.6	12.5692
ENSG00000201558	1.55085	0.0998291
ENSG00000233396	2.85596	3.05032
ENSG00000271425	4.30035	3.70566
ENSG00000264343	3.03378	2.46816
ENSG00000277406	0.354865	0.195797
ENSG00000273768	1.29387	0
ENSG00000274428	1.47628	0.0579194
ENSG00000276975	0.995207	0.182691
ENSG00000268043	7.01749	7.11555
ENSG00000230832	1.49313	0.795588
ENSG00000283342	0.123174	0.812382
ENSG00000131791	8.57101	8.95816
ENSG00000237188	4.24075	3.35191
ENSG00000131781	8.18346	6.55614
ENSG00000180867	5.0632	4.33323
ENSG00000226015	4.40542	3.10161
ENSG00000236806	0.565917	0
ENSG00000131778	9.13561	8.88469
ENSG00000278811	0.712783	0.570693
ENSG00000272443	0.621379	0.71762
ENSG00000116128	8.43588	8.17436
ENSG00000162836	7.43954	8.0117
ENSG00000265107	0.178768	0.963021
ENSG00000188092	5.67921	5.33982
ENSG00000273059	0.990577	0.917077
ENSG00000274372	1.71612	1.13118
ENSG00000263956	7.11029	6.97348
ENSG00000227733	0.544999	0.363182
ENSG00000199879	1.23735	0.322082
ENSG00000231196	1.3379	0.892208
ENSG00000272824	1.62076	1.18775
ENSG00000207340	1.33381	1.18176
ENSG00000274020	4.68215	4.18213
ENSG00000231551	2.45884	1.54429
ENSG00000201183	1.62182	0.242846
ENSG00000280649	3.27537	2.75599
ENSG00000274210	2.54705	0.459811
ENSG00000270629	5.79938	5.65003
ENSG00000178104	8.55339	8.33184
ENSG00000269713	7.50343	7.73682
ENSG00000274019	1.03283	0.748356
ENSG00000274265	3.09657	1.23835
ENSG00000215861	0.902705	0.0583823
ENSG00000271383	5.82912	5.83576
ENSG00000277147	5.54053	3.65323
ENSG00000275557	1.05596	0.215971
ENSG00000206828	2.98298	0.368682
ENSG00000150337	1.71736	0
ENSG00000203814	6.11687	2.52574
ENSG00000233030	1.77218	0.683245
ENSG00000183598	1.71814	0.0583823
ENSG00000220323	2.28902	2.06909
ENSG00000261716	6.58576	6.81276
ENSG00000272993	4.77714	4.15221
ENSG00000203819	2.72479	2.43915
ENSG00000184678	8.11394	6.17419
ENSG00000184260	2.16699	0.558934
ENSG00000184270	0.966069	0.265102
ENSG00000178096	5.24742	5.27704
ENSG00000159164	1.8381	1.99265
ENSG00000143368	8.80568	8.87275
ENSG00000014914	10.0249	9.04109
ENSG00000264522	8.46568	8.83979
ENSG00000136631	7.94254	7.51745
ENSG00000023902	3.68603	2.68678
ENSG00000143401	9.00645	9.3101
ENSG00000118298	1.17187	0.723648
ENSG00000117362	10.4813	10.427
ENSG00000118292	4.29402	2.81292
ENSG00000159208	2.79126	2.34527
ENSG00000266472	7.21866	6.30869
ENSG00000117360	9.19202	8.98726
ENSG00000163125	9.36703	9.35987
ENSG00000143374	8.33106	8.47027
ENSG00000143369	6.27764	7.66181
ENSG00000228126	2.12642	2.85679
ENSG00000237781	2.2428	1.20366
ENSG00000143382	3.85709	3.27238
ENSG00000203804	3.64027	1.22056
ENSG00000277452	1.85894	1.12371
ENSG00000274963	2.27707	1.11439
ENSG00000143384	12.4311	11.2084
ENSG00000253047	1.43943	1.46016
ENSG00000143420	10.4684	10.3488
ENSG00000276103	1.14638	1.05301
ENSG00000143457	9.59348	9.54501
ENSG00000143452	2.643	0.338551
ENSG00000163131	11.6568	9.80065
ENSG00000143387	5.3293	4.79864
ENSG00000143437	8.85871	8.75648
ENSG00000143379	8.92687	8.62536
ENSG00000143418	10.2158	10.4248
ENSG00000259357	0.943613	0.675449
ENSG00000143412	4.68321	5.875
ENSG00000143409	8.01491	7.07028
ENSG00000143363	8.02844	8.31416
ENSG00000163141	2.39185	3.28128
ENSG00000143443	4.78644	4.79827
ENSG00000197622	9.6136	9.60613
ENSG00000213190	2.77667	3.419
ENSG00000143458	8.52647	7.08466
ENSG00000261168	0.42259	0.157516
ENSG00000143434	3.8214	2.86186
ENSG00000163154	1.13513	0
ENSG00000163156	6.77401	6.7217
ENSG00000163155	6.44881	5.99787
ENSG00000163157	2.34566	2.86391
ENSG00000163159	8.04714	8.31504
ENSG00000143398	8.99226	9.30797
ENSG00000159352	9.58374	9.71987
ENSG00000232671	2.42162	2.14028
ENSG00000143373	8.22767	8.78076
ENSG00000143393	9.03189	9.19214
ENSG00000143390	8.99627	9.1996
ENSG00000237976	0.480632	0.489007
ENSG00000143416	11.503	9.84024
ENSG00000159377	10.0364	10.2468
ENSG00000143442	9.41303	9.41577
ENSG00000143375	10.5127	10.2584
ENSG00000143367	9.17317	8.46255
ENSG00000232536	2.29836	0.805288
ENSG00000207606	1.41736	0.0998291
ENSG00000223861	2.28515	1.55465
ENSG00000143376	8.68766	9.00513
ENSG00000227045	0.477478	0.841745
ENSG00000159409	2.7225	2.67866
ENSG00000178796	2.15332	2.53293
ENSG00000269621	0.566696	0.706077
ENSG00000143436	8.32951	8.27035
ENSG00000143450	2.76807	2.43305
ENSG00000249602	1.70013	2.16376
ENSG00000268288	0.900576	1.49165
ENSG00000182134	6.75515	7.29221
ENSG00000203288	3.61226	4.4935
ENSG00000269489	0.56857	0.59177
ENSG00000213171	0.815269	0.619792
ENSG00000143365	7.71428	5.55626
ENSG00000225556	2.46558	1.23283
ENSG00000234614	3.52207	3.13397
ENSG00000159445	7.16927	6.68589
ENSG00000197747	11.7112	11.1242
ENSG00000229021	1.58047	1.02777
ENSG00000163191	10.8328	10.7456
ENSG00000159450	1.64585	1.4287
ENSG00000237975	0.515066	0.735628
ENSG00000169474	0.592026	0.459805
ENSG00000163209	0.57272	0.569697
ENSG00000169469	0.329544	0.0991338
ENSG00000163216	0.726212	0.131153
ENSG00000241794	1.00702	0.0991338
ENSG00000203783	0.928487	0.493545
ENSG00000163218	0.815607	0.421107
ENSG00000163220	6.97729	2.35573
ENSG00000163221	1.71864	0
ENSG00000143546	4.45219	0
ENSG00000143556	0.777498	0.337621
ENSG00000238279	1.81051	2.44564
ENSG00000197956	12.9912	13.1134
ENSG00000196420	0.676036	3.04572
ENSG00000196154	7.11308	10.1224
ENSG00000188015	1.38869	1.21128
ENSG00000196754	4.7035	5.49601
ENSG00000188643	9.5985	9.3004
ENSG00000189334	10.4118	11.0662
ENSG00000189171	6.27494	5.64812
ENSG00000271853	2.62712	2.10349
ENSG00000160678	2.15537	0.750363
ENSG00000272030	3.40334	2.58275
ENSG00000160679	9.57026	9.59479
ENSG00000143553	6.95389	6.76056
ENSG00000143621	10.5792	10.813
ENSG00000169418	1.37011	0.267509
ENSG00000143624	9.42739	9.40799
ENSG00000143554	6.44907	5.82504
ENSG00000143614	8.36383	8.57381
ENSG00000223599	0.797964	0.863465
ENSG00000198837	8.36363	8.82945
ENSG00000160741	8.00774	8.04548
ENSG00000143570	9.44007	9.87861
ENSG00000282386	2.5239	2.36725
ENSG00000273026	1.77929	1.21025
ENSG00000143578	7.06873	6.53374
ENSG00000143543	9.36356	9.33701
ENSG00000272654	3.22734	3.25138
ENSG00000143545	8.7391	8.83767
ENSG00000177954	12.833	12.8976
ENSG00000143552	0.452017	0.798206
ENSG00000231416	0.562286	0.124771
ENSG00000143549	11.8502	11.6249
ENSG00000264384	2.21541	1.18321
ENSG00000163263	0.369057	0.789261
ENSG00000143612	10.6427	10.9817
ENSG00000143569	10.3209	10.3574
ENSG00000201129	2.2305	1.99127
ENSG00000143575	8.71962	8.94811
ENSG00000143515	3.37311	1.21928
ENSG00000226855	0.442569	0.400427
ENSG00000160712	6.43732	5.25424
ENSG00000169291	0.625722	0.0583823
ENSG00000160714	9.33173	9.36232
ENSG00000160716	1.46353	1.31264
ENSG00000233875	0.376536	0.337831
ENSG00000160710	11.4428	11.3365
ENSG00000143603	1.17852	0.6905
ENSG00000163344	7.52735	6.97928
ENSG00000270361	0.698857	0.0848186
ENSG00000163346	8.92663	8.67454
ENSG00000163348	8.33719	8.49985
ENSG00000271380	1.84287	1.22347
ENSG00000160691	9.53214	9.53476
ENSG00000173207	7.9215	8.66995
ENSG00000264349	1.76699	2.23169
ENSG00000160688	8.14167	8.03299
ENSG00000160685	9.36074	9.43677
ENSG00000163354	3.43484	3.14329
ENSG00000163357	1.36455	0.777759
ENSG00000232093	3.59429	3.73268
ENSG00000143537	9.84662	9.87387
ENSG00000243364	7.14386	6.69862
ENSG00000143590	6.4788	6.40035
ENSG00000169242	9.87972	9.48844
ENSG00000169241	8.81679	9.3527
ENSG00000179085	6.28764	6.30299
ENSG00000163463	2.10342	2.00527
ENSG00000273088	0.956808	0.80659
ENSG00000163462	1.26219	0.778621
ENSG00000185499	9.71376	6.52394
ENSG00000231064	1.99402	0.70707
ENSG00000169231	7.38292	6.96823
ENSG00000173171	6.7678	6.95381
ENSG00000236263	1.35019	1.01596
ENSG00000160766	4.79736	4.24424
ENSG00000177628	8.15718	7.71009
ENSG00000160767	7.43941	8.23277
ENSG00000116521	8.25229	8.3181
ENSG00000176444	8.42696	8.18026
ENSG00000143630	6.80526	7.12777
ENSG00000143627	4.27214	3.85657
ENSG00000160752	10.2247	11.4117
ENSG00000225855	3.9933	2.74773
ENSG00000160753	8.151	8.0798
ENSG00000116539	10.1373	10.3513
ENSG00000227773	0.494013	0.474078
ENSG00000235919	4.53805	4.88142
ENSG00000225082	0.500651	0.15734
ENSG00000232519	0.561475	0.440711
ENSG00000125459	6.28416	6.77889
ENSG00000246203	2.48859	3.56335
ENSG00000163374	8.65217	9.00076
ENSG00000132676	9.96772	10.2308
ENSG00000203761	4.6241	5.35924
ENSG00000116580	9.10659	8.97947
ENSG00000132718	3.19318	2.3444
ENSG00000143622	7.80459	8.18695
ENSG00000132680	9.35778	9.65162
ENSG00000207475	1.50771	1.80463
ENSG00000173080	4.73557	5.65336
ENSG00000116584	9.38358	9.93552
ENSG00000277817	0.242839	0.613784
ENSG00000273002	2.41556	2.77923
ENSG00000163479	10.2965	10.6306
ENSG00000160803	8.94717	9.03822
ENSG00000116586	7.97793	8.18799
ENSG00000132698	9.86736	9.99677
ENSG00000254726	6.41114	7.8254
ENSG00000160789	10.8105	10.6392
ENSG00000196189	5.82972	3.95609
ENSG00000160785	7.86927	8.14492
ENSG00000260238	0.531566	0.300765
ENSG00000160783	5.89684	5.439
ENSG00000242252	1.0904	0.346618
ENSG00000160781	4.51642	4.56105
ENSG00000198952	9.92317	10.2388
ENSG00000163472	5.55931	5.23108
ENSG00000198715	7.53187	7.03344
ENSG00000163468	11.3461	11.5881
ENSG00000163467	2.32831	1.24114
ENSG00000132677	1.30194	1.61297
ENSG00000125462	0.793496	0.65758
ENSG00000236947	1.88998	0.896609
ENSG00000116604	8.61459	8.58415
ENSG00000206651	0.272185	0.274646
ENSG00000183856	9.1716	8.8123
ENSG00000163382	8.62606	8.81324
ENSG00000160818	8.73867	8.63825
ENSG00000280316	3.37174	3.51993
ENSG00000132702	0.245883	1.55122
ENSG00000272068	5.31441	6.36077
ENSG00000132692	0.302325	0.942774
ENSG00000272405	7.74418	8.3803
ENSG00000229953	5.62331	6.05956
ENSG00000132688	6.89152	7.40903
ENSG00000143320	4.13083	5.43474
ENSG00000223356	0.821943	1.39021
ENSG00000143319	8.87714	8.84403
ENSG00000143303	7.77171	7.43116
ENSG00000143314	8.47688	8.23907
ENSG00000143321	11.7061	12.1172
ENSG00000143294	8.39891	8.59727
ENSG00000027869	4.8839	4.74638
ENSG00000198400	0.678679	0.0579194
ENSG00000027644	0.742612	0.232227
ENSG00000187800	3.76803	4.29893
ENSG00000132694	9.28476	9.29647
ENSG00000211581	0.381627	0.189535
ENSG00000237842	0.301479	0.529507
ENSG00000224520	4.18567	3.60015
ENSG00000117036	8.74916	8.81553
ENSG00000143297	2.03726	0
ENSG00000160856	1.34258	0.189907
ENSG00000132704	1.42608	0.667714
ENSG00000163534	1.28806	0
ENSG00000183853	5.11825	6.26513
ENSG00000226520	1.05329	0.0583823
ENSG00000227295	0.457532	0.247209
ENSG00000158473	3.23802	0.619511
ENSG00000158477	0.998005	0
ENSG00000158481	1.2545	0.166127
ENSG00000158485	0.749472	0
ENSG00000158488	0.560995	0
ENSG00000231434	0.583322	0.725607
ENSG00000163563	3.96894	0
ENSG00000163564	1.46439	0
ENSG00000163565	7.99535	3.4747
ENSG00000163568	3.0942	0.0579194
ENSG00000162706	0.384301	0.313019
ENSG00000213088	0.457315	0
ENSG00000179639	1.18722	0
ENSG00000158716	6.39121	6.00327
ENSG00000158714	3.08791	0.0848186
ENSG00000188004	4.04098	3.13071
ENSG00000243284	1.25348	1.48439
ENSG00000272668	2.70064	1.23262
ENSG00000213085	2.77006	3.5551
ENSG00000279430	0.380236	0.44645
ENSG00000158710	11.7339	11.5762
ENSG00000085552	7.32903	7.65077
ENSG00000162723	0.842817	0.879696
ENSG00000224259	7.2203	6.27438
ENSG00000177807	1.17289	1.51419
ENSG00000260766	5.67708	5.44116
ENSG00000143315	7.73727	7.63727
ENSG00000225279	0.391448	0.533465
ENSG00000162728	0.570158	0.839198
ENSG00000162729	8.56613	8.90202
ENSG00000143318	0.325004	0.559879
ENSG00000227741	0.759806	0.681777
ENSG00000162734	9.14364	8.84657
ENSG00000132716	8.6237	8.32589
ENSG00000228606	1.23502	0.722734
ENSG00000224261	0.687534	0.784071
ENSG00000162735	8.74345	9.04343
ENSG00000122218	11.1535	11.3258
ENSG00000235082	0.629259	0.674546
ENSG00000202078	0.883873	0.733032
ENSG00000162736	10.1124	9.63391
ENSG00000171786	1.09927	1.23998
ENSG00000162738	6.30977	6.07844
ENSG00000162739	4.21552	2.72917
ENSG00000066294	4.28814	1.47871
ENSG00000117090	2.15303	0
ENSG00000117091	3.2748	0
ENSG00000026751	3.90637	0
ENSG00000122224	1.44742	0.420919
ENSG00000122223	1.9769	0
ENSG00000179914	9.00807	0.99637
ENSG00000213080	0.676141	0.963099
ENSG00000158764	0.80979	0.739481
ENSG00000158769	10.428	10.2742
ENSG00000270149	2.8854	2.67123
ENSG00000215845	7.509	7.49493
ENSG00000158773	8.17695	8.21457
ENSG00000186517	4.54644	1.87727
ENSG00000143217	6.61928	5.58057
ENSG00000162755	4.76674	4.29847
ENSG00000143256	7.74943	8.35939
ENSG00000158793	7.97385	7.63343
ENSG00000158796	7.76655	7.8966
ENSG00000143222	9.62078	9.25886
ENSG00000224985	1.17528	1.33989
ENSG00000143258	7.6697	7.90672
ENSG00000143224	6.40437	6.20219
ENSG00000158850	8.26871	8.73816
ENSG00000158859	0.601467	0.83202
ENSG00000158864	9.89481	9.90172
ENSG00000158869	4.71168	0.364444
ENSG00000158882	6.72731	6.77136
ENSG00000248485	0.445979	0.573471
ENSG00000158887	3.24476	3.38004
ENSG00000143252	10.2436	10.1703
ENSG00000188931	1.01579	0.559233
ENSG00000283696	3.50958	3.27814
ENSG00000206921	0.775826	0.157748
ENSG00000215840	0.881029	1.14604
ENSG00000143226	5.86393	4.26681
ENSG00000273112	0.947175	0.180491
ENSG00000173110	9.21064	3.2894
ENSG00000203747	4.75321	0
ENSG00000244682	1.87835	1.46574
ENSG00000225217	3.01526	0.717464
ENSG00000162747	4.47874	0.184204
ENSG00000072694	2.42171	0.0583823
ENSG00000132185	0.697278	0
ENSG00000162746	1.80286	2.14513
ENSG00000081721	7.13497	7.59285
ENSG00000226889	0.656594	0.608409
ENSG00000118217	9.69785	9.41638
ENSG00000229808	1.06903	1.3902
ENSG00000162745	2.5104	1.32208
ENSG00000198929	5.88355	5.81261
ENSG00000254706	0.29033	0.522879
ENSG00000239887	7.48505	7.42025
ENSG00000198574	1.46188	0.711702
ENSG00000227243	1.79796	0.510763
ENSG00000152332	10.8472	10.9132
ENSG00000117143	9.63974	9.63261
ENSG00000272574	3.41284	1.71208
ENSG00000162733	4.02273	3.77768
ENSG00000132196	7.25333	7.98094
ENSG00000117152	0.841113	0.36482
ENSG00000143248	3.7276	3.04033
ENSG00000232995	3.89372	3.03768
ENSG00000143228	7.50138	7.58359
ENSG00000185630	8.83497	8.05827
ENSG00000269887	2.63164	2.08316
ENSG00000271917	0.809866	0.131153
ENSG00000162761	0.847782	0.601828
ENSG00000143198	9.52416	9.64603
ENSG00000143149	9.70276	9.418
ENSG00000143183	9.71207	9.3162
ENSG00000224358	1.56043	1.79405
ENSG00000143179	7.82868	8.07005
ENSG00000188859	2.74822	1.20416
ENSG00000203307	0.765449	0.5262
ENSG00000215835	1.05174	0.956027
ENSG00000232341	0.395538	0.396463
ENSG00000143157	9.57121	9.60613
ENSG00000152382	7.39862	7.38453
ENSG00000225171	0.8947	0.98995
ENSG00000143195	4.88729	5.50541
ENSG00000143194	0.49437	0.142738
ENSG00000143167	11.4698	12.0248
ENSG00000198842	3.13584	3.53226
ENSG00000213068	0.487896	1.03634
ENSG00000231605	0.0626598	1.33194
ENSG00000272205	1.4706	2.59561
ENSG00000143190	8.59504	9.04188
ENSG00000272033	1.7775	1.95665
ENSG00000198821	3.23032	1.51989
ENSG00000143162	9.91542	9.4623
ENSG00000198771	3.56382	0.124771
ENSG00000197965	10.7321	10.5995
ENSG00000143199	1.68929	2.58499
ENSG00000143158	9.55653	9.16127
ENSG00000143164	9.38778	9.21274
ENSG00000224837	0.528284	0.28252
ENSG00000143147	5.63852	6.52042
ENSG00000143155	9.10697	8.94685
ENSG00000213064	10.0507	9.92318
ENSG00000143178	4.27773	4.70308
ENSG00000227722	0.119764	0.330482
ENSG00000228697	1.46312	0.489591
ENSG00000143184	1.64112	1.14075
ENSG00000143196	1.65071	1.36887
ENSG00000235736	1.60378	1.22833
ENSG00000203601	1.22078	0.907222
ENSG00000237707	0.567119	0.750682
ENSG00000143153	12.1878	11.8822
ENSG00000143156	6.02021	5.54541
ENSG00000117475	7.94054	7.64094
ENSG00000117479	7.88422	7.85338
ENSG00000234604	2.23003	2.09872
ENSG00000213062	3.60791	3.24824
ENSG00000198734	4.71849	2.98595
ENSG00000174175	0.771255	0
ENSG00000000460	7.27773	6.86392
ENSG00000188404	4.58239	0.704966
ENSG00000007908	2.09254	0.771759
ENSG00000171806	6.06787	5.9758
ENSG00000000457	7.97384	7.93956
ENSG00000239494	0.930831	0.587999
ENSG00000075945	8.69836	7.75892
ENSG00000231407	1.68866	0.579163
ENSG00000120370	7.22016	6.91172
ENSG00000116132	3.0146	3.11749
ENSG00000007933	0.229146	0.375172
ENSG00000117507	0.106201	0.757197
ENSG00000231424	0.561627	0.0583823
ENSG00000230547	0.656315	0.595674
ENSG00000076258	5.66849	4.6211
ENSG00000225704	1.81323	0.295626
ENSG00000117523	11.5982	11.7279
ENSG00000233328	0.660979	0.474345
ENSG00000117533	7.64436	7.73512
ENSG00000010165	8.72461	8.69482
ENSG00000213060	0.274393	0.396471
ENSG00000197959	4.5587	5.02049
ENSG00000135845	7.77491	7.61709
ENSG00000180999	1.10585	1.26959
ENSG00000094975	9.22356	9.82131
ENSG00000117560	1.26606	0.843722
ENSG00000117586	2.18923	1.52621
ENSG00000203739	2.39875	1.7162
ENSG00000117592	10.364	10.4293
ENSG00000183831	1.79897	0.775581
ENSG00000076321	7.27667	6.93363
ENSG00000200674	0.471097	0.216188
ENSG00000120334	6.37908	6.51139
ENSG00000117593	9.22516	8.81838
ENSG00000270084	2.84344	2.08124
ENSG00000234741	10.9521	11.099
ENSG00000185278	7.82902	7.66789
ENSG00000117601	0.527289	0.422618
ENSG00000135870	9.1745	9.06618
ENSG00000236535	0.708023	0.465785
ENSG00000224977	1.25731	0.20112
ENSG00000227373	1.14777	0.879192
ENSG00000152061	9.57373	9.09632
ENSG00000203737	0.733386	0.0583823
ENSG00000237249	0.564903	0.143201
ENSG00000223525	0.533319	0.242159
ENSG00000116161	9.68254	9.64715
ENSG00000120333	7.73353	7.56518
ENSG00000120332	0.842868	1.46701
ENSG00000235750	8.13279	7.84876
ENSG00000227740	1.50121	0.927782
ENSG00000143207	9.12711	9.19612
ENSG00000252906	1.31204	0.830257
ENSG00000236021	1.61957	1.46129
ENSG00000227815	0.457012	0.0848186
ENSG00000116183	1.80166	1.35535
ENSG00000198797	0.370231	0.295626
ENSG00000224968	0.981862	1.61955
ENSG00000120341	2.07129	0.970485
ENSG00000254154	5.38472	3.26694
ENSG00000242193	7.76518	5.89747
ENSG00000224687	3.26302	1.23879
ENSG00000075391	9.01443	7.75997
ENSG00000213058	0.905241	0.972915
ENSG00000188585	0.508036	0.276413
ENSG00000213057	4.26162	4.65221
ENSG00000273062	2.05375	1.48428
ENSG00000116191	9.04687	9.69843
ENSG00000116199	9.46387	9.49914
ENSG00000186283	8.60386	8.56975
ENSG00000143322	8.23082	8.41246
ENSG00000057252	8.15487	8.05842
ENSG00000162779	5.36101	4.45341
ENSG00000227141	1.29948	0.917548
ENSG00000162782	5.54917	4.65396
ENSG00000231966	0.451394	1.37303
ENSG00000169905	9.25701	9.7172
ENSG00000272906	2.98573	3.26609
ENSG00000143337	8.69317	8.66103
ENSG00000260360	0.649918	0.617841
ENSG00000135837	9.74692	9.9499
ENSG00000235145	0.469462	0.601707
ENSG00000116260	10.3752	11.1065
ENSG00000121454	2.17962	3.75575
ENSG00000230124	7.96934	7.8734
ENSG00000143324	8.90242	8.9066
ENSG00000135835	0.821123	0.734533
ENSG00000243155	2.1167	2.67985
ENSG00000232586	2.83886	3.05761
ENSG00000135823	8.703	9.04921
ENSG00000153029	6.55549	5.56491
ENSG00000162783	9.51062	7.27708
ENSG00000198216	2.23777	1.1266
ENSG00000179930	1.05296	0.849467
ENSG00000224810	0.393304	0.322697
ENSG00000225982	0.58155	0
ENSG00000228918	0.911309	0
ENSG00000135821	11.4829	10.5823
ENSG00000135828	6.98368	6.2034
ENSG00000143333	6.66057	6.36274
ENSG00000261504	0.382423	0.915951
ENSG00000135838	5.73564	5.26154
ENSG00000135829	11.3208	11.2371
ENSG00000176855	1.28313	0.728748
ENSG00000135862	9.28479	10.1628
ENSG00000058085	10.3737	10.0263
ENSG00000157064	2.65136	2.21633
ENSG00000232860	1.70166	1.39707
ENSG00000116698	10.2361	10.2953
ENSG00000116701	5.61877	4.30152
ENSG00000162704	10.5907	10.4947
ENSG00000143344	6.21264	5.8261
ENSG00000173627	1.8362	0.965147
ENSG00000198756	1.7431	2.89006
ENSG00000198860	7.88071	8.3735
ENSG00000271387	1.05692	0.566616
ENSG00000116667	8.43146	7.79626
ENSG00000230470	0.562916	0.341979
ENSG00000116406	9.91278	9.39867
ENSG00000135842	4.54629	3.02572
[truncated: 23,723 more rows]

## Sheet: Fig.1f
	SQ_1950	SQ_1960	SQ_1967	SQ_1971	SQ_1984	SQ_2012	SQ_2019	SQ_2250	SQ_2262	SQ_1951	SQ_1957	SQ_1961	SQ_1968	SQ_1972	SQ_1985	SQ_2011	SQ_2020	SQ_2251	SQ_2263	SQ_1955	SQ_1958	SQ_1964	SQ_1975	SQ_2015	SQ_2016	SQ_2018	SQ_2021	SQ_2253	SQ_2264
ENSG00000120708	-1.71139	-1.02561	-0.996501	-1.50665	-1.15845	-1.2192	-1.33498	-1.48469	-1.7907	0.893017	1.18327	1.15816	1.20567	0.446716	0.610835	0.275084	0.0498814	0.398758	0.303647	0.779526	0.699988	-0.0742461	-0.293271	0.814953	0.805255	1.0374	0.556068	0.734824	0.642639
ENSG00000169429	-0.69348	-0.599837	-0.992872	-1.05695	0.358324	-0.223251	-0.311706	-0.463028	-0.812188	0.514602	0.868009	1.67752	0.398759	0.970552	2.13269	1.15	1.05933	1.21017	0.829057	-1.04184	0.410211	-0.443642	-0.0668869	-1.60128	-0.72608	0.150906	-0.319811	-0.108907	-2.26837
ENSG00000137673	-1.22925	-0.807722	-1.22925	-0.946741	-0.383226	-1.22925	-1.22925	-1.22925	-1.04998	1.54601	0.848061	1.68859	1.08414	1.12801	1.38268	0.596886	0.122143	1.10108	0.418981	-0.064731	0.337684	0.390269	1.0884	-1.22925	0.163063	0.721539	-0.024032	-1.22925	-0.736352
ENSG00000110881	-1.29767	-1.55926	-1.27788	-1.07054	-1.57092	-1.46274	-1.41465	-1.47944	-1.37606	0.601878	0.821003	0.613942	0.57498	0.21341	0.156939	0.562719	-0.0874388	0.0393562	0.366025	0.962546	0.509342	0.780401	0.363505	0.912955	0.729278	1.25342	1.01544	1.0722	1.04726
ENSG00000107719	-1.52914	-1.56032	-1.23966	-1.09632	-1.39756	-1.63227	-1.60309	-1.10425	-1.40964	0.579734	0.450628	0.477529	0.0510982	0.873402	0.111728	0.412523	0.702494	-0.0691394	0.347718	0.837284	0.921326	0.702821	0.675126	0.985209	0.550624	1.16238	1.03693	0.824161	0.938663
ENSG00000068650	-1.34055	-1.60988	-0.803441	-1.36819	-1.53078	-1.45163	-1.45374	-1.58819	-0.921499	0.999209	0.927832	0.293352	0.779609	0.380917	0.0725327	0.468796	0.761146	-0.0783558	0.473391	0.562598	1.66874	-0.0631985	-0.173498	1.05023	0.719777	0.752548	0.620692	0.884589	0.966998
ENSG00000185567	-1.6293	-0.796607	-1.30837	-1.6293	-0.512159	-1.34069	-1.30635	-1.09052	-1.27817	0.331645	0.856969	1.7522	0.109968	0.661605	1.367	0.253848	-0.693708	0.802494	0.501045	0.494226	1.04958	-0.177165	1.65695	-0.17681	0.741789	0.834208	-0.340783	0.125223	0.741182
ENSG00000103888	-1.18547	-1.58032	-0.883914	-1.05093	-1.3149	-1.61979	-1.25562	-1.33408	-1.915	0.211519	0.585956	0.912607	0.948241	1.0439	-0.00756162	0.345707	0.421792	-0.380295	0.441246	0.61219	0.699787	0.596938	0.535412	0.843594	0.528791	1.25903	1.00218	0.171129	1.36786
ENSG00000118263	-1.39831	-1.26581	-1.56604	-0.776585	-1.36733	-1.26037	-2.2432	-1.18334	-1.18633	0.833936	0.44782	0.840978	0.562194	0.584912	0.680861	0.215865	0.376442	-0.133366	0.572054	0.887347	1.06039	1.00312	1.16959	0.529824	0.766431	0.875328	0.476657	-0.280589	0.777521
ENSG00000262406	-0.838774	-0.21176	-0.838774	-0.526728	-0.0600421	-0.563158	0.0932973	-0.324248	-0.640761	0.95087	1.77819	1.03281	0.102694	1.4257	1.7049	0.777963	1.93344	1.84581	0.746311	-0.838774	-0.838774	-0.838774	-0.838774	-0.838774	-0.838774	-0.838774	-0.838774	-0.838774	-0.838774
ENSG00000159263	-1.30322	-1.05378	-1.22727	-0.879956	-1.18451	-1.56144	-1.22517	-1.20522	-1.0811	1.12932	0.477781	0.936423	0.288122	0.716175	0.801039	-0.213287	0.564256	-0.506455	0.724101	1.24025	-0.327476	1.05391	0.939282	-1.56144	1.00399	1.1083	0.735066	0.680904	0.931398
ENSG00000131389	-1.36353	-1.56706	-0.972205	-1.18618	-1.4876	-1.55928	-1.13198	-1.08442	-1.72897	0.94638	0.0719859	0.234584	0.322537	-0.0219685	0.185514	0.626195	0.152506	-0.0289779	0.36049	1.16799	1.02113	1.3108	0.10203	1.19395	0.831092	0.712451	0.77801	1.07637	1.03816
ENSG00000067715	-1.49238	-1.34387	-1.78632	-1.01057	-0.859625	-0.638772	-1.40353	-1.14772	-1.37013	0.950051	1.05308	0.467438	-0.902793	1.53809	1.00018	1.0803	-1.08594	0.75716	0.47325	0.770359	0.721576	0.238024	1.13072	0.479694	0.363995	0.584318	0.295271	0.558285	0.579851
ENSG00000178773	-0.835589	-1.23999	-0.908324	-0.982963	-1.86593	-1.3709	-2.00612	-1.14696	-1.20046	1.14955	1.36326	0.129628	0.890805	0.813919	0.274558	1.37194	1.0226	0.307155	0.164659	0.252229	0.237645	-0.722171	0.0372892	0.839861	0.212386	0.737408	0.601463	0.941813	0.931232
ENSG00000118785	-0.788931	-0.347418	-0.788931	-0.788931	0.3018	-0.433364	-0.5429	-0.635607	-0.521433	1.11051	1.74558	0.862391	-0.0102412	1.84931	1.64966	1.09859	1.62058	1.69769	0.810957	-0.788931	-0.788931	-0.788931	-0.788931	-0.788931	-0.788931	-0.788931	-0.788931	-0.788931	-0.788931
ENSG00000196924	-1.73826	-1.02717	-1.27806	-0.888856	-1.09586	-1.52401	-1.37737	-1.35341	-1.22429	0.621712	0.771762	1.24379	0.0731641	1.07825	1.04539	0.41528	-0.596292	0.476298	-0.120694	0.493848	1.68814	0.109348	1.11135	0.0854043	0.852667	0.636687	0.410316	1.23489	-0.124026
ENSG00000175832	-1.38084	-1.48263	-1.12664	-1.10815	-0.865126	-1.45044	-1.17793	-0.900564	-1.99973	0.87812	1.3305	0.437897	0.866978	1.28102	0.114742	0.174536	0.910899	0.160663	-0.32837	0.836279	1.42031	-0.578105	1.12571	-0.0541738	0.723486	0.893659	0.421327	0.365581	0.510997
ENSG00000140807	-1.43969	-1.19872	-1.45041	-0.346248	-1.27853	-1.26447	-1.36107	-1.36758	-1.47435	0.833942	1.40633	-0.260862	1.32862	1.01713	0.384162	0.474857	0.411673	-0.0326253	-0.256371	0.898507	0.369902	-0.521397	0.284492	0.193946	0.212162	0.804927	1.57866	0.60269	1.45033
ENSG00000062038	-1.84422	-1.68722	-1.04824	-1.06836	-1.15873	-1.95662	-0.820683	-1.49744	-1.24812	0.584028	0.853954	0.631864	0.661869	1.025	0.437741	0.488085	-0.529144	0.33312	0.437892	0.787889	0.990135	0.630753	1.03651	0.722033	0.578203	1.01327	0.698983	0.433072	0.514381
ENSG00000015413	-0.880248	-0.902674	-0.959369	-1.23341	-0.948579	-0.849242	-1.50582	-0.932752	-1.95958	1.01203	1.14951	0.234293	0.0337372	1.11392	1.0537	0.661534	1.19767	0.132758	-0.0461156	0.295706	0.833584	-1.13246	1.18851	0.394221	1.26073	-1.15129	1.30931	-0.0488831	0.679223
ENSG00000163347	-1.84831	-1.45438	-0.112795	-1.30239	-1.47137	-1.05023	-1.83259	-1.21669	-1.90663	0.910432	0.841056	0.684041	0.638079	0.345151	0.838298	0.401688	0.108444	0.585819	0.864859	0.366694	0.63769	0.528988	0.343446	0.508661	1.12845	0.0643946	0.543225	1.04553	0.810449
ENSG00000170231	-1.28754	-1.14903	-0.99725	-0.988637	-1.26424	-0.790816	-1.56167	-1.0636	-1.56167	0.492002	0.851387	0.492359	1.14655	0.878383	0.549203	1.14469	0.0137831	-0.556027	0.671069	0.428251	-1.56167	1.02323	0.930345	0.672186	0.512328	1.54511	0.367348	-0.105662	1.16956
ENSG00000233695	-0.85959	-0.849326	-1.14681	-0.527955	-1.73299	-0.770712	-1.88075	-0.661421	-0.679195	0.907562	0.655629	0.392771	0.86807	1.25088	0.174892	0.689604	0.644316	0.376505	0.680939	0.376825	-2.61259	0.411467	1.02481	0.240259	-0.247633	0.888255	0.843473	0.195493	1.34722
ENSG00000167767	-1.66837	-1.66837	-1.66837	-1.22188	-0.913644	-1.26637	-1.01894	-1.28029	-1.48978	0.758393	1.02212	1.09089	0.577951	0.88373	0.737132	-0.1226	0.15314	0.302717	-0.0490883	0.748982	0.654733	0.814537	1.49572	-0.143862	0.753514	0.893736	0.684748	0.597822	0.341687
ENSG00000172031	-1.58167	-1.58167	-1.19757	-0.961252	-1.25965	-1.23626	-1.58167	-1.04242	-1.33351	0.757254	0.928593	1.14995	0.761223	1.34558	1.09926	0.469399	-0.701544	0.187466	0.462048	0.171543	0.539127	0.687347	1.02975	0.762271	1.06909	-0.470894	0.114283	0.825036	0.588884
ENSG00000109107	-1.46744	-1.10024	-1.78384	-1.44918	-1.24021	-0.927106	-0.703302	-1.16688	-0.763689	-0.498855	0.511475	0.499354	-0.619364	-0.692423	0.317909	0.365632	0.494174	-0.216981	-0.0355844	0.426839	1.75596	1.49666	0.637122	1.1841	1.21672	0.771375	0.971991	1.0322	0.983573
ENSG00000164398	-1.35254	-1.57199	-0.795818	-0.859766	-1.09797	-1.34557	-1.86061	-1.20016	-1.32558	1.05832	0.652566	0.34852	0.710978	0.996436	0.885221	1.10735	0.692586	-0.988777	0.519086	0.817154	0.474456	0.260653	0.754913	1.30075	0.537818	0.581844	-0.127158	-0.463924	1.29123
ENSG00000069011	-1.20581	-1.14684	-1.31537	-2.29905	-1.0803	-1.51822	-1.19831	-0.938592	-1.83897	0.529072	0.988842	0.378494	0.73204	0.642535	0.218515	0.861837	0.825494	0.317345	0.338636	0.460203	0.3876	0.580038	1.143	0.544325	0.846764	0.688987	0.519785	0.944248	0.593696
ENSG00000164379	-0.722793	-0.606019	-0.813541	-0.804524	-0.704417	-1.15485	-1.58546	-1.39978	-1.58546	1.40795	1.45038	1.40435	1.16802	-0.852809	1.34403	0.51475	0.217978	0.508064	0.739717	0.694191	0.548633	0.097572	-1.58546	-0.745139	-0.205506	1.06406	0.61472	0.442666	0.548677
ENSG00000197043	-1.7361	-1.16878	-0.684701	-0.304345	-1.32734	-1.3738	-1.25822	-1.35487	-1.57603	0.925951	1.54528	0.644616	0.982839	0.79865	1.13017	-0.159516	0.797962	-0.116443	0.0854007	0.588586	1.04803	0.520443	-1.05602	0.405245	-0.217796	0.84695	1.50167	-0.00444672	0.516606
ENSG00000138028	-1.47723	-0.844823	-0.736575	-1.81914	-0.532765	-1.08819	-1.26249	-0.940294	-0.855685	0.648784	0.819339	0.993411	0.829162	-0.844016	0.665733	0.931183	0.304379	-0.203551	0.605164	0.688826	0.631805	1.0109	-2.20522	0.678438	0.765199	1.18126	0.123074	0.649901	1.28342
ENSG00000168918	-1.55365	-0.113562	-1.01047	-0.24923	-1.07026	-0.975033	-1.48847	-0.953743	-1.05182	0.555382	0.776572	0.696784	0.715257	0.541826	0.573083	0.893027	0.805146	0.0931102	0.660647	-0.537283	-0.174374	0.58131	1.04603	0.898724	0.646135	0.924122	0.626628	-2.90225	1.04636
ENSG00000140279	-1.11552	-1.02985	0.527008	-1.60812	-0.596057	-0.744048	0.319009	-1.18538	-0.164271	0.861772	0.475743	0.906722	1.26472	-1.15966	0.887865	0.914142	1.34361	0.608309	1.2037	0.188564	-1.16095	0.924522	-1.23804	0.068641	-0.785523	0.862662	-0.0232035	-1.87291	1.32655
ENSG00000152413	-1.40889	-1.3911	-1.07815	-1.45765	-0.661743	-1.51575	-1.61095	-1.26376	-1.35344	0.88968	0.301975	0.961694	0.197117	-0.420285	0.435249	0.262291	0.317196	0.345902	0.392585	1.14179	0.624318	1.14163	-0.411455	1.2219	1.25844	0.450161	0.422327	1.50077	0.708151
ENSG00000137962	-1.11459	-1.28468	-1.43393	-0.733193	-0.973782	-1.28477	-1.79017	-1.06659	-0.871896	0.275099	0.439162	0.318712	-0.218501	1.2951	0.216659	-0.172137	-1.1611	0.560114	-0.0816481	0.998805	1.23052	0.923177	1.888	0.803909	0.297968	1.19076	0.122883	1.33894	0.287204
ENSG00000230316	-1.20968	-0.816509	-1.20968	-1.20968	-1.20968	-0.905703	-1.20968	-1.20968	-1.20968	0.38902	1.50989	1.05112	0.891541	1.50049	-1.20968	1.09201	0.500996	0.566591	0.560739	-0.0271099	1.21226	0.809984	0.513795	0.853102	-1.20968	-0.0537119	1.15224	0.381818	-0.29542
ENSG00000089327	-1.76005	-1.44926	-1.23763	-0.90383	-1.30111	-2.11572	-0.768073	-0.979143	-1.63253	0.678733	1.21214	0.565319	0.879694	0.614887	0.658736	0.853872	-0.362186	0.0854741	0.841626	0.591581	0.707622	0.408307	0.967857	0.53326	0.199516	1.05819	0.318717	0.299931	1.03407
ENSG00000120149	-1.29345	-0.629428	-1.01811	-1.30863	-1.62036	-1.21168	-1.55299	-1.52903	-1.51775	-0.048515	1.57591	0.39423	1.31783	0.612379	-0.0479926	0.265291	0.192708	0.418796	0.100284	0.522734	0.824804	-0.141133	1.25203	0.00213526	0.424404	1.36607	0.938429	0.690114	1.02091
ENSG00000129474	-2.05477	-1.47972	-1.09672	-1.17288	-1.53051	-1.30111	-0.846622	-1.27039	-1.26345	0.566173	0.434645	0.348084	-0.0291197	0.441282	0.168163	0.303704	0.14007	0.134913	-0.220249	0.792095	0.945762	1.28302	1.09383	0.78897	0.732146	1.17261	1.09819	1.26512	0.556755
ENSG00000050438	-1.28362	-1.2737	-0.322855	-0.786847	-0.616468	-1.27382	-1.99879	-1.79674	-0.887748	0.842231	0.645358	-0.147759	1.73125	0.660343	0.681876	0.303612	0.470977	0.159953	0.671628	0.392485	-1.34445	-0.306281	-0.184991	0.5546	0.695591	1.4852	1.3017	0.654604	0.972673
ENSG00000131437	-1.07448	-1.03234	-0.773348	-1.23446	-0.579696	-1.66517	-2.53354	-0.947352	-1.11462	0.983669	0.150979	0.527249	0.873548	0.700553	0.445059	-0.10099	-0.821173	0.13414	0.41805	1.49387	1.14714	0.872434	-0.334684	0.255121	1.13817	0.718475	0.751655	1.15262	0.449116
ENSG00000108244	-0.937133	-1.20093	-0.880157	-0.871177	-0.536806	-0.931443	-1.64889	-0.694913	-1.64889	1.21818	1.35511	1.12866	-0.136609	0.583602	1.59179	0.836284	-0.427982	-0.0237534	0.582699	1.07064	1.21306	-0.507401	0.764733	0.515713	1.24345	-0.435493	0.00341934	-1.64889	0.423111
ENSG00000135074	-1.38387	-1.15817	-1.5402	-0.550416	-1.08349	-1.2903	-0.187829	-0.889507	-1.65543	0.427618	0.818866	1.2563	0.470241	0.998031	0.762688	0.18171	0.511663	0.268113	1.0543	-0.0107345	-0.426807	0.231428	1.83513	-0.312106	-0.594258	2.03576	-0.400514	-0.51939	1.15118
ENSG00000153395	-2.40022	-1.18643	0.0308386	-1.54125	-1.35458	-0.779755	-1.69935	-1.3045	-1.08136	0.169123	0.0420338	0.466838	1.49966	0.343969	0.207299	0.577968	0.113783	-0.204873	0.0746089	0.715825	0.71851	1.30652	0.364703	0.946482	0.790724	1.24238	0.584299	0.628243	0.728513
ENSG00000122861	-1.16938	-1.16172	-1.72357	-2.11556	-0.335268	-1.16181	-0.423441	-0.752684	-0.901786	-0.565852	0.639197	0.912071	-0.292926	0.230079	1.26304	0.758152	1.43558	0.614377	0.34322	-0.839041	0.443371	0.829311	0.744709	0.750127	1.52106	0.55938	0.551631	-1.24698	1.09472
ENSG00000091436	-1.9536	-1.98668	-0.413774	-0.902026	-1.41369	-1.57693	-2.04246	-0.66656	-1.01304	0.728043	0.881434	0.473927	0.682985	0.977896	0.565584	-0.057439	0.489519	0.145683	0.739223	0.534714	1.11898	0.285264	0.531796	0.242252	1.01406	0.760919	1.08216	0.420362	0.351399
ENSG00000101115	-0.881155	-1.19376	-1.19376	-0.781866	-0.555416	-1.19376	-0.786662	-0.762508	-0.61225	2.00981	1.5719	0.836781	0.449553	0.116386	1.59121	1.10354	-0.448896	1.07056	1.0427	1.64505	0.300102	0.372319	-0.153882	-0.378256	-1.19376	-1.19376	-0.0607816	-0.92034	0.20091
ENSG00000145506	-1.36013	-1.36013	-1.36013	-1.36013	-0.862382	-1.36013	-1.36013	-1.36013	-1.36013	0.796513	1.19182	-0.233028	0.457108	0.872437	0.639928	0.770238	0.0262329	-0.526508	0.81311	0.409291	0.997871	-0.138977	1.01414	0.41104	0.0414852	1.33763	0.586278	0.732958	1.54389
ENSG00000140274	-1.41754	-0.970709	0.687081	-1.41754	-0.4805	-0.778434	-0.125603	-1.104	-0.60507	0.875345	0.80337	0.731829	1.1302	-1.02889	1.03024	0.73873	1.38905	0.194757	1.2798	0.291063	-0.490158	1.3217	-0.892444	-0.824629	-1.41754	1.23848	0.0210956	-1.41754	1.23785
ENSG00000111674	-1.46887	-1.74474	-1.448	-0.830303	-0.748083	-1.50223	-0.924126	-1.02036	-1.33688	0.0677574	1.14572	0.467649	0.275601	0.249555	0.4394	-0.60088	-0.131419	0.517523	-0.118444	1.21996	1.78379	1.34623	0.293766	-0.300902	0.770706	1.13156	1.1311	1.04289	0.292034
ENSG00000056558	-0.820179	-1.67542	-1.28874	-0.083403	-1.02949	-1.78466	-1.19055	-1.38615	-0.80512	0.556455	0.766175	-0.0578	0.870138	1.53027	1.13022	0.245326	0.750798	-0.433556	0.502761	0.752738	-0.13543	-0.840476	0.617237	1.05647	-0.904162	0.46202	1.87187	0.459285	0.86337
ENSG00000164867	-1.10258	-1.30362	-1.54212	-1.54212	-1.25367	-1.04175	-1.1959	-1.17535	-1.54212	-0.363501	0.810004	0.549031	0.0141394	0.711228	0.553885	1.05072	0.45215	-0.324879	0.347681	0.129549	1.13771	0.701315	1.04011	1.27969	0.749655	1.49117	0.0853516	-0.030425	1.31465
ENSG00000129451	-1.31385	-1.31385	-0.824187	-1.00049	-0.677222	-1.31385	-1.31385	-1.31385	-0.977114	-0.300361	0.54676	1.21227	0.307488	0.975411	1.0155	-0.178081	0.0529444	-0.131875	0.376646	-0.877221	0.652518	-0.491984	1.92743	0.137158	1.53873	1.50643	1.33997	0.691347	-0.252814
ENSG00000111450	-0.629159	-1.51248	-0.660898	-1.13367	-0.773301	-1.65924	-2.34149	-1.58574	-0.759159	0.817802	0.713935	1.11179	0.683042	0.656733	0.621612	0.341546	-0.989847	0.0791746	0.201638	0.807209	1.31841	1.27377	0.1698	0.579397	1.09025	0.893914	-0.206012	0.336173	0.554805
ENSG00000135862	-1.27499	-1.11404	-0.936959	-1.12403	-2.50906	-1.35686	-1.58879	-1.27028	-0.147155	0.712739	0.490035	0.101748	0.90366	0.622215	-0.309417	-0.293513	-0.0828283	0.207494	0.477847	1.27266	1.07801	0.700404	0.991757	0.120161	0.49699	0.921724	0.802538	0.910864	1.19707
ENSG00000101255	-1.4645	-1.19002	-1.42157	-1.23912	-1.07713	-1.19013	-1.02319	-1.0027	-1.60839	0.318759	0.513049	-0.221663	-0.547262	0.22718	0.0993634	-0.606853	0.505393	0.690705	0.497333	0.875088	0.95781	0.192138	1.5803	0.328959	0.88269	1.12301	0.777996	1.55684	1.46592
ENSG00000273604	-1.34088	-1.64665	-0.818536	-1.42997	-1.16786	-1.62701	-1.43731	-1.09614	-1.68132	0.74604	0.619867	0.829413	-0.123474	0.393772	0.473424	0.745687	0.440424	-0.345949	0.291968	0.744369	0.865127	1.23931	0.157405	1.11149	1.16182	0.64226	0.570043	0.628283	1.0544
ENSG00000211896	-0.583258	-0.220628	-0.995816	0.421062	0.661906	-0.632866	-0.058225	-0.0308972	-0.0480721	0.91433	0.758049	0.412093	0.499028	1.08781	2.55838	0.833783	1.76932	1.65374	0.544923	-0.995816	-0.995816	-0.995816	-0.995816	-0.995816	-0.995816	-0.995816	-0.750978	-0.827143	-0.995816
ENSG00000118200	-1.44079	-1.90773	-0.722584	-1.46888	-0.45554	-1.24772	-1.87737	-1.61017	-1.09834	1.11565	0.616315	0.549421	0.608431	0.274359	0.734646	0.298693	-0.0784279	0.539116	1.08865	0.948576	0.456144	-0.0870156	1.61206	0.0448002	0.687623	0.411105	0.223878	1.02085	0.764267
ENSG00000174951	-1.54997	-1.29153	-1.47128	-1.25826	-1.34317	-1.81751	-0.911216	-1.15604	-0.906329	0.464217	0.61566	0.39526	0.00640967	1.11195	0.314603	0.503568	0.572563	-0.374981	0.143085	0.839063	1.19697	0.82242	2.00695	-0.0752665	0.174253	0.745757	0.97095	0.445399	0.82647
ENSG00000134827	-1.05034	-0.578135	-0.555813	-0.548266	-0.699732	-1.05034	-1.05034	-0.855416	-0.71026	-0.178803	1.34614	0.743836	2.21742	0.826702	0.197209	-0.52716	0.828835	0.810196	0.651322	-0.609373	0.316734	-0.468877	-0.251361	-1.05034	-1.05034	1.95668	1.96618	0.424017	-1.05034
ENSG00000088002	-0.424026	-0.486244	-1.08044	-0.739859	-1.31498	-1.03804	-0.571028	-1.04922	-2.0398	0.886661	1.42568	0.752813	-0.0189352	1.33793	-0.0286232	0.909326	0.443125	0.177169	-0.491192	0.279811	0.986992	-1.84506	2.24195	-0.289914	0.61559	0.146912	0.065841	0.142748	1.00482
ENSG00000073756	-0.707907	-0.748767	-0.807054	-0.800571	0.242422	-0.843037	0.0898605	-0.347259	-0.467659	0.180526	0.952216	1.17094	0.24209	0.666571	2.10236	1.15327	1.09488	1.26998	0.469315	-1.16432	0.295841	-0.495998	-0.526511	-1.16432	-1.16432	2.26832	-1.16432	-0.632238	-1.16432
ENSG00000059804	-1.35939	-0.937665	-0.94888	-1.08029	0.271307	-0.736123	0.0845366	-0.916181	-0.337281	0.0530229	1.68099	0.975272	-0.560334	0.624504	2.08989	1.20832	0.819452	1.07911	0.755617	-0.910143	0.812112	0.385236	-0.21628	-1.61535	-0.459185	-0.932004	1.22025	0.340391	-1.39089
ENSG00000165071	-0.947025	-0.470783	-0.947025	0.0227217	-0.226353	-0.947025	-0.947025	-0.947025	-0.682493	-0.33623	1.74571	0.956574	1.93284	2.11252	1.76566	0.818997	0.296562	0.788091	0.672916	-0.366164	-0.947025	-0.947025	0.592437	-0.947025	-0.947025	0.237042	0.279782	-0.947025	-0.66958
ENSG00000116017	-1.68612	-0.937733	-1.77037	-1.52841	-1.02193	-1.04517	-1.00882	-1.50313	-1.14275	1.30399	0.988823	-0.0760825	0.594674	0.478893	0.657144	1.27641	0.711713	-0.44147	0.759735	1.20446	1.00645	0.256816	0.986823	-0.0242279	0.259828	-0.179354	0.00480232	0.693032	1.18197
ENSG00000148735	-0.969283	-1.14625	1.06941	-1.20598	-1.8913	-1.15352	-1.68715	-1.02746	-0.887618	0.663825	1.20541	0.401702	1.91937	0.522193	-0.304591	1.00603	0.976973	1.2673	-0.0681051	-0.546668	0.922356	0.291991	-0.794538	0.759365	-0.626375	0.472334	0.302556	0.802552	-0.274514
ENSG00000146592	-1.18555	-1.18555	-0.856541	-1.18555	-0.909714	-0.889679	-1.18555	-0.979224	-0.825583	0.751642	1.11663	1.4585	0.257103	1.53852	1.09219	-0.290003	0.727374	0.36432	-0.452964	1.30737	-1.18555	1.26256	1.24679	-0.522332	1.02281	0.649184	0.500858	-0.456532	-1.18555
ENSG00000117707	-0.956739	-1.12363	-0.796957	-0.0538738	-0.919612	-0.697911	-1.8734	-1.49439	-0.5082	1.55892	0.688213	-0.338059	1.30235	1.84247	0.0336944	0.556506	0.0451557	0.167683	1.24146	0.367406	-0.124086	-1.51357	0.529165	-0.128066	-0.681862	-0.575983	1.5138	0.693959	1.24557
ENSG00000075213	-1.10877	-0.775329	-1.00281	-0.783578	-1.38394	-1.27669	-2.13731	-1.29857	-1.07268	1.15169	0.471365	-0.0845287	-0.0348499	0.823009	0.300239	-0.53045	-0.616483	0.3052	0.238852	1.44616	1.50633	-0.200002	1.28277	0.242894	0.904152	1.1091	0.489321	1.04205	0.992863
ENSG00000101000	-1.06774	-1.21238	-1.20771	-1.42613	-1.25218	-1.37383	-1.36541	-1.04324	-1.42016	0.458812	0.710471	1.33686	-0.955054	0.156574	0.784915	0.947751	-0.0146404	-0.162541	0.213634	0.733	1.41405	1.4096	1.05782	0.73461	0.900158	0.986266	-0.0058351	-0.0309	0.69324
ENSG00000185269	-1.07957	-1.07957	-1.07957	-1.07957	-0.924745	-1.07957	-1.07957	-1.07957	-1.07957	0.804184	1.99654	-0.237101	0.985923	1.50257	0.58065	0.41671	0.427499	-0.790266	-0.358162	0.399262	1.03542	-1.07957	0.53527	0.234529	-0.392062	0.4062	2.14814	0.0622301	0.883327
ENSG00000125378	-1.37093	-1.13962	-1.53623	-1.12183	-1.0994	-1.00652	-1.33418	-1.25386	-1.34798	-0.439071	0.709474	0.0122994	0.414019	1.20051	0.159299	-0.704057	0.000507088	-0.244768	0.154693	0.94076	1.48507	0.438178	1.18077	0.604312	0.670596	1.27624	1.21861	0.971416	1.16167
ENSG00000137959	-0.789593	-0.952385	1.33624	-0.861852	-0.911932	-0.894967	-1.1455	-0.754371	-0.840692	0.714675	0.915017	1.23112	0.740572	0.857189	0.432333	0.493321	1.44945	1.08735	1.43326	-0.75027	-1.1455	-0.624346	1.34225	-1.1455	-1.1455	-1.1455	0.623924	1.0355	-0.584272
ENSG00000213468	-1.13221	-1.13221	-1.13221	-0.781345	-0.7435	-0.492323	-1.13221	-1.13221	-0.755172	0.97694	1.54377	1.71484	0.735369	1.39885	0.633683	1.79419	-0.497713	0.351621	-0.262624	0.0733931	-0.341651	1.56483	0.163483	1.51658	-0.400941	-0.421308	-0.592722	-0.8993	-0.617928
ENSG00000037042	-1.46464	-1.53263	-1.27618	-0.949202	-1.45962	-1.25113	-1.2188	-1.20501	-1.32769	0.267517	0.54401	0.223231	-0.0514788	0.536837	0.402644	-0.0621353	0.108991	-0.326694	-0.0451541	0.550702	1.05922	1.0638	1.86103	1.07625	1.20178	0.705109	0.502029	1.22919	0.838038
ENSG00000163013	-1.65817	-1.68137	-1.5934	-1.03488	-1.42801	-1.41151	-0.898921	-1.20595	-1.29447	0.708212	0.487459	0.665184	0.761892	0.543846	-0.085104	0.626744	0.494175	-0.629515	0.168768	0.941001	0.914642	0.901292	0.285943	1.00645	0.883952	0.805389	0.918422	0.603884	1.20405
ENSG00000135423	-1.32405	-1.20633	-1.92773	-1.3896	-1.17797	-1.38097	-1.28313	-0.67438	-1.20666	0.583203	0.447555	0.975238	0.176239	0.684562	0.55734	0.174222	-0.462247	0.364333	0.0692596	0.760489	0.79229	1.46663	0.074144	0.492103	0.909197	1.54561	0.308174	1.64126	0.011238
ENSG00000112759	-1.55242	-1.85664	-1.56125	-1.12582	-1.46505	-1.49977	-0.890266	-1.24471	-0.771082	0.814045	0.700029	0.362468	0.559873	1.4688	0.653761	0.918328	0.632633	-0.517307	-0.0801461	1.03152	0.379091	0.952974	0.719685	1.30676	0.594136	0.539993	0.378354	0.525298	0.0267184
ENSG00000135414	-1.34233	-1.56473	-1.02395	-0.595274	-1.00896	-1.73623	-0.779208	-1.26366	-1.79741	1.05206	0.50668	-0.257735	0.286006	1.20388	0.256321	-0.441463	0.269051	-0.567764	-0.381118	1.36363	0.872645	0.908009	1.14187	0.668024	1.00791	0.455709	1.2073	0.888513	0.672238
ENSG00000175894	-1.10015	-1.10015	-1.10015	-0.744805	-1.10015	-0.786291	-0.748943	-0.881281	-1.10015	0.650161	1.04879	-0.857318	-1.10015	1.47094	0.250058	1.47729	0.760812	1.10217	0.98222	-0.0646411	-1.10015	-1.10015	0.869851	1.62227	0.117994	0.500375	1.0458	-0.264023	1.24977
ENSG00000139289	-1.26638	-1.50721	-1.34568	-0.790885	-0.863836	-1.27739	-1.12319	-0.990888	-1.59535	0.126475	0.358228	-0.235955	0.385754	1.03038	-0.550228	-0.729553	-0.0310308	-0.0258363	0.0558043	0.940049	1.24879	1.13588	1.62958	0.737959	0.17607	1.48557	1.06247	1.13771	0.822694
ENSG00000181577	-1.73085	-0.47301	-2.20294	-1.97121	-1.1526	-0.624854	-1.29436	-1.25252	-0.699862	0.263792	0.65405	0.547529	-0.451016	0.569984	0.256044	-0.0992543	0.53085	0.109533	0.159458	0.389124	1.34123	0.892288	1.30336	0.830084	0.917965	0.596073	0.928642	1.21354	0.448919
ENSG00000165376	-1.4618	-1.24025	-0.154973	-1.61711	-1.08034	-1.19833	-1.53118	-0.885461	-1.58587	-0.401838	0.902422	-0.427816	1.07752	1.10507	-0.027124	1.23459	0.444542	-0.18756	-0.155785	0.677658	1.44195	0.614631	0.129025	1.52662	0.918995	1.26825	0.599817	0.148141	-0.133796
ENSG00000198807	-1.38112	-1.41391	-1.28743	-1.27995	-1.04921	-1.10016	-1.28484	-1.26023	-1.69965	0.784086	0.838488	0.200902	1.01062	0.412874	-0.245422	0.641189	-0.016191	0.199011	0.185274	1.41795	1.06832	0.907926	1.05829	0.966804	-0.824911	0.946136	0.671726	0.888329	0.645103
ENSG00000181634	-1.36997	-1.84524	-0.712152	-1.45775	-0.865815	-1.04921	-0.431448	-1.5852	-1.43974	0.382382	0.38693	-0.514687	1.11916	0.973734	0.0207722	-0.134058	0.487114	0.325361	-0.192884	0.586987	1.1617	0.188386	2.00842	0.234956	0.295396	1.58302	1.312	0.145609	0.386235
ENSG00000275832	-2.08785	-1.46018	-0.917099	-0.904151	-0.99766	-1.08259	-0.912597	-1.82875	-1.12525	0.628793	0.764178	0.823029	0.292296	1.20903	0.429129	1.08234	-0.450165	-0.184837	0.585816	0.508659	0.754955	0.922602	1.42527	0.893511	0.203507	0.398948	0.963111	-0.821427	0.887379
ENSG00000157110	-1.33563	-1.11748	-1.26921	-1.56146	-0.882424	-1.56146	-0.672674	-1.56146	-1.56146	0.609019	0.663281	0.706808	0.405663	-0.256814	0.857376	0.045948	-0.791087	-0.0156175	0.68146	0.725021	1.33797	1.06109	0.923528	0.486094	1.0378	1.33998	0.950075	-0.076317	0.831963
ENSG00000224099	-1.16625	-1.16625	-1.16625	-0.844808	-1.16625	-1.16625	-1.16625	-1.16625	-1.16625	0.366617	0.509197	0.954334	0.627792	-0.273231	0.0551376	0.362353	-0.5085	1.74504	-0.224808	1.60072	0.616614	1.24098	0.099706	0.422418	0.679457	-1.16625	0.344688	2.00382	0.718714
ENSG00000077063	-0.906181	-1.86971	-0.937014	-0.815988	-0.878708	-1.14566	-1.88705	-1.31747	-1.34389	0.768306	1.2633	0.450052	-0.280278	1.29488	0.949679	1.69697	0.279653	-0.678351	0.493057	0.309109	0.151037	0.534064	-0.38769	1.24237	0.688185	0.469499	0.571354	0.256351	1.03012
ENSG00000169248	-1.44507	-1.47083	1.3284	-1.69534	-0.942797	-1.40407	-1.17731	-0.954613	-1.48608	0.419435	0.157876	0.644107	0.981807	0.591155	0.672481	-0.188481	1.51652	1.02072	-0.323867	-0.292962	0.133699	0.745389	1.96731	0.258205	-0.338785	0.964792	0.0303915	0.456836	-0.168916
ENSG00000140859	-1.69227	-1.69227	-1.28469	-0.861069	-0.794987	-1.09952	-1.28212	-1.43667	-1.69227	0.369176	0.918185	0.0224405	0.335368	1.13942	0.558161	-0.27282	0.234864	0.0349701	0.641378	1.19252	0.6566	0.280671	1.29182	-0.0390983	0.611758	1.46609	1.1195	0.763463	0.511385
ENSG00000196227	-0.940181	-1.5245	-1.34157	-0.957975	-1.0922	-1.00578	-2.12288	-1.29398	-1.10616	0.981225	0.271237	1.1862	-0.256117	0.327285	0.781788	0.944695	-0.56369	-0.17389	0.241002	0.874756	0.550188	1.09494	0.293251	1.36672	0.899866	0.0604277	0.171303	0.89123	1.44281
ENSG00000134317	-1.55289	-1.1444	-1.38109	-1.70251	-0.745266	-1.01257	-1.52217	-1.27119	-1.31485	0.566176	0.403256	0.25904	-0.182848	0.572484	0.221989	-0.139346	0.0204526	0.389411	-0.154057	1.28785	0.986058	0.777987	1.68571	0.475699	1.10572	1.27124	0.895288	1.05213	0.152702
ENSG00000088992	-1.36354	-1.58608	-1.29808	-1.29286	-1.07916	-1.32709	-0.766862	-1.40548	-1.58608	0.704035	0.850818	0.230144	0.423063	0.514001	0.138142	-0.470862	-0.826914	0.508075	0.417752	0.891892	1.17443	0.385741	0.763378	0.954335	1.01344	1.16525	1.27836	1.00764	0.582522
ENSG00000102755	-0.992944	-0.992944	-0.992944	-0.507754	-0.765218	-0.992944	-0.992944	-0.992944	-0.992944	2.40371	0.233205	1.46647	0.524806	1.34693	1.3841	0.099304	0.648381	1.25193	0.867754	0.674221	-0.992944	0.279585	0.475019	-0.992944	0.85611	-0.992944	-0.992944	-0.283222	-0.0329489
ENSG00000135643	-0.791102	-1.45982	-1.45982	-1.11107	-0.801359	-1.15179	-1.45982	-1.45982	-1.08506	1.08264	0.88184	0.227884	0.55715	0.208691	0.495366	-0.21841	0.584081	-0.33112	-0.902546	1.51551	1.49574	0.88535	-0.579364	0.21234	0.919046	1.38225	1.17401	0.505399	0.683799
ENSG00000132357	-1.37376	-0.705734	-0.22737	-0.476995	-0.877756	-0.978317	-0.931261	-1.098	-1.08966	0.859475	1.37953	-0.380999	1.64818	1.33466	0.502404	-0.0757404	0.838415	0.489726	0.636976	0.583852	-1.37376	-1.37376	0.279596	1.00448	0.161036	-0.102092	1.92124	-1.37376	0.799415
ENSG00000182747	-0.925979	-0.810911	-1.22808	-1.00603	-0.663814	-1.09641	-1.01487	-1.70544	-1.05028	1.47718	0.392553	0.986815	-0.249651	-0.41214	2.02337	0.779483	0.428839	-0.160674	1.44619	-1.31342	-0.187235	0.714808	-0.743002	0.543644	1.00287	0.021948	0.676924	1.07483	0.998487
ENSG00000185201	0.311317	-0.8929	0.855992	-0.482269	-0.356116	0.0190109	-0.274844	-0.70164	-0.498741	1.20779	0.888119	0.174322	1.23148	0.576569	1.29142	1.15046	1.13917	-0.15992	0.926377	-0.216936	-1.21697	-2.50371	0.362314	0.752655	-1.75519	-0.951417	-0.291273	-1.54968	0.964612
ENSG00000122884	-1.13955	-1.35955	-1.18949	-1.00316	-0.92186	-1.22023	-1.71627	-1.18369	-1.17414	-0.181433	0.664158	0.141521	-0.499922	0.261847	0.0959271	-0.121316	0.357771	-0.0605228	-0.390336	1.17203	1.31752	1.61832	1.07586	0.618197	0.792225	1.25197	1.44682	1.29944	0.047857
ENSG00000228742	-0.853095	-0.853095	-0.853095	-0.395949	-0.853095	-0.853095	-0.853095	-0.853095	-0.853095	1.6197	2.27487	1.01228	1.39497	0.826005	1.00822	0.80382	2.0912	0.333446	0.67675	-0.853095	0.176939	-0.853095	-0.0515193	-0.853095	-0.853095	0.0731526	-0.412608	-0.853095	-0.341038
ENSG00000160862	-1.38577	-1.3008	-1.39948	-0.192815	-0.919142	-1.12519	-0.983647	-0.997211	-1.64566	0.536321	0.917665	-0.121029	0.402747	1.00284	0.856572	0.0896665	-0.839774	0.0736355	-0.396056	0.885176	1.12155	0.0728391	2.00948	-0.246	0.861118	1.77259	0.813732	-0.634841	0.771489
ENSG00000082512	-0.700392	-1.40425	-1.36866	0.0276905	-1.1745	-0.935896	-2.41295	-0.836649	-0.559764	0.638048	0.595712	-0.393304	1.14398	1.81711	0.229035	0.184212	-1.01327	0.147366	0.744014	-0.488736	0.609405	0.16572	-0.237367	1.14733	-0.00823166	1.04708	0.490236	0.654643	1.89238
ENSG00000132688	-1.38068	-1.52246	-1.0832	-1.22407	-1.05129	-1.2974	-1.32743	-0.706963	-1.22613	1.42468	0.732293	1.39884	0.176733	0.490896	0.277922	-0.120944	-0.903598	0.792794	0.177535	1.13041	1.20155	1.60336	0.173463	-0.00624146	0.565	0.13256	-0.232142	1.55259	0.251919
ENSG00000006210	-1.35649	-1.73087	-0.418368	-0.958721	-0.909221	-1.57458	-0.0900066	-1.41273	-0.265423	1.04083	0.456256	-0.0360383	1.28053	0.768647	0.54861	0.571339	1.96627	1.33258	-0.390586	0.370767	-0.152901	-0.861141	1.00603	0.21689	-1.40564	0.51641	0.947672	1.1349	-0.595024
ENSG00000198959	-1.45654	-1.41037	1.34412	-0.931055	-1.37515	-1.51663	-0.82061	-1.31822	-1.3668	1.47212	1.23978	0.959745	0.425843	0.279366	0.852085	0.881668	1.29917	0.283061	0.426274	0.585468	0.795684	0.277988	0.714779	-0.588155	0.155937	0.407147	-0.184235	-1.50605	0.0735683
ENSG00000167207	-1.19671	-1.63748	-1.49659	-0.868229	-1.43783	-1.28799	-1.22136	-1.1849	-0.6323	0.725498	0.386809	0.375735	0.54364	0.117556	1.14843	0.239697	0.820223	0.133763	0.408664	1.0948	1.12751	0.487852	0.962458	-1.03015	1.1491	0.502878	1.4929	-0.855716	1.13176
ENSG00000164949	-1.33128	-1.38178	-1.69414	-1.0723	0.405579	-0.693813	-0.496599	-1.18368	-0.737598	0.527998	1.01379	0.267934	-0.494143	0.447806	1.17418	0.2959	0.790115	-0.375185	0.661746	0.881994	1.77545	1.14234	0.827239	-0.662216	0.999665	0.892563	-0.233716	-2.14524	0.39741
ENSG00000254560	-0.804641	-1.13648	-0.707037	-1.13648	-0.776442	-1.13648	-1.13648	-0.867172	-0.859027	1.79948	1.14252	0.979444	-0.333638	1.23828	1.66688	0.751182	-0.830691	0.683388	0.468378	1.17306	0.21754	0.633896	-0.0326266	0.605348	1.01837	-1.13648	-1.13648	-1.13648	0.788863
ENSG00000163577	-1.94941	-2.23642	-1.36553	-1.22718	0.0371205	-1.33017	-1.35759	-1.38071	-0.77124	0.95223	0.549937	0.842522	0.851829	1.09528	0.591885	0.185524	0.388369	0.911614	0.629456	0.51859	0.612732	0.583854	0.609336	0.125997	0.332576	0.505165	-0.542817	1.35744	0.479611
ENSG00000115008	-1.38511	-1.38511	-0.9503	-0.94241	-0.197933	-1.38511	-0.148286	-0.774662	-1.10419	-1.15257	0.729512	0.133081	0.939221	0.240935	1.18568	-0.319973	1.54151	1.27092	1.26888	-0.459435	0.527221	-1.38511	1.74283	-0.151109	-0.462432	1.49988	0.80475	0.0746807	0.244656
ENSG00000183742	-1.10306	-0.794565	-1.47575	-1.03899	-0.986684	-1.05412	-2.42889	-1.58074	-0.770695	1.18506	0.901289	0.52035	-0.38498	1.33168	0.535077	0.37236	0.417681	0.281671	-0.190295	0.816	1.26089	0.311049	1.30564	-0.221023	0.351004	0.864742	1.08726	0.699785	-0.211756
ENSG00000106366	-0.179842	-0.895688	-1.09411	-1.08717	-0.467839	-1.4763	-0.578381	-0.939724	-1.05814	1.30252	1.49152	0.616669	0.0282336	1.16395	1.57309	-0.485629	-0.362124	0.630082	0.706045	0.009865	1.19199	-0.455718	2.03979	-1.4763	-0.142345	0.930292	-0.265104	-1.21799	0.498359
ENSG00000134569	-1.01734	-1.60803	0.259704	-1.17298	-1.73678	-1.5937	-0.811793	-1.04313	-1.03102	-0.0501869	0.864052	0.555481	0.983787	1.19073	0.918472	0.314084	0.631309	-0.271152	0.46747	0.323725	-1.76119	0.390899	-0.05244	1.68738	0.925137	0.0267758	1.07328	0.552465	0.984987
ENSG00000062282	-1.52576	-1.38941	-1.6218	-1.28801	-1.19069	-1.56134	-0.956556	-0.965153	-1.34254	1.0747	-0.101784	0.50554	0.561033	0.795402	0.716731	1.3009	-0.0530548	-0.119676	-0.216548	1.00566	0.845671	1.12367	1.07535	0.423612	0.811943	1.16889	0.064023	-0.111614	0.970804
ENSG00000211897	-0.434794	-0.101443	-0.684124	-0.162937	1.08308	-0.684124	-0.684124	-0.340163	-0.475657	0.797581	-0.684124	0.385201	-0.0022056	0.804203	3.39168	1.04567	1.54327	1.79911	0.24514	-0.684124	-0.684124	-0.684124	-0.684124	-0.684124	-0.684124	-0.684124	-0.684124	-0.684124	-0.684124
ENSG00000143333	-0.953578	-2.32765	-1.05404	-1.42825	-1.0751	-1.6408	-0.860495	-0.862129	-1.06784	0.455052	0.378406	1.01267	-0.0525456	0.838962	1.06538	0.793779	1.53889	-0.209298	0.66721	-0.111734	0.422938	0.733419	1.04052	0.109458	0.483458	0.219719	1.76954	0.282206	-0.168161
ENSG00000101187	-1.81303	-1.83762	-0.86516	-1.43095	-0.877548	-1.68656	-1.03811	-0.992278	-1.07106	0.283836	0.522495	0.681781	-0.0116408	-0.00694338	0.268054	0.125365	0.645168	-0.387498	-0.0165996	0.494645	1.31114	1.72329	0.566459	0.667609	1.07853	0.892963	0.816325	0.963682	0.993668
ENSG00000183486	-1.20169	-0.122608	0.639145	-0.800272	-1.28886	-1.8235	-1.02484	-1.50345	-1.60256	0.209796	0.862764	1.16573	0.450051	0.755314	1.44537	0.501831	1.12124	0.470934	1.02693	-0.275683	-0.281553	-0.149574	0.979131	-0.811893	1.59399	-1.34574	0.803301	0.198069	0.00863147
ENSG00000245694	-1.3296	-1.65168	-1.23486	-0.978417	-1.18152	-0.745994	-0.985023	-0.951929	-0.936503	0.498769	1.1978	0.55339	0.795368	1.49871	-0.825502	0.775289	0.0505377	0.221107	0.818663	0.203892	1.36971	-0.0381374	0.186572	0.947068	-1.65168	0.169431	1.41833	1.21363	0.592574
ENSG00000111110	-1.35914	-0.918257	-1.52265	-1.15799	-2.15775	-1.4014	-0.706533	-1.00995	-0.877752	1.11689	0.278034	-0.251078	0.709012	1.75248	-0.0799013	0.4121	0.714523	0.574822	0.431642	0.500598	0.473958	0.322895	0.20833	0.958967	-0.466376	-0.230364	1.30228	1.52905	0.853557
ENSG00000203499	-1.20517	-0.932682	-1.36362	-1.49139	-1.07811	-1.28685	-0.731707	-1.22088	-1.31585	1.16833	0.0117664	1.3795	0.599116	0.952215	0.752084	1.54804	0.121253	-0.0518382	-0.25777	0.887054	-0.182314	0.122862	-0.705755	0.757476	1.56665	-0.0637357	0.303943	1.72643	-0.00905722
ENSG00000130303	-1.20144	-0.866349	0.672695	-0.264728	-1.29708	-0.849804	-0.796405	-0.659206	-1.0972	0.629092	1.63475	0.628424	0.192053	0.962723	0.565822	0.251693	0.772866	1.20215	0.869486	-0.991929	1.27382	-0.585946	1.34685	-1.45207	-1.45207	0.0353647	0.134383	1.57436	-1.23229
ENSG00000165914	-0.759475	-1.12187	-1.73727	-0.911159	-0.958554	-1.14815	-1.32963	-0.810839	-1.47555	1.05475	1.00382	0.753522	0.058255	0.0273574	0.702461	1.00173	-0.242692	-0.0206101	-0.615016	1.58124	1.34488	1.68992	-0.336118	0.964765	1.14205	-0.901605	0.0222368	0.542341	0.479213
ENSG00000187583	-1.18611	-1.81567	-1.32287	-1.31393	-1.58018	-0.900621	-1.02749	-1.29035	-1.49729	0.388177	1.24469	1.35663	1.11152	0.658834	0.642463	0.288706	0.302524	0.530304	0.0820154	-0.53115	0.351694	0.0920199	1.10229	0.664103	0.248338	1.2555	0.791157	1.00293	0.351764
ENSG00000188042	-1.61277	-1.33395	-1.21169	-0.598329	-1.28399	-0.930119	-0.761773	-1.38446	-1.51216	-0.458723	1.00108	-0.390473	-0.179577	1.06046	0.726469	-0.0955988	0.363167	0.511529	-0.879234	0.203062	0.83146	0.321394	1.83258	0.907267	1.15819	1.11839	0.351769	1.03664	1.20941
ENSG00000154928	-1.17023	-0.592161	-0.789711	-0.782806	-0.851209	-0.616839	-1.17023	-0.764598	-0.623267	-0.226089	0.50908	1.46579	-0.893472	-0.521844	1.22019	1.21454	0.233699	0.324773	1.23645	-0.360139	-1.17023	1.57045	-1.17023	1.36792	1.66486	-1.17023	0.0356644	1.06425	0.965619
ENSG00000069424	-0.630338	-1.46015	-1.37847	-0.753747	-0.9139	-1.71198	-0.74354	-1.97403	-1.6755	0.498518	0.692616	0.768452	0.0409949	-0.702462	0.678655	1.17355	0.800128	-0.219779	-0.0240468	0.585898	0.523066	0.983177	-0.227718	1.1143	1.01518	0.989451	1.18357	0.228438	1.13968
ENSG00000107130	-2.06196	-1.41876	-1.09063	-1.03109	-1.01789	-1.83496	-0.572233	-1.3191	-1.43675	1.06234	0.527922	0.553196	0.385845	0.74753	0.0921921	0.0989095	0.171985	-0.0857285	-0.169725	1.53156	0.790898	1.01515	0.784021	-0.0108449	0.979026	0.999101	0.543158	0.800006	0.96682
ENSG00000008300	-1.47456	-0.995455	-1.46193	-1.16835	-1.34325	-1.53675	-0.656854	-1.24241	-1.44946	1.51738	0.361636	0.426653	1.14592	0.215079	0.469311	-0.131259	0.280445	-0.226612	0.661773	1.31452	0.00553861	0.964689	-0.380865	-0.141393	0.642757	0.706701	0.613095	1.58446	1.29919
ENSG00000229970	-1.24878	-1.05402	-0.467333	-0.205084	-1.21603	-1.18565	-1.13227	-1.32142	-1.31196	1.45867	1.43725	-0.198427	0.952716	1.50896	0.494111	0.890681	-1.04036	0.577269	0.741017	1.16386	0.207795	-0.701083	-0.743687	1.21317	0.582222	0.0716832	-1.14486	0.678212	0.993355
ENSG00000102445	-1.3076	-1.45532	-1.0776	-1.05184	0.0216815	-1.04549	-0.590213	-1.31161	-0.539156	-0.44587	-0.220145	0.114187	-0.098606	0.311642	0.730506	0.984458	1.59472	-0.223988	1.16887	-0.954066	-0.703327	0.909409	-0.92088	1.63414	0.20913	0.563103	0.291994	2.25609	1.15578
ENSG00000158055	-1.14974	-0.832872	-1.32798	-0.944436	-1.16452	-1.19682	-0.61257	-0.984627	-1.05118	0.123529	0.950748	0.863639	-0.024984	0.697696	-0.283591	0.245867	0.201028	0.185672	0.318742	-0.19455	-0.557417	-0.540952	2.57501	-0.111924	-0.391018	1.37422	0.864804	2.23977	0.728468
ENSG00000273079	-1.48405	-1.68099	-2.37463	-1.01572	-1.12322	-0.474549	-1.3621	-0.971365	-1.14442	0.183936	0.218895	0.473464	0.761516	1.26833	-0.0851869	0.110611	0.479231	-0.131345	0.912484	0.357598	0.717265	0.689543	1.05906	0.62738	0.18204	1.39602	0.390342	0.619381	1.40049
ENSG00000164038	-1.0911	-1.55958	-0.651469	-0.863939	-1.07097	-1.65447	-1.29727	-1.04138	-0.687621	1.20631	0.651278	1.57102	1.18334	0.339084	0.640644	0.7494	1.22643	-0.726804	0.903532	0.803016	-0.349381	0.871045	-1.57378	0.0255899	-0.346065	0.405734	1.06308	0.346534	0.927801
ENSG00000196611	-1.26942	-1.00242	-0.368386	-0.87725	-0.946491	-0.923035	-0.881816	-0.858818	-1.02056	0.814903	1.5027	2.46205	0.41956	0.621876	0.704389	0.0116751	0.997041	0.818381	0.393232	-1.26942	1.67346	0.221674	0.178827	-1.26942	1.04825	-0.155511	-0.19069	-1.00909	0.174328
ENSG00000203880	-0.935797	-1.21129	-1.95194	-0.332051	-0.872359	-0.725708	-1.84123	-1.15573	-0.232501	1.3771	0.965489	1.45618	0.257573	0.868682	0.830741	1.23786	-0.054061	-0.396966	0.777559	0.25208	-0.0896678	0.516635	-1.79511	0.906098	0.0538565	-0.390516	1.0507	0.369583	1.06479
ENSG00000179761	-0.939052	-0.973994	-0.839205	-0.831234	-1.06858	-1.27852	-1.27852	-1.00302	-0.797868	1.36844	0.798523	2.35961	-0.350083	1.38992	1.48124	0.370411	-0.056269	-0.643449	0.250001	0.893855	-0.270708	1.18228	-0.149298	-1.27852	0.768896	0.394331	-0.264377	-0.226059	0.991256
ENSG00000143369	-1.09312	-0.873381	-0.961083	-1.05236	-1.08353	-1.52438	-1.12083	-0.93891	-1.12928	-0.633788	0.773121	0.700115	0.595052	0.798325	0.337541	-0.2356	-1.10533	0.453931	0.44574	-0.688902	1.15574	0.141669	1.85151	1.27366	-0.644979	1.42205	1.11187	0.682677	1.34246
ENSG00000050344	-1.60383	-1.67062	-0.339046	-1.68367	-0.595471	-1.3862	-1.81881	-1.07367	-1.42361	0.682051	0.562748	-0.178834	0.429735	0.823367	0.00869301	-0.121959	0.428411	0.237579	0.0793841	1.35215	1.16875	0.464645	1.45263	0.432277	0.600222	1.2052	0.549646	0.428049	0.990178
ENSG00000159110	-1.77439	-1.55682	-1.35712	-1.89513	-0.0737072	-0.764322	-0.15699	-1.63169	-1.78224	0.665198	0.736063	0.129907	1.03779	0.0144445	1.092	0.885946	0.695808	0.377391	-0.437146	1.26196	0.344874	0.108897	1.28254	0.416074	0.596981	0.785497	1.04921	0.134491	-0.185514
ENSG00000271533	-0.926878	-1.27463	-0.50983	0.237935	-1.21599	-0.848486	-2.80206	-0.738131	0.342641	0.791628	0.141069	0.13749	0.796166	2.29506	0.27014	0.873108	0.537709	0.931953	0.873165	-0.069515	-0.746026	-1.32829	1.40349	0.300639	-0.165353	-0.484854	0.243958	0.363624	0.570264
ENSG00000099194	-1.24368	-0.644968	-1.6928	-1.53583	-1.92753	-0.788238	-0.607602	-1.36613	-0.651089	0.673624	-0.185354	0.354367	-0.613725	-0.270713	-0.393293	-0.0281832	0.565058	0.24895	-0.489129	1.10576	0.850085	0.789147	0.773038	1.5446	1.22309	1.16943	1.00871	1.43443	0.697973
ENSG00000105976	-1.28485	-1.05994	-1.24886	-1.14588	-0.552791	-1.32658	-1.44595	-1.52321	-1.21437	1.74803	0.795164	0.665431	1.20222	0.655292	0.373577	0.393208	0.0910802	-0.104855	-0.241552	1.80305	1.02444	0.534631	0.617035	0.787603	0.75453	0.870997	-1.04296	-0.145431	0.0209621
ENSG00000119547	-1.17608	-0.671206	-1.063	-0.663041	-1.67024	-0.974439	-1.29716	-0.788824	-0.845467	0.911417	0.400422	0.947682	0.253903	-0.077694	-1.47477	0.644932	-0.203086	0.793729	0.605127	1.07079	1.66601	1.62148	-1.19027	0.581762	-0.556909	0.356829	0.590775	1.70393	0.503398
ENSG00000196981	-1.62587	-1.23003	-0.792166	-0.386356	-1.08535	-0.705098	-2.08861	-0.557534	-1.18555	0.604047	0.437152	1.15556	0.873391	1.7037	0.615574	0.847429	0.275321	0.0987136	0.799548	0.187509	-1.40538	0.635471	-0.115727	0.323081	-0.537107	0.457722	2.18405	0.23501	0.281506
ENSG00000182782	-0.655784	-0.655784	-0.655784	-0.655784	0.316667	-0.655784	-0.655784	-0.655784	-0.655784	0.582764	-0.655784	1.41459	-0.655784	1.10005	3.09218	1.64443	0.735658	1.80423	0.661435	-0.655784	-0.655784	0.17054	-0.655784	-0.655784	0.281575	-0.655784	-0.655784	-0.655784	-0.655784
ENSG00000158555	-1.36523	-1.77606	-1.42594	-0.562846	-1.36986	-1.58259	-1.2975	-0.991179	-1.11964	1.82362	0.320861	0.47339	0.354506	-0.127394	1.33905	0.586421	0.469714	-0.829808	0.501244	0.846582	0.617302	0.841147	0.840204	0.80122	0.75013	0.370539	0.992158	-0.104917	0.624877
ENSG00000078114	-1.52437	-1.97559	-0.88698	-0.970744	-0.354975	-1.452	-2.09684	-0.960678	-0.530304	1.11229	0.762749	0.704408	1.37783	1.01118	0.132423	0.230214	0.520811	-0.00667133	0.715197	0.744216	0.879155	-1.00025	0.0806225	0.818841	-0.528883	0.924718	1.14966	0.678676	0.445285
ENSG00000063180	-1.01413	-0.897974	-1.61457	-0.930401	-1.23454	-0.898093	-0.939931	-1.801	-1.39588	0.615284	0.316923	0.634198	-0.0542069	0.413563	0.620639	0.335192	-0.10218	-0.697301	-0.340616	1.34028	0.212713	1.41079	0.583574	0.148202	-0.174616	1.68486	1.63173	1.28461	0.86288
ENSG00000106089	-0.99515	-2.09202	-1.19972	-0.873816	-1.22355	-1.12739	-1.24127	-0.968241	-1.41712	1.23538	0.948978	0.00785451	0.0575204	0.585236	0.276602	0.202725	0.241176	-0.538158	0.0325672	1.52781	1.5411	0.237014	1.75339	0.106581	0.583369	1.06478	0.6055	0.437231	0.23162
ENSG00000149485	-1.73786	-0.898221	-1.51267	-1.10961	-1.31359	-0.997646	-1.20192	-1.14212	-1.06223	0.650505	0.368065	0.445717	-0.332656	-0.694716	0.426622	-0.504725	-0.518968	0.989232	0.535144	0.696403	0.944586	1.14207	0.507573	0.827642	1.35529	0.895304	0.501701	1.85158	0.8895
ENSG00000104290	-1.37952	-0.99121	-1.02512	-0.821574	-1.19933	-1.06956	-2.05247	-0.924143	-0.729607	0.193901	0.363308	1.04946	0.836301	1.59586	0.0890283	-0.50868	-0.176276	0.0138065	0.426983	0.26752	1.20708	1.40724	-0.256761	-0.64299	0.862661	0.187988	1.08729	2.0599	0.128908
ENSG00000165816	-1.28824	-0.681807	-1.45875	-0.545701	-1.26571	-0.823816	-1.15839	-1.31601	-2.32696	0.603485	0.272341	-0.13255	0.909284	1.40331	-0.156914	0.696938	-0.889045	0.0868405	0.350666	0.736579	0.931866	0.103949	1.09079	1.01535	0.0736917	1.07418	0.344091	0.778554	1.57197
ENSG00000143882	-1.11659	-1.0467	-1.32314	-0.227858	-0.450346	-0.874567	-1.47551	-1.02679	-0.996611	1.49779	0.5785	0.242011	-0.717227	2.21619	1.27203	1.16962	0.597534	-0.445815	0.269249	0.144862	-0.12618	-0.260176	1.56606	1.18792	-0.409775	-0.755018	1.07482	0.412529	-0.976798
ENSG00000168679	-1.50457	-0.128931	-1.59428	-1.58129	-0.718635	-0.919295	-1.43413	-1.25984	-1.44342	0.7135	0.490721	0.863047	0.75398	0.350255	0.549207	0.113408	-1.16555	0.649247	0.0316585	1.36939	0.186094	0.62732	2.20137	0.201695	1.00152	0.950356	0.389515	0.230275	0.0773833
ENSG00000025293	-0.785233	-0.95535	-1.57328	-1.32767	-0.966383	-1.18639	-1.60197	-1.23279	-0.810168	1.20242	-0.047736	1.35789	-0.251351	0.321134	0.689245	1.22127	-0.316547	-0.206486	-0.0351639	1.19612	1.40378	1.92664	-0.518741	0.97449	0.309478	0.511038	-0.260832	0.905428	0.0571523
ENSG00000103257	-1.25565	-1.1046	-0.0367404	-1.46268	-1.42123	-1.9459	-0.88731	-0.97034	-2.40144	0.659283	0.422793	0.165834	0.147758	-0.0307067	0.131487	0.598229	0.599732	-0.0105393	0.251227	0.979632	0.679565	0.598651	1.30115	0.606965	1.20748	0.463297	0.532102	0.84517	1.3368
ENSG00000229404	-1.2358	-1.2358	-1.2358	-1.2358	-1.2358	-1.2358	-1.2358	-1.2358	-0.429991	1.16986	0.585197	0.130933	1.57875	1.40076	0.51317	0.439291	0.681005	-0.901452	0.512848	0.753981	-1.2358	0.458421	-0.273339	0.592108	0.217066	1.18889	1.42904	-0.0128225	1.08852
ENSG00000118257	-1.65265	-0.688431	-0.619605	-0.607537	-0.473565	-1.65265	-0.00715262	-1.09633	-0.972748	0.559629	0.808175	1.08261	0.0027867	0.927255	1.55565	0.51158	0.303511	0.531261	0.83289	-1.65265	-1.65265	0.0660255	1.36262	-0.853869	0.269175	1.67891	0.580088	0.949323	-0.091628
ENSG00000099954	-1.05795	-1.0843	-1.31401	-1.31401	-0.628551	-1.31401	-0.980544	-1.1062	-1.31401	-0.271082	0.55751	0.0801235	0.489786	-1.31401	1.14183	0.594883	-0.392036	-0.37464	0.984977	0.801118	1.15136	0.799167	-0.722408	0.982173	1.09006	1.43011	0.654111	0.875143	1.55542
ENSG00000231721	-0.583299	-0.614701	-0.317083	-0.269808	-1.18962	-1.80953	-1.58511	-1.55423	-1.95263	0.378815	0.669834	-0.0922152	0.536621	2.08819	1.16636	0.195918	0.726169	0.8703	0.275818	-0.114518	0.74408	-0.314437	1.69592	0.531001	0.350598	1.04388	-0.638103	0.19503	-0.433261
ENSG00000105464	-0.843244	-0.415921	-0.90899	-1.23848	-1.51199	-1.31665	-1.15929	-1.16258	-1.29547	0.835638	1.25937	-0.564336	0.919473	0.882183	0.155469	0.956904	0.921359	-1.16304	0.411347	0.845401	0.95269	-0.0148793	1.28698	0.664728	0.625342	0.800639	0.466112	-1.5691	1.18033
ENSG00000275216	-1.20054	-0.845207	-1.39087	-1.21157	-0.753865	-1.25847	-0.997619	-1.06719	-0.508756	-1.6823	0.0621995	0.32934	-0.723509	0.503233	0.873527	0.208204	0.87069	0.560525	0.63601	-1.26886	0.0849504	0.687542	1.32211	1.34546	1.0465	0.749816	0.978633	1.56994	1.08008
ENSG00000184602	-1.28428	-1.55008	-0.859708	-0.880476	-1.53336	-1.6065	-0.894479	-1.29842	-1.6771	1.0993	0.500319	0.246834	0.139578	1.25411	1.04611	0.799617	-0.287172	0.387483	-0.961251	1.06384	0.979794	0.825509	0.817673	0.875938	0.577661	0.684938	1.00141	0.118232	0.414476
ENSG00000175471	-1.14581	-0.363625	-1.14581	-0.704806	-0.657239	-1.14581	-1.14581	-1.14581	-0.865965	-0.323028	1.97146	0.851202	0.0738411	0.809958	1.30731	-0.0847592	0.514419	1.42804	0.567898	-1.14581	0.219877	-1.14581	-0.0324446	-1.14581	-0.226672	1.52425	0.702827	1.09009	1.36384
ENSG00000155760	-0.691838	-1.15576	-1.73437	-1.25086	-1.64765	-1.36298	-0.634679	-0.323033	-1.97878	0.904921	-0.0128304	0.579752	0.329184	-0.334219	1.29176	0.588369	0.434286	0.353081	-0.440752	1.0378	0.763392	1.10933	0.849186	0.163949	1.9913	0.0552413	0.593705	-0.297521	0.820001
ENSG00000114019	-1.43617	-0.902414	-1.45606	-1.72921	-1.2631	-0.773021	-0.143463	-1.92202	-0.959854	1.42242	0.896239	0.342768	0.264403	0.531737	0.283533	0.703195	0.702509	-0.131604	-0.139658	0.764384	-1.01343	0.388504	1.82449	0.510449	-0.0428757	1.23748	0.710847	1.16869	0.161215
ENSG00000110944	-1.50642	-0.758928	-0.516442	-0.711646	-0.730026	-0.790839	-1.50642	-1.19786	-1.50642	0.113855	1.30894	0.94847	0.891877	2.27312	1.07636	0.20717	0.474076	0.612245	0.0934567	-0.223867	1.06833	0.801798	1.34219	-0.514552	-0.462294	0.367234	0.792586	-1.17387	-0.772117
ENSG00000231764	-1.07283	-0.409672	-0.7056	-0.698936	-0.897341	-1.07283	-1.07283	-1.07283	-1.07283	-0.618911	1.07907	1.10883	1.90575	0.0208611	-1.07283	1.06543	-0.104813	0.906042	0.717518	-0.551854	-1.07283	1.01454	-1.07283	1.21678	-0.29356	0.183012	0.597868	1.57945	1.46818
ENSG00000112715	-0.90209	-1.37628	-1.22582	-1.38299	-1.24423	-1.24782	-0.961646	-1.61791	-0.770644	-0.197798	0.766604	0.26096	-0.316173	-0.0487738	0.790813	0.367359	0.594624	-0.590964	-0.204857	0.452758	1.30847	2.09602	1.23545	0.615637	1.00678	1.23376	1.25528	0.03828	0.0652036
ENSG00000196154	-1.43137	-0.814236	-1.33755	-0.610417	-1.18033	-1.09519	-0.932574	-1.1304	-1.13455	-0.180356	-0.354423	0.504618	-1.05525	0.00848322	0.639381	-0.113075	-0.279975	-0.362942	0.212482	0.752638	1.92534	1.40047	0.949365	0.432629	1.3753	1.79984	0.677707	-0.0718419	1.40623
ENSG00000130956	-1.1426	-0.610199	-1.10107	-1.2049	-1.4076	-1.10797	-1.58746	-1.08816	-1.84393	0.27998	0.278058	0.166165	-0.185975	0.607869	0.398017	0.0286819	0.131354	-0.492514	-0.0784664	1.10276	1.53291	0.920589	1.80936	0.32741	0.585148	1.54036	0.965282	0.273436	0.90346
ENSG00000108375	-1.23461	-1.80608	-1.32875	-0.956846	-0.941684	-1.52599	-0.613321	-1.40278	-1.35365	1.13455	0.722687	1.21391	1.22972	1.23718	0.826225	-0.135337	0.22417	-0.71894	0.556656	1.10018	0.322795	0.549508	0.516543	-0.709433	0.174787	0.448906	0.368596	0.679408	1.42159
ENSG00000159784	-1.44408	-1.70613	-1.70613	-1.15837	-0.959573	-1.40117	-0.47215	-1.05826	-1.3351	-0.566436	0.706569	0.406449	0.207101	1.20827	0.6972	0.500292	0.317396	-0.506381	-0.502899	0.36402	1.12453	1.18331	1.49112	0.867224	0.552706	1.16022	0.934098	0.616681	0.479476
ENSG00000148082	-1.44337	-1.08817	-0.904778	-1.35899	-1.10389	-0.730345	-1.01403	-1.70904	-1.21484	1.20927	0.081491	0.0836324	0.0123855	1.0072	-0.203646	-0.158036	0.15721	0.448567	0.540786	1.56016	-0.625004	0.577781	0.716256	0.187143	1.51886	-0.533276	1.01257	1.3014	1.6727
ENSG00000081059	-1.28197	-1.40478	-0.975504	-0.88907	-1.54051	-1.57091	-0.967752	-0.706278	-1.35967	1.00339	0.78598	-0.206376	0.361587	0.566645	-0.0321453	0.705833	0.608458	-0.760088	0.133576	0.596184	0.484329	0.0964499	-0.234423	1.10629	0.792345	2.44831	0.99571	0.0450411	1.19934
ENSG00000155465	-2.11938	-0.605726	-1.5106	-1.49384	-1.14574	-0.591684	-1.22088	-0.571916	-1.26802	0.762329	1.17768	1.19646	-1.23733	0.557612	1.35679	1.02047	-0.279939	0.814098	0.431107	0.711792	-0.33007	1.0739	0.94026	0.249215	0.967447	0.892754	-0.0186618	0.0460268	0.195846
ENSG00000183091	-0.662776	-0.623645	-0.211969	0.101253	-0.61417	-1.47937	-1.47937	-0.892132	-0.50486	1.2986	-0.18974	0.656312	0.640872	1.89549	1.30163	-0.201697	-1.47937	1.09984	0.153833	0.77013	0.230154	-0.14659	0.605443	-1.47937	1.28453	-1.47937	-0.307954	1.68558	0.0287166
ENSG00000113552	-1.38014	-1.09334	-1.09214	-1.26858	-1.75405	-1.56542	-0.442641	-1.11872	-1.79394	0.390836	0.443762	1.22724	-0.35659	0.359186	0.313786	0.0489278	0.123283	0.228164	0.360628	0.552934	0.858704	1.2106	0.268938	0.321663	0.958948	0.930268	0.170671	1.865	1.23203
ENSG00000120875	-1.4116	-1.03441	-1.10938	-0.70518	-0.356723	-1.02111	-0.0624346	-0.793647	-1.58911	-0.407771	1.12301	0.209483	1.25038	1.34926	0.699964	-0.948321	0.72487	0.487228	0.126904	0.142727	1.29668	-0.969815	1.41897	-0.783053	-0.304912	2.11161	1.18194	0.158133	-0.783684
ENSG00000164532	-1.47306	-0.813273	-1.049	-0.81664	-0.877275	-1.40747	-1.04463	-1.54852	-0.984305	1.04239	0.970131	0.555501	0.536167	1.23721	-0.275282	1.39748	0.11292	0.0679708	1.13263	0.596939	0.652211	-0.222199	1.25788	0.929348	-1.87352	0.765874	-0.320701	0.425874	1.02536
ENSG00000154856	-0.81704	-1.3711	-0.79437	-0.511881	-0.625313	-0.700326	-0.470202	-0.806388	-1.39673	1.28534	1.48766	-0.986482	0.916263	1.45289	-0.261576	-0.207503	0.493447	0.304028	0.266546	1.1017	0.239254	-1.01015	0.02851	-1.84743	-0.38614	0.894646	1.64973	0.320634	1.75198
ENSG00000179546	-1.57147	-1.8913	-0.718454	-0.551935	-0.171026	-1.51909	-0.496441	-0.108537	-1.43845	-1.10506	1.35212	0.418948	0.553141	1.51077	0.523439	0.214183	1.48695	0.842344	-0.395517	-1.01013	0.753126	-0.289017	1.69282	-0.339221	0.843705	1.10762	0.737519	-0.091145	-0.339893
ENSG00000090339	-2.05509	-1.61469	1.03052	-1.63613	-0.671102	-1.29698	0.0249788	-1.27311	-0.666044	0.572888	0.871322	0.49428	0.991199	0.210613	1.43829	1.28017	1.00832	1.05526	0.00430367	-0.642673	0.221809	0.110275	1.16474	0.0720808	-1.23807	0.194275	-0.912411	0.596756	0.664229
ENSG00000175745	-1.15546	-1.15546	-1.15546	-1.15546	-1.01435	-0.726028	-1.15546	-0.970285	-1.15546	0.675338	0.863191	0.10176	-0.102307	1.20502	-1.15546	0.708257	0.0671485	0.558383	-1.15546	1.18211	1.22082	0.897476	1.42145	0.555931	0.448062	1.15982	0.82829	1.31907	-1.15546
ENSG00000224167	-1.12866	-0.754631	-1.01477	-1.51585	-1.2764	-1.51585	-1.51585	-1.51585	-1.51585	0.917027	0.983184	0.794389	1.09666	0.475895	0.561362	0.505671	0.989543	-0.191678	-0.835807	0.587105	1.47578	0.834753	0.368157	0.930306	0.233057	0.876753	0.825373	0.360098	-0.0338995
ENSG00000168502	-1.71347	-1.71347	-1.15086	-0.78079	-0.717416	-1.39546	-0.521744	-1.49171	-0.889582	0.342627	0.551412	1.07983	1.30113	0.773345	0.0986417	-1.11826	0.899041	0.655731	-0.159511	0.323973	1.23142	1.46596	-0.219898	0.0128607	0.876109	1.00101	0.920631	1.04883	-0.710399
ENSG00000139515	-1.36561	-1.55235	-1.03135	-1.30929	-0.30833	-1.42794	-0.449168	-2.132	-1.12463	1.13926	1.43983	0.0564381	0.748239	0.447003	0.0332205	1.36812	0.894237	-0.930377	0.190416	0.536207	1.03584	0.0741348	-0.1857	0.933439	1.05793	0.784802	0.901038	-0.271338	0.447943
ENSG00000102287	-1.38627	-2.18377	-0.69583	-0.898292	-1.35233	-1.54367	-1.17148	-0.941238	-0.913869	1.40314	0.713113	1.81438	0.4168	0.718098	1.0351	0.764223	0.635924	-0.162083	0.200443	0.11354	0.103718	1.33507	1.06446	0.361657	0.572977	-0.607412	0.467877	-0.189815	0.325538
ENSG00000100003	-1.76552	-1.49162	-1.39272	-1.52855	-1.02676	-0.993809	-0.738018	-1.40424	-1.11405	-0.0466078	1.01541	1.2765	0.56971	0.14753	0.111641	-0.190602	0.856634	-0.592539	0.229536	0.185052	1.22673	0.486471	0.865756	0.636064	0.636143	1.47926	1.30574	0.198696	1.05816
ENSG00000171617	-1.12177	-1.43655	-0.663027	-0.505851	-0.551955	-0.515727	0.0162484	-0.714866	-0.733643	1.31328	0.75745	-0.112221	1.6556	0.915821	0.595344	2.11274	1.42536	-0.0954479	0.765018	0.362545	-0.947597	-2.25426	0.774693	0.556201	-0.991058	-0.166573	0.436349	-0.897788	0.0216794
ENSG00000112531	-0.733464	-0.482319	-0.730487	0.0131239	-0.393487	-0.802018	-1.38881	-0.636352	-0.844486	0.583356	0.248445	0.923788	-0.933494	0.788715	1.32009	0.784024	0.302686	0.963434	0.499186	0.918576	-1.80266	1.15947	1.75452	0.786991	0.024681	-1.80266	-1.80266	0.737656	0.544144
ENSG00000183734	-1.42897	-1.96066	-0.952941	-0.221083	-1.20627	-1.44845	-0.524477	-0.627069	-1.46293	1.17746	0.793675	0.65079	0.566577	1.06349	1.17259	1.22073	0.442845	-0.809342	0.15754	0.107978	-0.438354	1.15655	-1.21788	0.889957	0.669533	-0.298411	0.757035	0.306843	1.46325
ENSG00000133048	-0.975448	-0.975448	-0.551451	-0.975448	-0.975448	-0.975448	-0.297306	-0.975448	-0.511554	-0.250545	2.0646	1.49425	0.571452	0.533577	1.54738	0.360435	0.70517	1.94381	1.09165	-0.975448	-0.975448	0.156768	0.330653	-0.975448	-0.975448	-0.100777	-0.975448	0.484421	1.15739
ENSG00000173894	-1.64403	-1.69005	-0.527885	-1.33747	-1.27223	-1.01263	-1.10477	-1.06494	-1.37342	1.35809	0.871877	-0.0292601	-0.355929	1.04115	0.319928	1.03534	-0.318751	-0.0296057	0.044856	1.36611	1.2741	0.36606	0.631348	1.0554	1.34695	0.531805	0.813399	-0.624817	0.329376
ENSG00000227619	-1.14634	-1.14634	-1.14634	-0.696459	-1.14634	-1.14634	-1.14634	-0.869241	-1.14634	0.756741	0.942752	0.79786	0.465729	1.39069	0.627082	0.323259	1.07652	-0.507585	0.253027	-1.14634	1.60884	0.564156	1.10654	0.107666	-1.14634	0.879978	1.58003	-0.847702	0.757126
ENSG00000167291	-1.30033	-0.858803	-1.11763	-1.52571	-1.38949	-1.45816	-1.04309	-1.07469	-1.26739	0.312284	0.118247	0.0170636	0.283547	0.00360298	-0.345896	0.599994	0.0357586	-0.621278	-0.274392	1.08165	1.55393	0.798359	0.741342	1.44816	1.13737	0.918554	1.01784	0.618903	1.59026
ENSG00000183960	-0.659745	-1.41713	-0.597368	0.160431	-0.437095	-0.712692	-0.0655754	-0.600938	-0.0111023	0.950908	1.13155	0.488114	1.42038	1.27027	0.835944	0.230275	0.271475	0.546884	1.06814	-0.476872	-0.0614708	-2.93642	-0.0526334	-0.380709	-1.31113	-1.36256	1.3654	1.14395	0.199714
ENSG00000134070	-1.62679	-1.62319	-1.57259	-2.01001	-0.284511	-0.950477	-0.0701267	-1.3302	-1.36048	0.844218	1.06415	0.784412	-0.118504	0.557048	0.631877	0.591947	0.683335	-0.208671	-0.657848	1.04426	0.737011	0.511314	1.6957	0.675582	0.507826	1.1389	0.559021	-0.13095	-0.0822662
ENSG00000058866	-1.34177	-1.34177	-0.703895	-0.93356	-1.34177	-1.34177	-0.700516	-0.914376	-1.34177	0.677545	0.922533	1.00045	0.791256	1.45143	-0.105324	0.481575	0.0737643	-0.205248	0.404668	1.16412	-1.34177	0.749222	1.64072	0.284423	0.73046	0.0293269	1.019	-1.0708	1.26383
ENSG00000261115	-1.32195	-0.488407	-1.32195	-0.701561	-0.652238	-1.32195	-1.32195	-0.997661	-0.884672	1.02374	-0.778188	0.938019	1.46145	1.17222	0.598067	1.14061	0.976842	-1.0503	0.792634	0.987375	-1.32195	0.382091	0.15661	1.07061	-0.141562	1.20712	1.18765	-0.868882	0.0781936
ENSG00000088340	-1.2254	-1.24843	-1.9831	-1.14888	-0.906314	-1.02065	-0.826126	-1.02467	-1.05244	1.18615	0.447703	0.847476	-0.0741172	-0.420909	1.301	0.8013	-1.04491	-0.0849975	-0.298395	1.33984	0.915479	0.810315	1.33092	0.589487	1.33602	1.21007	-0.0906576	-0.17271	0.50694
ENSG00000100234	-1.08567	-0.126014	-1.4315	-0.0498845	-0.342446	-1.09376	-0.749041	-0.974573	-0.800039	0.78449	0.506031	1.23339	-0.02384	-0.753862	1.4363	0.633598	-0.176957	-0.348631	0.826666	0.597249	-0.656138	1.27342	-1.71946	0.696414	1.63156	0.660272	0.00492284	-1.71946	1.76696
ENSG00000100979	-0.956577	-0.901826	-0.795783	-0.879527	-0.67077	-0.827449	-1.29084	-0.603074	-1.23325	0.858809	0.727954	1.14887	-0.0421061	0.445975	1.01369	0.958529	-0.211921	-1.30008	-0.0021714	1.16983	0.958575	1.56588	1.13406	0.171237	1.06472	0.164398	0.0119114	-2.434	0.75494
ENSG00000144668	-0.975733	-1.19519	-1.2086	0.267906	-1.04055	-1.14486	-0.670586	-0.929453	-1.01983	1.97839	1.23837	1.16891	1.80765	1.18723	1.05796	-0.0993618	1.17171	-0.180937	-1.00599	0.924855	-0.0748994	-0.0879785	-0.785297	0.0913536	0.0419485	0.0660887	0.893117	-0.0617594	-1.41446
ENSG00000198873	-1.23776	-1.36599	-0.521944	-0.0179367	-0.787741	-1.35594	-1.45724	-1.21365	-1.74069	1.04343	0.970629	0.800236	1.02885	0.875434	0.286468	0.593579	0.882588	-0.868229	0.483198	0.572011	1.89271	-0.546739	0.582409	-0.236874	0.141639	1.41121	0.806942	-1.12657	0.105958
ENSG00000155265	-1.95776	-1.80498	-1.40882	-0.74196	-0.665986	-1.33789	-0.678254	-1.63459	-1.19522	0.332825	0.826706	0.449489	-0.37034	0.556206	0.850139	0.708342	-0.582903	0.480087	-0.13643	0.862674	0.651946	0.47696	0.182368	1.14425	0.944517	0.476944	1.47205	1.26645	0.833171
ENSG00000184205	-0.0462801	-2.17973	-0.986411	-0.882885	-1.18427	-1.67352	-1.37118	-0.96015	-0.908818	1.25556	1.51928	0.153104	-0.300337	0.512811	0.901085	-0.0331989	-0.562536	-0.40106	0.498914	0.689421	0.763313	0.808041	1.68678	-0.101001	0.532152	-0.00743003	1.67892	0.384824	0.214601
ENSG00000271430	-0.823278	-1.40541	-0.854574	0.295642	-0.904556	-0.606684	-2.36085	-0.697655	0.0743525	0.702235	0.450389	0.28842	0.948542	2.25033	-0.195446	1.20969	0.729564	0.736291	0.612437	-0.0918319	-1.11075	-1.34301	1.39633	0.784861	-0.124502	-1.18016	0.502935	0.194536	0.522146
ENSG00000184497	-1.79334	-0.73696	-1.0483	-0.621834	-1.11383	-1.73315	-1.68226	-1.49313	-1.23343	0.645186	0.363123	0.64931	-0.0527672	-0.0376918	1.27248	1.08503	0.997906	-0.42693	0.103753	0.705116	0.399878	1.19274	0.361677	1.05502	1.36798	-0.082879	1.04131	-0.0113122	0.827298
ENSG00000070404	-0.971377	-1.22371	-1.14671	-1.53381	-0.970927	-1.47931	-1.54993	-0.893131	-1.37148	0.689891	1.74664	1.05371	-0.736305	0.467081	0.804404	0.845438	-0.343963	0.102827	0.637416	0.310444	1.66211	0.127418	0.407457	0.793251	0.517511	0.840438	-0.20061	1.29871	0.116498
ENSG00000135919	-1.54365	-1.38297	-1.17219	-1.33285	-1.3793	-0.763185	0.178233	-1.52328	-1.71856	0.205897	0.918447	0.380622	0.485798	0.950806	0.226848	-0.116239	-0.536647	0.0363771	0.0435055	1.01442	1.62875	0.22047	1.8723	-0.0858111	0.669532	0.885139	0.450231	0.147547	1.23974
ENSG00000100731	-1.25324	-0.728618	-2.16516	-0.686913	-1.08057	-0.371744	-2.15324	-1.74863	-0.3132	0.721005	-0.448764	0.285566	0.179675	0.587189	0.360865	0.718214	-0.018215	-0.149616	0.530803	1.08768	0.261187	1.31764	1.37668	0.331095	0.142474	1.20749	0.619564	-0.223481	1.61426
ENSG00000166278	-1.44081	-0.753736	0.44446	-0.611775	-0.927456	-0.655078	-0.828409	-1.09166	-0.442165	1.61094	1.60642	0.727619	0.720808	1.25174	1.39028	1.30141	1.79425	0.0833122	-0.214909	0.602465	-1.15802	0.0801998	0.495625	-0.918038	-1.23392	-0.661379	0.597653	-0.729134	-1.0407
ENSG00000144815	-1.71704	-0.54591	-0.952147	-0.191634	-0.812332	-0.893724	-2.08017	-0.935073	-0.612968	0.187674	0.264565	1.41376	1.04363	0.515287	1.10456	0.121752	-0.844399	1.03191	0.472578	-0.749192	0.898814	1.24698	-1.11745	1.11895	0.290492	-0.262018	0.0336911	2.11644	-0.147001
ENSG00000163513	-1.65923	-1.82208	-1.15307	-0.992957	-0.378983	-1.1281	0.193617	-1.58773	-1.7125	0.5977	0.347786	0.325322	1.33112	1.44775	0.418583	0.99458	0.672604	0.035958	-0.171203	0.125919	1.02354	-0.517801	0.615525	0.79771	1.07159	1.07221	1.00724	0.0171672	-0.972263
ENSG00000111348	-1.29767	-0.813619	0.0250038	0.589083	-0.145741	-0.974847	0.076195	-0.653435	0.42854	-0.226226	1.26926	0.115208	1.37256	1.20276	1.53089	0.360382	0.951585	0.527432	0.496782	-0.577656	-2.93462	-0.664854	1.07775	-0.645537	-1.54705	0.720795	0.40781	-0.85416	0.183374
ENSG00000163629	-1.02965	-1.09023	-0.965612	-0.914536	-2.01924	-0.997142	-2.45969	-1.30212	-0.438613	-0.0877185	0.35134	0.733329	0.928349	1.04295	-0.40003	-0.249285	0.974671	0.640232	-0.377061	0.715267	1.01855	0.700582	1.20492	0.705247	0.306625	0.868741	0.589144	1.12366	0.42734
ENSG00000147251	-0.404362	-0.583367	-0.590218	0.141915	-0.233822	-0.812575	-2.00561	-0.423535	-0.315011	1.24852	0.950934	-0.12656	1.08256	2.18842	0.451849	1.11937	0.452241	0.624419	0.380117	-0.768403	0.306592	-0.611954	0.178728	1.24158	-0.430913	-2.53811	0.938606	-0.365716	-1.0957
ENSG00000169991	-1.57488	-1.03786	-0.877183	-0.588538	-1.65361	-1.1467	-0.502335	-1.13111	-1.96127	-0.0852268	0.420401	0.691129	0.189654	0.396895	0.252362	0.738537	0.595193	-1.05217	-0.747951	0.187403	0.313669	1.2706	1.28831	1.01345	1.24538	1.44599	1.33354	0.285057	0.691272
ENSG00000138795	-0.792553	-1.28079	-0.435958	-0.462562	-1.07741	-1.99032	-1.3619	-0.494066	-1.42555	0.572056	1.37715	-0.652272	0.939833	1.86467	0.159208	0.140113	0.379001	0.175135	-1.11545	0.946598	0.5746	0.24302	1.18703	0.630488	0.434027	0.158775	1.4407	0.984685	-1.11825
ENSG00000143702	-0.91627	-1.27814	-0.848976	-0.732587	-0.293136	-0.821101	-2.38598	-1.04969	-0.173755	-0.291444	0.289865	0.38088	0.483204	0.0178622	0.578801	-0.196115	-1.01592	0.388796	0.797244	0.749207	1.74573	1.13058	-1.87772	0.354272	1.24384	0.426913	1.13684	1.24869	0.90812
ENSG00000169826	-0.700585	-1.52942	-0.692166	-0.561425	-0.589594	-0.533125	-2.90186	-1.52887	-1.26471	0.818375	0.172056	0.952761	1.03084	0.335714	1.23385	0.280351	-0.732583	1.06771	0.440923	0.369185	1.17312	0.24863	0.167649	-0.101005	-0.0946968	1.20672	0.913909	1.07393	-0.255689
ENSG00000070190	-1.55684	-1.06609	-0.262012	-0.771955	-1.11187	0.204458	-0.718215	-1.13527	-0.152212	-0.0791728	0.896209	0.216877	1.1626	1.28414	1.01078	-0.029541	1.33581	0.767654	0.524018	-0.109536	-1.26743	-0.692227	1.94021	0.138659	-2.3032	0.835312	1.08388	-0.262607	0.117579
ENSG00000146112	-1.92327	-1.28357	-0.986344	-0.448264	-0.356745	-1.79937	-0.358732	-1.37114	-1.94938	0.597259	1.21264	0.658807	-0.192416	1.01487	1.4277	0.299895	-0.535283	0.558496	-0.313743	0.489806	1.38826	0.278676	1.61417	-0.339136	0.511496	0.73325	0.369292	0.303912	0.398855
ENSG00000179241	-1.49421	-1.3572	-0.924602	-1.37405	-1.4821	-1.55132	-0.918671	-1.18348	-1.08231	1.51348	0.389583	0.903119	0.295928	0.495543	0.80262	0.313075	-1.16325	-0.106037	0.170937	1.15979	1.23754	1.15951	0.0276305	0.643558	0.999567	0.662266	0.59421	0.954141	0.314719
ENSG00000204271	-1.22588	-1.43145	-1.19235	-0.331102	-0.618528	-0.628632	-1.01505	-1.24501	-0.189135	1.25947	0.0580906	0.937836	0.497997	1.81949	1.13317	0.719749	0.135154	-0.747714	0.691378	0.811974	0.125128	0.499539	0.628135	0.730916	0.422256	-0.557985	0.656714	-2.70033	0.756178
ENSG00000029153	-0.926362	-0.495605	-0.81954	-2.1687	-0.99407	-1.35183	-1.93548	-0.421134	-0.953116	0.679038	0.941576	0.972442	0.363417	1.01439	0.294911	-0.269322	1.08103	1.10439	0.142929	0.350029	1.56102	0.50824	0.279215	0.608006	0.755907	-0.0870994	0.790578	0.682746	-1.7076
ENSG00000124882	-0.418252	-1.07563	-1.02168	-1.87917	0.00306275	-0.653574	-0.596413	-1.13808	-1.35562	1.40941	0.73233	1.29849	-0.590593	0.613355	0.520991	0.441219	0.846785	-0.935898	0.419015	1.40344	-0.523649	1.53392	1.50588	0.260884	0.780202	0.96098	-0.64166	-1.35472	-0.545035
ENSG00000184916	-1.88294	-0.900087	-1.13746	-0.986085	-1.36412	-1.90714	-1.06366	-0.739857	-0.956171	0.106285	0.518992	0.313731	0.285827	1.07367	0.351578	1.27957	1.23366	-0.524983	0.165026	-0.533895	-0.250888	0.14004	0.600653	1.47798	0.441667	0.690722	0.831176	1.18492	1.5518
ENSG00000107819	-1.72853	-1.4046	-1.63484	-1.29761	-0.842651	-0.912558	-0.52127	-0.996063	-2.10089	0.44644	0.612444	1.0697	-0.0859156	0.130624	0.5957	0.422455	-0.193529	0.00318507	0.623962	0.0502064	1.15138	0.441507	1.10886	0.0500054	0.705533	1.62462	0.903332	0.404849	1.37364
ENSG00000184575	-0.773376	-1.28768	-0.37348	-1.32621	-1.04156	-1.57131	-1.85099	-0.984982	-1.0833	0.718604	0.303062	0.143222	-0.0239126	0.351679	-0.252608	-0.605568	-0.147654	-0.114853	0.0718511	1.75558	1.03318	0.900964	2.23075	0.0183708	0.911517	1.04451	0.244254	0.613359	1.09657
ENSG00000018280	-0.826069	-0.0275057	-0.857916	0.263981	-0.147945	0.253829	-0.114295	-0.162948	-0.793903	0.375902	1.29645	0.986412	0.0635719	1.00366	2.31408	1.42105	0.840819	1.57934	0.720967	-0.946272	-1.67372	-0.714503	-1.67372	-0.64007	0.115993	-1.67372	0.102413	-0.642567	-0.443304
ENSG00000006704	-1.5919	-1.17466	-1.59214	-1.13113	-0.33167	-1.48811	-0.571147	-1.70354	-1.32949	0.753476	1.43613	0.267077	0.140674	0.610999	0.446767	1.15281	0.86442	-0.654454	-0.496263	0.831501	0.0320918	-0.266519	1.5237	0.652364	0.788441	1.43283	0.452408	0.286216	0.659114
ENSG00000003249	-0.910531	-0.65221	-2.2805	-1.37258	-1.48791	-1.40953	-0.786847	-1.07056	-1.37656	0.741933	0.805497	-0.158121	0.656354	0.29744	0.269961	-0.225233	0.533854	-0.218994	-0.170571	1.27701	0.95215	0.800775	0.67266	-0.0527626	1.10865	1.41957	1.26738	0.412306	0.957358
ENSG00000153317	-1.10401	-1.21644	-1.11117	-1.07001	-1.09213	-1.24108	-1.29446	-1.13366	-0.959342	1.73852	-0.139233	0.101438	-0.555192	-0.17067	1.01322	0.52963	-0.305641	0.368702	0.685549	1.80701	0.0815491	0.181002	0.572012	0.168742	1.75785	0.278248	-0.572251	1.62401	1.05782
ENSG00000170835	-1.14314	-1.06966	-0.777069	-0.766653	-0.54675	-0.885157	-1.52094	-0.674029	-0.701139	0.604751	1.33072	-0.0138011	-0.685411	2.03499	0.848257	1.42267	-0.168895	-0.365724	0.262638	-0.331679	-0.237716	-0.535474	2.43739	1.32002	0.214938	-1.1868	-0.0382518	0.502424	0.669487
ENSG00000124067	-2.25339	-1.79004	-0.250827	-0.795123	-1.16574	-2.25339	-0.599167	-0.713196	-1.0199	-0.273087	0.868211	0.722023	0.291233	0.596961	0.822702	-0.456324	0.506671	-0.0462893	0.1439	0.313952	1.04007	0.729956	1.48096	0.40377	0.845218	1.32776	0.833621	-0.004114	0.693589
ENSG00000149243	-0.804953	-0.582005	-1.74334	-0.826426	-0.569147	-0.917789	-1.74334	-0.790352	-0.927379	0.57323	0.534547	1.24558	0.453302	0.790773	0.742167	1.12991	-0.862675	1.31558	-0.0505992	-0.0591014	0.576717	1.43641	-0.284206	-0.13231	-0.0635406	-0.572304	-0.281664	2.70306	-0.290135
ENSG00000135046	-0.857024	-1.139	-0.928362	-0.317991	-0.32722	-1.09517	-1.15267	-1.19553	-1.13417	-0.440948	1.28563	0.923644	0.0955331	1.05689	1.23618	-1.25547	0.301584	0.979376	1.00651	0.0790208	0.246256	-0.805434	2.14109	-0.497537	-0.436272	1.57834	0.956194	0.705918	-1.00938
ENSG00000070882	-1.32218	-1.2232	-0.604436	-1.51187	-1.21539	-1.68094	-2.11881	-0.764344	-0.826713	0.736055	1.13656	0.358329	0.423204	0.787502	0.649425	0.138018	0.462058	-0.555374	0.559509	0.319538	0.965897	-0.657977	1.22629	0.705397	0.953127	1.70881	0.344602	0.298279	0.708639
ENSG00000157551	-0.272802	-0.659468	-0.659468	-0.659468	0.0260714	-0.659468	-0.659468	-0.659468	-0.659468	0.291067	1.3485	1.60727	-0.29552	0.830821	3.1339	1.4552	0.732734	1.74676	0.268747	-0.659468	-0.659468	-0.659468	-0.659468	-0.659468	-0.659468	-0.659468	-0.659468	-0.321271	-0.659468
ENSG00000198626	-1.26914	-0.76751	-0.401435	-1.26914	-1.26914	-0.219824	-0.397335	-0.998689	-0.990509	0.672888	0.881742	0.366785	0.556116	1.95645	-0.214031	0.722619	1.42438	0.64281	1.33702	-0.351001	-1.26914	-0.117498	1.59989	0.181301	-1.26914	-0.379463	1.02875	-1.26914	1.08141
ENSG00000167208	-0.965109	-0.0372762	-0.391782	0.0448272	-0.746515	-0.918789	0.0368853	-0.73409	-0.847489	-0.385714	0.728309	1.01251	1.61067	1.21869	1.61009	-0.129968	1.62672	0.577215	-0.872084	-1.24792	-1.24792	0.861029	0.870909	-1.24792	0.781801	-0.189516	1.47825	-1.24792	-1.24792
ENSG00000109846	0.536697	-0.531387	-0.724342	-0.338057	-0.0491475	-1.09601	-0.722003	0.0728989	0.315402	2.21047	1.63528	-0.333718	0.646931	0.523029	2.16145	0.735584	-0.17661	1.03357	1.48745	-0.304763	-1.09601	-1.09601	0.473747	-1.09601	-0.307325	-1.09601	-1.09601	-0.6731	-1.09601
ENSG00000150995	-1.40116	-0.965297	-1.2614	-0.222983	-1.58696	-1.33998	-1.52594	-0.826916	-1.02535	-0.343348	0.476026	1.04995	1.08177	0.860692	0.952124	0.887031	-0.767435	0.287618	0.692023	0.264125	-0.344616	2.35796	-0.151232	0.415595	0.0599624	1.09674	-0.461826	0.838763	0.904067
ENSG00000143226	-1.02931	-0.925877	-0.0270659	-0.436671	-0.755213	-2.00915	-0.655268	-0.920909	-1.14105	0.0845657	1.07822	0.752402	-0.101581	0.847367	2.06712	0.760466	0.625378	1.27776	0.273021	0.511358	0.64876	-0.17388	-2.00915	0.291731	0.149959	0.898197	-1.5724	0.597839	0.893376
ENSG00000260032	-0.875121	-0.919406	-1.48528	-0.957588	-0.73459	-0.8533	-1.92694	-1.29723	-0.947933	0.410323	-0.17662	1.46058	-0.40854	0.18797	0.331673	1.02762	-0.522968	-0.61055	0.0207523	0.848256	1.86036	0.81864	2.13662	0.574166	0.609758	0.951366	0.0323177	-0.118555	0.564214
ENSG00000136048	-1.57268	-1.59347	0.252884	-1.69136	-1.11283	-1.45114	-0.405584	-1.04559	-1.88593	0.416447	0.0797537	0.179199	0.980255	0.878548	-0.145436	-0.475967	0.138968	0.394464	-0.276313	0.670465	0.294076	0.434758	1.54445	1.19045	-0.0657279	1.46732	1.13701	1.05531	0.607672
ENSG00000088826	-1.19219	-1.62316	-1.13499	-0.567061	-0.947042	-0.560141	-0.987368	-1.7186	-2.10351	1.06372	1.20539	-0.0611365	0.52237	1.05702	0.187405	0.738537	-1.27614	0.204501	0.289198	0.735802	0.952464	-0.384396	1.04964	0.499678	0.401618	0.892649	0.825215	0.90581	1.02473
ENSG00000123610	-0.619287	-0.619287	-0.114593	-0.619287	0.424663	-0.619287	-0.619287	-0.619287	-0.619287	0.133601	0.282826	1.83474	0.176738	0.62952	3.47133	1.01638	0.629185	1.97781	0.0656629	-0.619287	-0.619287	-0.619287	-0.619287	-0.619287	-0.619287	-0.619287	-0.619287	-0.619287	-0.619287
ENSG00000187231	-1.52115	-1.96738	-0.90913	-0.724968	-0.418378	-1.06137	-1.56114	-1.05716	-0.641962	0.348059	0.590714	0.532771	0.580535	0.947972	0.180801	-0.69942	0.201126	0.78235	0.639784	0.386848	1.36726	0.724764	2.56705	-0.951867	0.038814	1.21125	0.288952	-0.0415387	0.166408
ENSG00000169245	-0.769282	-1.09128	1.60563	-0.639712	-0.733372	-0.835962	-0.787289	-1.11345	-1.32382	1.04226	0.423177	0.748027	0.972366	0.677223	0.914239	-0.00605157	1.74681	1.81835	-1.12224	0.0840349	-1.32382	0.0590957	1.03258	-0.647601	-1.32382	0.809288	-0.384353	0.748226	-0.579264
ENSG00000055118	-1.34632	-1.07666	-1.25727	-0.654989	-1.20321	-1.4098	-0.905674	-0.933274	-1.59378	0.755847	0.766208	-0.22647	-0.766997	1.06099	-0.00367643	-0.449101	-0.0518171	-0.542397	-0.366807	1.16158	1.55021	0.284744	1.34867	0.666685	0.98072	1.12849	0.858518	0.759732	1.46584
ENSG00000204869	-1.26966	-1.00563	-0.888763	-0.881851	-1.26966	-1.26966	-1.26966	-1.26966	-1.26966	0.144598	0.340213	-0.223777	0.381815	1.42271	-0.0949988	-0.39663	-0.0299419	-0.566182	-0.133836	0.426025	0.96632	-0.252532	1.50966	0.868979	0.208284	1.36238	1.76275	1.23528	1.46311
ENSG00000197860	-0.732016	-0.548229	-0.968625	-0.773826	-0.1006	-0.9969	-2.57031	-0.806047	-1.33934	0.804853	0.32926	1.07259	0.141202	-0.113108	1.18141	-0.407779	-0.898629	0.146703	-0.382953	1.63921	1.53118	1.61586	0.870455	-0.204149	0.896808	0.947127	-0.718412	0.617776	-0.233504
ENSG00000041982	-0.910471	-0.565561	-0.910471	-0.403867	-0.672695	-0.910471	-0.910471	-0.910471	-0.910471	1.26655	0.811988	2.88355	-0.307131	0.639017	1.08657	-0.378418	0.401132	1.19812	0.573277	-0.910471	-0.910471	0.0203204	-0.910471	-0.910471	1.30036	1.13705	0.743354	0.281571	-0.910471
ENSG00000198720	-1.26163	-1.72144	-1.05989	-1.27779	-1.25089	-1.75937	-0.997712	-0.560892	-1.0451	1.12434	1.09824	0.572649	0.153636	0.302897	1.12788	-0.112688	0.733041	-0.675412	0.893687	1.13416	1.02996	0.487845	-0.91526	-0.0135744	1.20967	1.17474	0.0923701	1.08313	0.433405
ENSG00000196950	-0.855053	-0.731827	-0.439218	-0.885325	-1.28826	-1.65152	-2.68448	-0.889613	-1.37914	0.364033	0.461051	0.20744	0.178813	0.413621	-0.413497	-0.249849	-0.186115	0.0805702	0.711742	1.23509	1.49883	0.696239	0.516743	0.173091	0.766246	0.737675	1.01057	1.35337	1.24879
ENSG00000164970	-1.35384	-1.29835	-0.983502	-1.10143	-1.4912	-1.05277	-0.660779	-1.01919	-1.53066	0.647726	0.537226	-0.140443	-0.264894	0.871395	-0.111725	0.217984	-0.101924	-0.0786799	-0.427886	2.2186	0.910778	0.302789	2.18159	0.290232	0.6799	0.939367	0.454822	0.396289	0.968568
ENSG00000187109	-1.23276	-1.26293	-0.77968	-0.929131	-1.28535	-1.08503	-2.90168	-0.58439	-0.888762	0.548621	0.467767	0.563268	0.25847	1.2857	0.0269735	0.231325	-0.333427	-0.317811	0.0529315	0.935844	0.773779	1.62221	0.957097	0.668151	0.694843	1.16503	0.100336	0.857914	0.390697
ENSG00000135069	-0.779748	-0.663586	-0.130001	-1.58378	-1.9703	-1.90246	-1.24367	-0.490544	-1.53619	0.340915	0.299933	0.0501385	0.078281	0.496742	-0.595891	-0.578261	0.334755	-0.013807	0.157235	1.44534	0.986214	0.882191	1.93803	0.234809	0.90831	0.876322	0.62108	0.626591	1.21135
ENSG00000230590	-0.983346	-1.45709	-0.570091	-0.257704	-1.61311	-1.02367	-1.39239	-0.900765	0.892567	0.309376	0.101618	-0.232608	0.629172	2.00244	-0.180345	1.40492	0.131039	0.867572	1.36809	-0.043756	-0.84544	-1.04929	1.14494	-0.102456	-1.21353	0.0254993	0.428468	1.14662	1.41327
ENSG00000151883	-1.16041	-0.996592	-0.991505	0.437833	-0.478109	-1.11509	0.766142	-0.999803	0.0683368	0.634153	-0.892574	0.816249	1.09988	0.80547	0.935141	0.453542	0.450191	0.946779	0.776281	-0.241906	-2.30344	0.220953	1.22504	-0.416667	-2.30344	0.628115	0.901444	1.09049	-0.356492
ENSG00000165424	-1.84174	-0.714517	-1.47884	-1.10166	-0.85089	-1.16788	-0.128178	-1.23249	-1.44469	1.34978	-0.24016	1.14798	-0.547404	-0.0194734	0.913812	1.38146	0.274735	-1.05708	0.585	1.05115	0.858144	1.51763	-0.0779102	1.11609	0.170883	1.07907	0.62246	-0.413723	0.24844
ENSG00000101335	-1.35718	-0.774691	-1.2677	-0.220185	-0.904574	-1.6614	-0.63085	-1.4145	-1.09549	1.08015	0.988426	1.11826	-0.165531	-0.260198	1.27239	1.04647	0.068861	-0.478472	0.567998	1.14051	0.458351	0.97344	0.198823	0.0352654	1.30695	-0.522855	0.636031	-1.6614	1.52308
ENSG00000198535	-0.720654	-0.560646	0.641508	-0.794479	0.234284	-0.795434	-0.544869	-0.201508	-0.997108	0.350169	1.22325	0.446579	2.2239	-0.0542268	0.62697	0.079612	1.94688	0.516182	0.530166	0.613096	0.116129	-1.56985	-1.60685	-1.50698	0.52734	-0.114942	0.976564	0.301074	-1.88616
ENSG00000161791	-1.27729	-1.17159	-1.44547	0.0880717	-1.09277	-2.07801	-0.388543	-1.25929	-0.901314	0.307566	1.05843	1.39814	0.743792	-0.549552	1.16749	0.945943	1.43157	0.740392	0.0211855	0.452504	-0.00460074	1.22044	-1.18567	0.509757	-0.318616	-0.00641425	0.0882379	1.57558	-0.0699733
ENSG00000155099	-0.976853	-1.60392	-1.16235	-0.849595	-0.420198	-1.29652	-1.56159	-1.11308	-1.18918	1.20503	0.220626	0.595617	-0.610432	0.523294	1.0712	0.897088	-0.662045	-0.351744	0.0842664	1.62352	1.34755	0.924362	0.886491	0.432319	1.2592	-1.05405	0.171453	0.552243	1.05729
ENSG00000196923	-1.60133	-1.64882	-1.46717	-1.43912	-0.74617	-1.4966	-0.523317	-0.722873	-1.32492	0.216453	0.857234	1.31272	0.244163	-0.0950927	0.698871	0.351617	-0.364217	1.0128	0.293136	0.56934	1.4301	-0.2113	1.19795	-0.348783	-0.155497	1.21167	0.284402	1.49093	0.973818
ENSG00000186908	-0.866722	-1.70096	-0.668663	0.0923202	-0.273262	-0.70379	-3.31126	-0.653804	0.291454	0.46426	1.06427	0.214196	0.880616	1.73946	0.551324	0.0656736	-0.968272	0.695752	1.4386	0.0829144	0.0317074	-0.156576	0.994858	0.270093	-0.34773	-0.835539	0.767705	0.440756	0.400623
ENSG00000197763	-1.1244	-0.656733	-1.08145	-1.03689	-1.72783	-1.15335	-1.77739	-1.43783	-0.231446	1.00283	-0.730305	0.652424	0.800328	0.355453	-0.213314	0.544119	0.608269	0.0271893	0.102855	1.25648	-0.74974	1.24377	-0.377554	0.425322	0.230602	1.79754	0.748504	1.14525	1.3573
ENSG00000255874	-1.21254	0.392352	-0.974765	-0.241744	-0.850881	-1.27118	-1.42936	-0.910104	-1.35783	0.585914	1.14704	1.08955	1.1276	1.36222	0.209498	0.0667917	0.733385	0.00198425	0.632611	0.85314	0.290294	0.368122	0.399603	0.484722	-2.41212	-1.14455	1.5134	0.743568	-0.196727
ENSG00000235106	-1.15618	-1.02004	-1.6585	-1.3008	-0.780669	-0.655172	-0.683304	-0.792538	-1.0816	0.85133	0.906214	1.15798	0.56984	0.343659	0.231698	0.569259	0.523254	-0.136898	-0.0329476	0.795659	-0.394032	1.20017	-2.1716	0.524522	0.560874	0.672027	2.27588	0.829505	-0.147598
ENSG00000160932	-1.9483	-1.10048	-0.755685	-1.00083	-0.612657	-0.885727	-1.00729	-0.8725	-1.2274	0.759717	0.978967	1.03333	-0.294245	-1.42106	0.795104	1.21241	0.927538	0.4161	0.68284	0.767454	0.690838	0.794962	-1.9483	0.715306	0.961789	0.104735	0.541862	0.825	0.866532
ENSG00000163817	-0.917319	-0.445794	-1.41562	-1.21731	-0.666065	0.122595	-0.710197	-0.613586	-1.70663	-0.759664	0.942226	1.04965	-0.633604	1.45599	0.621469	0.846001	1.10238	-0.0528753	0.797118	-2.05351	0.661403	0.529514	1.47171	0.546753	1.04843	-0.121597	-0.0221872	-1.0817	1.22242
ENSG00000047644	-1.97117	-1.34972	-1.06727	-1.18498	-1.55027	-1.18506	-0.528693	-1.22691	-1.52796	1.12418	0.20356	0.278223	0.407803	0.499832	0.965308	-0.265918	0.160087	0.0655923	-0.371574	0.928754	0.22383	0.900951	1.17075	0.460703	1.44697	0.2331	0.919489	1.26599	0.974411
ENSG00000141424	-1.08231	-1.63056	-0.780999	-0.958618	-0.711196	-1.18472	-2.15437	-1.27988	-1.36457	-0.141596	0.200869	0.719954	0.749577	0.710838	0.0641253	-0.792087	-0.0785396	-0.0463042	0.584362	0.60613	1.32633	1.42295	0.160182	0.677644	0.922185	1.00813	0.739975	1.50165	0.810868
ENSG00000100228	-1.61852	-1.14721	-1.49517	-0.875679	-0.809486	-1.73282	-0.470463	-0.886559	-1.2015	0.169266	1.12161	1.46539	0.894071	1.27199	-0.722139	0.821792	0.829303	-0.018222	0.643114	0.00800867	-0.242839	1.00628	-1.29288	1.34014	0.692076	0.299073	1.14798	0.235709	0.567684
ENSG00000100350	-0.965171	-1.14652	-0.224841	-0.946216	-1.55968	-0.922618	-1.37991	-0.377792	-0.928199	-0.066476	0.357105	0.920977	0.108806	0.627349	-0.0857668	0.687866	-0.442209	1.07848	-0.0307833	-0.2221	0.189342	1.45853	-1.02683	0.641086	1.13565	-0.820436	-0.0635662	2.93193	1.072
ENSG00000113739	-0.384453	-0.638212	-0.377516	-1.00657	-0.812717	-1.50684	-0.946981	-1.02116	-1.27183	0.350625	0.447842	0.534917	0.704421	-1.76566	0.154527	-0.417069	0.843386	0.710777	0.712343	0.363301	0.354415	1.0319	-1.76566	-0.797704	1.0592	1.26915	1.46042	1.47608	1.23907
ENSG00000154016	-0.514717	-1.00111	-0.84564	-0.318998	-0.658161	-1.35235	-1.35235	-1.03459	-0.623998	1.83233	1.38374	-0.0347409	1.34344	1.4102	0.0660973	0.412319	0.687181	0.0840208	0.295216	-0.273607	1.92107	0.000741098	-0.447744	-1.35235	0.147091	-0.307047	1.87543	-1.00989	-0.33158
ENSG00000140379	-0.415021	-0.631691	-0.0213348	-0.289788	0.476107	-0.888722	0.412968	-0.368142	-0.483032	0.357445	0.809148	1.55441	-0.0274783	0.705367	2.77892	1.32924	1.08842	1.69362	0.806796	-0.888722	-0.888722	-0.888722	-0.888722	-0.888722	-0.888722	-0.888722	-0.888722	-0.888722	-0.888722
ENSG00000276023	-1.80582	-1.28837	-0.83429	-1.30693	-1.16029	-1.61031	-0.711886	-0.963272	-1.89497	0.491838	0.72894	1.30864	-0.192962	0.424603	1.04284	0.461186	0.111637	-0.376178	-0.245683	0.568215	1.04753	1.46077	0.471478	0.611361	1.35621	0.687757	0.360005	0.862412	0.395526
ENSG00000229891	-2.28529	-0.742752	-1.79038	-0.599777	-0.76514	-0.91734	-1.22939	-0.754494	-0.721228	-1.07843	0.965855	0.693949	-0.294274	1.00418	0.574389	1.31288	-0.123632	-0.338675	0.691002	0.000132968	1.49024	1.11635	-0.300133	1.28288	0.336616	0.678758	0.247548	-0.0224665	1.56863
ENSG00000171759	-0.64766	-0.683839	-1.05178	-1.05178	-1.05178	-1.05178	-1.05178	-0.853405	-1.05178	1.10688	0.8418	-0.141282	-0.0110547	1.50054	0.172007	0.728311	-0.675174	-1.05178	0.961749	1.39184	-1.05178	0.0769129	2.17319	0.439567	0.825365	0.0300034	0.758914	-1.05178	1.47136
ENSG00000088970	-0.744392	-1.37822	-1.26912	-0.598923	-0.812549	-0.270614	-2.4084	-0.684808	-0.659966	0.64055	1.54918	-0.484004	0.329111	1.68799	0.0481587	1.21184	-0.637758	-0.117918	-0.00085303	0.0574476	0.0840154	-0.589451	1.38279	0.579638	-0.802354	1.08326	1.76768	0.237075	0.800588
ENSG00000247844	-1.47725	-1.53109	-0.962431	-1.84864	0.0358295	-1.58507	-0.195524	-0.819991	-2.0326	0.780937	0.490793	1.06249	1.13953	1.60782	-0.0716765	0.703926	0.988213	-0.652975	0.0699973	0.264368	0.215274	0.639893	1.58456	0.657465	0.487471	0.535454	-0.0639055	0.0373206	-0.0601827
ENSG00000107798	-1.70827	-0.420532	-0.757761	-0.87729	-1.97976	-0.946594	-1.03839	-1.90005	-0.789207	0.603325	0.728778	0.735997	0.723512	-0.00928024	1.28634	1.1457	-0.205231	0.971817	0.614238	0.190473	-1.11502	0.388252	0.272393	1.21921	0.898929	0.470638	-0.444716	1.69163	0.25086
ENSG00000258227	-0.801507	-0.441523	-0.282186	-0.801507	-0.21573	-0.334492	-0.801507	-0.801507	-0.801507	0.832896	1.8479	1.20304	-0.423796	1.94179	2.11586	0.612069	1.25695	1.92744	0.0433879	-0.801507	-0.801507	-0.801507	-0.801507	-0.801507	-0.801507	-0.801507	0.0114906	-0.45052	-0.026495
ENSG00000128422	-0.679205	-0.719472	-1.12901	-1.12901	-0.45217	-1.12901	0.301589	-0.634691	-0.308699	0.230725	1.65384	2.2907	0.0638953	-0.422152	1.34141	0.21389	-0.149419	0.768287	1.6082	-1.12901	0.815059	1.28162	0.282824	-1.12901	-1.12901	-1.12901	0.719647	0.587601	-0.890424
ENSG00000113946	-1.1688	-1.56661	-0.530809	-1.56661	-1.56661	-1.10364	-1.56661	-1.56661	-1.234	0.344886	0.790718	0.67496	0.715289	0.214522	0.629903	0.510337	0.10898	0.310276	0.568562	0.435279	-0.38558	1.11833	0.703865	-0.105546	1.48837	0.393765	1.25059	0.695333	1.40745
ENSG00000271361	-1.9756	-1.62747	-0.800791	-0.437783	-0.127043	-1.24522	-0.547035	-1.66066	-0.725852	-1.02161	0.933451	0.378287	1.11761	0.85078	0.771935	0.727162	0.580831	0.186874	-0.0416405	-1.9756	1.06991	0.380346	0.145553	1.08916	0.460126	1.30423	0.772653	0.811403	0.606002
ENSG00000061656	-1.09152	-1.34871	-1.15479	-0.993839	-1.14635	-1.42064	-1.60393	-0.892799	-0.968029	0.636892	0.676623	-0.126545	-0.643725	0.13528	0.604127	0.397569	0.138604	-0.648759	-0.297482	1.56032	1.57036	1.34558	1.44243	0.615876	0.914623	0.957145	0.930243	-0.423423	0.834868
ENSG00000108821	0.233012	0.484422	-0.087866	0.202599	-0.865632	-0.591263	-0.59854	-0.859255	-0.884745	1.10119	1.59194	1.38222	0.457647	0.801007	0.970148	0.221654	0.258125	0.401171	0.624847	0.213905	-0.459387	-0.10019	1.09746	-3.65737	-0.47491	0.474525	-0.553494	-0.745967	-0.637251
ENSG00000105948	-1.0107	-1.07342	-0.390045	-0.906951	-1.22054	-1.36343	-1.93566	-0.436007	-0.450398	1.44866	1.13288	0.86214	0.56514	1.21926	0.399619	0.592517	0.104278	-0.23138	0.52715	1.61962	0.214255	0.628719	-2.27412	0.691388	1.15657	-0.46195	0.00297065	0.559278	0.0301718
ENSG00000124171	-1.01814	-0.698637	-1.68428	-1.11232	0.084919	-0.487785	-1.22278	-1.10854	-1.36826	0.739303	0.649383	1.18561	-1.12327	0.448434	0.986999	0.769865	-0.525993	-0.150688	-0.121629	1.10004	0.269946	2.18516	2.25581	0.142383	0.527035	-0.42837	-0.0125213	0.15427	-0.435945
ENSG00000112559	-1.64958	-1.12385	-0.201678	-1.64958	-0.854023	-1.64958	-0.126379	-1.64958	-1.64958	0.788727	1.22435	1.65622	1.08657	0.82658	0.722944	-0.613609	-0.178482	0.381253	0.727338	0.622359	0.553229	0.39555	1.20136	-0.738455	0.358703	0.423194	0.705319	0.58207	-0.171372
ENSG00000184489	-1.49005	-0.962333	-0.203253	-0.942642	-1.4215	-1.50972	-0.445812	-1.28345	-1.52433	1.84278	1.11616	-0.489506	1.77857	0.777707	0.758105	1.6112	-0.11848	-0.11586	-0.177538	0.905624	1.03147	0.3298	-0.071736	0.469839	0.404723	-0.269289	-0.296937	-0.554649	0.85109
ENSG00000249859	-1.15498	-1.97345	-1.32447	-0.90649	-0.942286	-1.94505	-1.3127	0.583306	-1.79854	0.812712	0.741693	1.03771	0.670596	1.11317	0.996299	0.758876	0.792674	-0.0243955	0.891552	-0.355094	0.0965352	0.677921	1.06572	-0.349792	0.0344444	0.94715	0.00700261	0.691276	0.168603
ENSG00000124177	-0.711058	-1.31431	-1.76978	-0.468486	-1.42213	-0.744575	-2.11648	-1.54039	-0.0368473	1.34572	-0.219443	0.663029	0.305067	1.14074	0.441184	0.937428	-1.00588	-0.07307	-0.159801	1.14994	1.35539	1.3986	0.162663	0.68458	0.250549	0.0747567	0.957025	0.76077	-0.0452014
ENSG00000251026	-1.15373	-1.15373	-1.15373	-1.15373	-1.15373	-1.15373	-1.15373	-1.15373	-1.15373	0.0613253	0.895134	0.359361	-1.15373	1.36234	0.743699	0.817043	0.640544	1.07624	0.623851	-0.231165	-0.159595	0.523827	0.345179	0.807545	0.865908	-1.15373	1.15523	1.75413	1.05045
ENSG00000166750	-1.95184	-0.195904	0.506609	0.424258	-0.283377	-0.00101698	-1.48468	-0.367337	-1.56876	-0.98818	0.824188	1.33862	0.848978	0.986833	0.697019	0.447187	0.701185	0.953523	-0.599251	-1.64066	-0.729164	0.751571	1.315	0.317911	-0.321627	0.23818	0.800299	0.957819	-1.97738
ENSG00000143847	-0.969502	-1.46943	-1.46943	-1.071	-1.28242	-1.46943	-1.46943	-1.22402	-0.797984	0.202177	0.940064	0.393161	-0.488779	0.235257	-0.262605	-0.167896	0.423051	0.265435	-0.165754	0.97643	1.08516	1.1652	-0.115872	1.27228	0.655661	0.822768	1.24034	1.69821	1.04836
ENSG00000151718	-1.14323	-1.1351	-0.814573	-1.47559	-0.656065	-1.04314	-1.30651	-1.26938	-0.712169	1.30535	1.06108	1.36113	-0.386341	-0.383254	0.629008	-0.427545	-0.71433	0.803446	0.444898	1.49995	0.933544	1.86884	-1.07803	-0.587134	0.420286	0.867793	0.583574	0.706495	0.646992
ENSG00000100985	-0.983793	-0.0728593	-0.579335	-0.330492	-0.093394	-0.620072	0.729864	-0.304789	-0.40242	0.824981	1.69234	0.274947	0.209099	1.70961	2.33172	0.743342	1.28242	1.58885	0.636689	-0.983793	-0.0559396	-0.983793	-0.983793	-0.983793	-0.983793	-0.983793	-0.983793	-0.710437	-0.983793
ENSG00000143412	-1.5638	-1.06224	-2.44441	-0.637742	-1.34251	-1.14829	-0.82435	-1.22611	-0.909004	0.873821	0.146316	0.461106	-0.590576	0.659642	0.383045	0.749294	-0.710592	0.117193	0.208947	0.885101	1.10082	0.625234	0.210756	1.00142	0.916453	0.761903	0.758399	1.46264	1.13753
ENSG00000039139	-0.565582	0.0506429	0.546909	-0.370373	-1.15953	-1.40104	-1.40104	-0.86229	-0.848089	0.149785	0.157184	0.845237	2.1698	1.90891	-0.399288	0.967078	-0.242979	1.30601	1.0766	0.0984552	-1.40104	-0.455621	-1.40104	0.0332768	-0.328583	0.523448	0.414176	1.41364	-0.824667
ENSG00000115866	-0.93093	-1.20671	-0.362799	-1.18963	-0.584647	-1.16789	-2.80154	-0.867741	-0.761754	0.736027	0.604443	0.230912	0.516286	0.168268	0.682759	0.306913	-0.344788	-0.128838	-0.0136369	1.01435	1.49311	1.13922	-0.820437	1.07898	1.39999	0.792424	-0.437931	1.45547	0.000126257
ENSG00000163739	-0.60048	-0.806609	0.622075	-1.02095	-0.26538	-0.541317	0.553251	-0.356508	-0.166868	0.47245	1.08975	1.48424	1.17317	-0.111477	1.80415	-0.315028	2.02201	0.273289	0.992947	-1.40857	-1.49164	0.166472	-0.996511	-1.85402	0.380028	0.843391	-0.332991	-0.416418	-1.19245
ENSG00000099985	-0.395088	-0.741472	-0.293206	-0.0174094	0.557711	-0.338355	-0.290386	-0.741472	-0.741472	-0.187388	0.0597785	1.70347	-0.741472	0.654463	3.04677	1.87543	1.36107	1.3925	0.326504	-0.741472	-0.741472	-0.741472	-0.741472	-0.741472	-0.741472	0.183264	-0.741472	-0.741472	-0.741472
ENSG00000103569	-0.831648	-0.580007	0.331262	-0.0913218	0.735365	-0.831648	-0.0978038	-0.00141881	-0.597107	0.516241	0.287622	1.59983	-0.391459	1.02875	2.92965	1.30911	0.857005	1.7388	0.40526	-0.831648	-0.831648	-0.831648	-0.831648	-0.831648	-0.831648	-0.831648	-0.831648	-0.831648	-0.831648
ENSG00000135744	-0.880151	-0.607417	-1.16249	-0.417356	-0.856158	-1.16249	-1.16249	-0.649515	-1.16249	1.62334	0.776539	0.197974	-0.133645	1.42344	0.475347	1.29609	0.776622	-1.16249	1.17049	1.4586	-1.16249	0.343791	1.45614	-1.16249	0.460971	-0.408739	-0.0677064	-0.618321	1.31708
ENSG00000213160	-0.773856	-1.18409	-0.644544	-0.822727	-0.667781	-0.741505	-2.92416	-0.966967	-0.598152	1.73616	-0.101486	0.569278	0.812348	1.72444	0.814997	0.677637	-0.0913156	0.29227	-0.185442	1.04673	1.33277	-0.241651	-0.642782	-0.185014	0.993453	-0.332556	0.146857	1.14143	-0.184333
ENSG00000054598	-1.03774	-1.07167	-0.940801	-1.36733	-0.547396	-1.36733	-0.250846	-0.65127	-1.09176	0.661059	1.2112	1.20618	-0.694589	-0.311928	1.44844	0.970493	1.5807	-0.750738	0.0536224	0.213538	0.711408	0.808257	0.107992	0.714897	-0.105155	1.39471	1.55245	-1.07906	-1.36733
ENSG00000115507	-1.40567	-1.40567	-1.40567	-0.940174	-1.40567	-1.40567	-0.674423	-1.40567	-1.11028	-0.218431	1.1407	0.517776	0.55339	1.2294	-0.810797	0.920048	0.245827	0.261157	-0.0423165	0.44632	1.05597	0.92635	1.45556	0.95732	-0.435482	0.985241	0.806921	1.21744	-0.0534929
ENSG00000115009	-0.186756	-0.713894	-0.201479	-1.39311	-0.139998	0.472405	0.318258	-0.718934	0.456763	1.26507	1.18301	0.485551	0.593048	0.869668	1.28832	0.600193	1.76656	0.930685	0.503682	-1.3525	-0.0343509	-0.926049	0.827743	-2.4112	-0.159366	-0.720907	-0.465014	-0.183369	-1.95403
ENSG00000214039	-1.14134	-0.961282	-1.14134	-0.721766	-0.73147	-1.14134	-0.725884	-1.14134	-1.14134	1.35936	0.814556	1.15813	-0.13617	1.4666	0.65699	1.00021	-1.14134	-0.512248	0.337839	1.22036	1.2689	0.797807	0.772954	0.966694	0.57509	-0.605481	-1.14134	-1.14134	1.12956
ENSG00000119535	-0.98855	-0.328598	0.238845	0.130491	0.263655	-0.194463	0.0509902	0.00423893	-0.137108	0.328778	0.624282	1.50601	0.0405052	0.679661	2.60209	1.72749	0.912791	1.51476	0.909645	-0.98855	-0.98855	-0.98855	-0.98855	-0.98855	-0.98855	-0.98855	-0.98855	-0.98855	-0.98855
ENSG00000177119	-2.07609	-1.4192	-1.73776	-1.67139	-0.332179	-1.88544	-0.811495	-0.836483	-0.488656	0.720831	0.655487	0.239377	0.588948	0.626996	0.11087	-0.0770096	0.173628	-0.496516	0.225629	1.01419	1.10721	1.22343	0.928972	-0.0959821	0.853962	1.2089	0.802564	0.689867	0.757341
ENSG00000153250	-1.03304	-0.719075	-0.772088	-0.0816224	-0.68852	-1.07108	-1.81117	-0.899639	-0.882568	1.30245	0.469374	1.24796	-0.885415	0.217993	1.7962	-0.555388	-0.139166	0.717409	1.1301	1.1497	-0.554479	0.872244	-0.12777	-1.00772	1.43535	-0.988946	-0.486403	0.884786	1.48054
ENSG00000215105	0.340436	-0.153208	-0.616531	0.126694	-0.801271	0.0399768	-2.05846	-0.407717	0.0061523	1.81611	-0.258393	0.96665	0.478734	1.70801	-0.433055	1.13222	-0.859027	0.365852	1.31646	0.841863	-1.62189	-0.322717	-1.0006	0.799096	-1.06337	-1.89377	0.940628	0.193109	0.418005
ENSG00000181652	-1.3658	-1.3658	-0.727347	-1.3658	-1.02936	-0.782191	-1.3658	-1.11414	-1.10653	0.164697	1.16663	1.17481	-0.133084	0.466018	0.716134	-0.446017	-0.307985	0.756834	0.242018	0.121539	1.35183	-0.294202	2.19746	-0.55686	0.813425	0.285533	0.0242081	1.76185	0.717933
ENSG00000226476	-1.0547	-0.841647	-1.2076	0.22861	-0.965389	-0.789575	-1.76508	-1.53414	-0.307103	0.97776	1.13283	-0.949289	1.46713	0.667887	0.308457	0.707527	-0.0903493	0.672922	0.753344	0.525194	0.00648043	-2.48751	0.187029	0.383543	0.566716	0.531837	1.30616	0.792039	0.776901
ENSG00000018408	-0.981025	-1.00681	-0.907344	-0.463717	-1.07661	-1.23153	-1.23153	-1.23153	-1.02208	0.923832	0.0693364	1.43258	-0.275397	-0.499089	0.754203	-0.685879	-0.845575	0.311742	0.321562	1.393	0.703956	1.74314	-0.65278	-0.578036	0.76875	1.91493	0.0989681	1.10138	1.15153
ENSG00000162004	-1.57208	-1.26322	-1.12651	-1.57208	-1.06949	-1.57208	-1.57208	-0.553063	-0.807563	1.12227	0.909537	-0.0163129	0.68652	0.317005	0.425226	0.705579	0.65578	-0.103843	0.333204	0.461729	0.249	-0.152329	-0.0308948	1.2601	-0.626566	0.957118	1.94026	0.641268	1.37353
ENSG00000107560	-0.780537	-1.20198	-0.483284	-0.77282	-0.981298	-0.860181	-2.81365	-1.31974	-0.58168	1.54429	0.111425	-0.431252	0.378207	0.0657768	0.429551	0.196593	-0.221232	0.086924	1.35738	1.00514	-0.0468026	0.111542	-0.599276	0.521682	1.32194	0.469756	0.498456	1.17752	1.81754
ENSG00000165912	-1.13748	-2.00831	-1.37883	-1.07121	-1.56202	-1.1486	-0.619356	-0.886268	-1.23679	1.47717	0.859907	0.466777	-0.168638	0.964134	0.46533	-0.0696516	-0.548528	-0.10574	-0.484703	1.40424	0.935226	0.74247	1.43703	0.0859909	0.902084	0.944101	0.667036	0.764121	0.310506
ENSG00000130702	-1.53676	-1.65682	-2.1757	-0.939371	-0.647902	-1.34031	-0.479646	-1.09823	-0.19012	0.749924	0.469297	0.666983	0.148765	0.873978	-0.357385	0.0918226	-1.20205	0.312396	0.697299	1.07089	1.19165	0.328651	1.53729	-0.215936	-0.126344	1.46386	0.423509	1.19941	0.740845
ENSG00000042832	-1.55195	-1.17903	0.44381	-0.91915	-0.414712	-0.852433	-0.254348	-0.716741	-1.21987	0.629701	1.92318	0.584326	1.78175	0.824728	0.067171	0.651925	0.157812	0.245724	0.787888	-0.63575	-1.93801	-0.155395	-0.65381	1.56229	-0.4596	-0.229481	-0.441055	0.163877	1.79715
ENSG00000139278	-1.31569	-0.922829	-1.39772	0.39115	-0.947611	-0.78049	-1.5768	-0.905928	-1.25977	0.704544	2.99175	0.684046	0.140873	-0.123323	0.98068	-0.120018	1.37121	0.317645	-0.191609	0.512953	1.39271	0.322327	-0.220185	-0.306612	-0.248156	-0.00121476	0.87868	0.368858	-0.739469
ENSG00000163132	-1.06911	-1.40759	-0.710683	-0.514283	-1.40759	-1.40759	-1.40759	-0.792611	-0.553423	0.779659	1.12971	0.951775	1.53649	0.743238	0.287041	0.912723	0.938852	-1.01645	0.727973	0.591832	0.518938	1.04609	-0.0582325	0.369108	-1.40759	0.757394	0.818409	-1.40759	1.05113
ENSG00000254166	-1.77972	-1.46906	-1.34784	-1.13823	-1.03685	-1.25323	-0.257553	-0.443881	-2.15102	-0.0846621	0.695557	0.649801	1.1645	1.37091	-0.256069	0.333372	0.844842	0.000993822	-0.146492	0.513421	0.334838	0.65672	2.12447	0.649284	0.209551	0.861746	0.0231504	0.504453	0.426995
ENSG00000092758	-0.787078	-0.479028	-0.926193	-0.729934	-0.841611	-1.78182	-1.47385	-0.503684	-1.14249	1.03089	1.17677	-0.287096	1.34248	-0.0668575	1.63359	0.134224	-0.419186	0.712738	0.160325	0.557021	0.897711	-0.841318	-0.394158	-1.47692	1.47418	0.0212678	1.83353	0.700132	0.476361
ENSG00000236452	-1.46232	-1.46232	-0.647867	-0.94111	-1.03313	-1.00196	-1.46232	-1.46232	-0.902229	1.33282	1.09079	0.0111421	0.731216	1.63815	-0.796248	0.677694	-0.289302	0.289215	0.747404	0.528307	1.80833	0.648079	-0.548411	0.614048	-0.376012	0.0181058	0.544374	0.256354	1.44954
ENSG00000112541	-0.775072	-0.54568	-0.775072	-0.240543	-0.775072	-0.775072	-0.775072	-0.775072	-0.775072	0.0842623	0.552854	0.480214	-0.373804	2.37048	0.0345405	-0.775072	-0.539433	1.2899	0.856067	-0.775072	1.26087	-0.156023	2.41882	-0.775072	-0.775072	-0.775072	1.14707	1.43634	-0.775072
ENSG00000115363	-1.29177	-1.29177	-0.710784	-1.29177	-1.29177	-0.613695	-1.29177	-1.29177	-1.29177	0.620205	1.01273	0.708026	0.0106672	0.879642	0.173884	-0.901291	0.863169	0.142959	0.604982	1.34126	1.30873	1.01822	0.433678	-1.29177	0.987394	-0.538441	1.08021	0.719897	1.19274
ENSG00000142089	-0.605381	-0.868519	1.46991	-1.37111	-1.15691	-0.983161	-0.711091	-0.295322	-1.07467	1.61556	1.36451	0.258688	0.933786	0.577418	1.40696	1.16039	1.50038	0.445189	0.841196	-0.245197	-0.998966	-1.48347	-0.0136165	0.406659	-1.52533	-0.522339	-0.550384	0.478574	-0.0537449
ENSG00000163734	-0.609918	-0.416452	0.681139	-1.28514	0.0157103	-0.389987	0.754781	-0.0565386	0.164054	0.604328	0.728928	1.8588	0.959844	-0.288074	1.40071	0.953723	1.82464	0.22399	0.997217	-1.28503	-1.80802	0.140682	-1.18193	-0.854313	0.0245828	0.375586	-0.763213	-0.962152	-1.80795
ENSG00000147889	-1.27592	-0.98463	-1.18723	-0.459449	-0.585924	-1.57747	-0.788606	-1.02959	-1.15051	-0.24066	1.19896	1.025	-0.961965	0.750376	-0.28091	1.13779	0.781755	0.758355	-0.376554	-0.74668	1.50455	1.00162	1.5951	0.946804	-0.74937	-0.242937	1.11973	1.34034	-0.521981
ENSG00000127947	-0.740309	-1.62034	-0.460319	-1.38085	0.0643852	-0.889439	-1.75221	-1.88178	-1.32194	1.18876	0.930005	-0.0711725	0.168494	0.418347	0.466443	-0.0299201	-0.402683	-0.207272	-0.213105	1.26347	1.32604	0.0193197	2.21584	0.176811	0.925559	0.899226	0.348148	0.703511	-0.143024
ENSG00000196083	-0.44046	-1.20753	-0.366462	-0.865987	-0.597791	-1.26062	-1.80137	-1.26812	-0.748963	1.21838	0.746705	0.00535574	0.985403	-0.691462	1.59745	0.512504	-0.617533	0.909288	0.531121	1.00131	2.04952	0.745469	-0.976573	-0.142274	-0.197669	0.124409	1.12779	0.857772	-1.22968
ENSG00000124731	-0.855068	-0.387324	-0.215278	0.097375	0.399194	-0.855068	0.288814	-0.426391	-0.595256	0.345503	0.844568	1.72438	-0.103273	0.980587	2.7328	1.49859	0.686317	1.65426	0.735967	-0.855068	-0.855068	-0.855068	-0.855068	-0.855068	-0.855068	-0.855068	-0.855068	-0.855068	-0.855068
ENSG00000170525	-1.06369	-1.20426	-1.24963	-1.2934	-0.44717	-1.18012	0.555224	-1.4664	-1.57777	-0.582001	1.19519	0.204959	-0.829847	-0.0490624	1.12149	0.107376	1.09014	0.226041	-0.0120244	0.181222	1.18001	2.10761	-0.804356	0.7894	0.362626	0.728725	1.39482	0.872287	-0.3574
ENSG00000240204	-1.68111	-1.31227	-1.68111	-0.59598	-0.841509	-1.68111	-1.14566	-0.934072	-1.33733	0.998836	0.834638	1.53728	-0.445216	0.606424	0.804303	0.895192	-0.701406	0.258781	0.549215	0.803356	0.912125	1.15058	-0.313381	0.996426	0.899538	0.759044	-0.190927	0.702062	0.153269
ENSG00000171049	-0.768674	-0.453958	0.293379	-0.306419	0.17045	-0.360385	-0.768674	-0.768674	-0.475344	0.458958	0.399516	1.63321	0.0801098	0.753757	2.90726	1.60594	0.494489	2.01353	0.778267	-0.768674	-0.768674	-0.768674	-0.768674	-0.768674	-0.768674	-0.768674	-0.768674	-0.768674	-0.768674
ENSG00000171757	-1.05087	-0.536253	-0.518376	-0.712342	-0.927754	-1.2969	-1.22522	-0.80769	-0.86434	0.429573	1.02668	0.478977	0.821323	1.01945	0.147864	-2.01544	0.282808	0.488776	0.680286	1.13809	0.00386254	0.613884	0.245423	-2.01544	-0.290987	1.06367	0.76844	1.72806	1.32445
ENSG00000133740	-1.67616	-1.47449	-0.47395	-1.57275	0.214772	-1.632	-0.723428	-1.2888	-1.88175	0.861996	-0.22758	0.568817	0.404264	0.265548	0.893737	0.927586	0.307217	-0.0685096	-0.45738	1.11428	1.24211	1.07253	-0.292334	0.338157	1.59829	0.977956	0.562514	0.716461	-0.29711
ENSG00000188906	-1.02983	-0.445374	-0.255777	0.215108	-0.014687	-0.683858	-0.642688	-0.489702	-0.133495	-0.12349	0.417802	0.976151	-0.56333	0.058394	2.02508	1.26614	1.56702	1.50018	1.76503	-1.02983	-1.02983	-1.02983	-1.02983	-1.02983	-1.02983	-1.02983	1.53161	0.724244	-0.455686
ENSG00000119729	-1.39305	-1.1731	-0.184375	-0.949457	-0.844247	-0.955421	-2.38343	-0.552521	-1.47151	0.838749	0.712225	0.406824	0.505274	-0.450679	0.654546	-0.257993	-1.68636	0.746511	0.248154	1.21458	1.30603	0.52543	1.13727	0.101783	1.19032	0.457616	0.542915	0.97522	0.738706
ENSG00000253929	-1.18411	-1.18411	-1.18411	-1.18411	-0.638307	-1.18411	-0.783203	-0.934268	-1.18411	1.18962	0.195024	1.51034	-0.439305	0.57327	0.357157	0.999503	-0.450579	-0.448312	-0.0367419	1.21661	1.36123	1.48215	1.14919	0.155767	1.21307	1.03758	-1.18411	-0.914847	0.493784
ENSG00000103021	-0.557514	-0.252226	-0.856766	-1.70227	-0.667305	-0.983557	-0.471072	-1.15009	-1.05931	0.675364	0.0622426	1.62735	0.823499	-0.626099	1.43464	1.1351	0.968338	-1.05577	0.149858	0.959741	-2.41377	0.496541	-0.122297	0.448404	0.984294	0.980363	0.375346	-0.1999	0.996866
ENSG00000120800	-0.307979	-0.734018	0.318445	-0.549408	-0.801634	-1.40144	-1.01941	-0.510392	-0.361365	0.541105	-0.356298	0.240373	0.822403	0.574225	-0.430474	-0.311175	0.0694603	0.149451	0.291098	-0.313819	-0.874621	0.416841	-1.92782	0.676422	1.0128	3.11928	-0.673278	2.14212	0.19911
ENSG00000137203	-1.31335	-1.31335	-0.208924	-1.31335	-1.31335	-0.98557	-0.204867	-1.08477	-1.31335	-0.504611	0.986821	0.587135	1.04152	1.70453	-0.590883	-0.615306	0.779166	1.09394	-0.939055	-0.537378	0.744979	0.0976466	1.93539	0.466015	-0.0411721	0.719273	0.927794	1.38968	-0.194595
ENSG00000121966	-0.944812	-0.478249	-0.716592	0.663065	0.00547069	-0.562596	-0.052348	0.0263016	-0.597632	0.121353	0.727506	1.0592	0.760657	-0.182582	2.06199	1.26374	0.537711	1.39157	0.427745	-1.18934	1.17856	-0.636038	-2.00784	-2.00784	-0.665943	-0.543829	1.09085	0.424412	-1.1545
ENSG00000049192	-0.370945	-0.627791	-0.935663	-0.570806	-0.592958	-0.240128	-1.52868	-0.39574	-0.252465	1.98409	0.850961	1.22841	0.68083	0.0499766	1.34036	0.697184	0.0345121	0.801205	1.25922	0.669244	1.36145	0.587244	-1.52868	-1.52868	-1.52868	-1.52868	-0.159709	0.350652	-0.105707
ENSG00000172164	-1.44784	-1.38972	-0.804979	-0.628098	-1.14266	-1.26839	-2.08292	-1.081	-0.619949	0.79193	0.803982	0.036745	0.902221	0.429017	-0.21072	-0.272735	-0.288635	-0.305682	-0.572332	1.47298	0.996275	0.743572	-0.553048	1.09879	1.09976	0.710228	1.24941	1.1928	1.141
ENSG00000151746	-1.1858	-1.66753	-0.532275	-1.04837	-0.233312	-1.73502	-0.95833	-1.02188	-0.414961	1.14381	1.39714	1.01304	1.02935	1.8153	0.347084	0.00225924	-0.47526	0.0226173	0.683363	0.15791	1.53526	-0.0480577	1.30583	-0.485151	-1.38021	0.0175371	0.0222943	1.15446	-0.461088
ENSG00000065923	-1.44887	-1.64213	-0.75691	-1.04861	-1.10411	-1.56567	-1.18893	-1.03192	-0.652274	0.962398	-0.0630915	1.42507	0.821869	0.31302	-0.0626137	-0.811759	0.602286	0.205189	-0.590721	1.3874	0.978713	1.56061	1.72147	-0.125427	0.607903	0.814854	0.418515	0.499231	-0.225502
ENSG00000107159	-0.809723	-1.1472	-0.822378	-0.881849	-1.30175	-1.03621	-1.47105	-0.829543	-1.66649	-0.245881	0.981256	-0.231659	-0.358314	1.45924	-1.05195	-0.0929423	0.374015	-0.00228902	-0.675321	1.2695	1.25862	1.26357	1.32766	0.688762	0.631831	1.05131	1.31916	0.922379	0.0772434
ENSG00000186007	-1.34375	-1.34375	-1.34375	-1.34375	-0.778248	-1.34375	-0.928376	-0.764234	-1.07707	0.144162	1.10167	0.32538	0.682358	-0.114405	0.112449	-0.332584	-0.255668	0.966613	-0.672192	1.0541	1.37767	-0.24149	1.1259	0.204105	0.490314	2.17489	1.3303	1.08017	-0.28704
ENSG00000157193	-1.97852	-1.35115	-0.448311	-1.41422	-0.659206	-1.75352	-1.31814	-0.534751	-1.15412	0.0061277	-0.0428338	1.28747	0.193632	0.176894	-0.309903	-0.293019	0.822332	-0.166531	0.458873	-0.0247539	1.17784	0.646876	1.1465	1.02423	1.07715	0.823846	0.0458867	2.01487	0.546463
ENSG00000164171	-0.208237	-0.36661	-0.456016	0.0312867	-0.101273	-0.472231	-2.1947	-1.24561	-0.564962	1.10732	0.506202	0.939542	1.13688	1.74429	0.378006	0.233995	0.511133	1.24536	1.39264	-0.571595	-0.167497	-2.2862	1.16638	0.491781	-1.10625	-0.935779	-0.74556	0.441369	0.0963303
ENSG00000211892	-0.494228	0.0705866	-0.407462	0.734069	0.401476	-0.789219	-0.789219	-0.789219	-0.134197	0.382219	0.647244	0.309589	1.83428	1.94554	2.99464	-0.0581111	0.370277	1.31477	0.349163	-0.789219	-0.789219	-0.789219	-0.789219	-0.789219	-0.789219	-0.789219	-0.789219	-0.789219	-0.789219
ENSG00000198467	-1.50268	-1.69933	-0.987285	-0.232901	-1.22995	-1.83901	-0.824872	-0.986133	-0.735543	1.90526	1.0999	-0.0877773	1.10237	0.689501	0.23014	0.0190532	0.094572	-0.493969	-0.347684	2.02179	-0.496008	0.580207	0.903	0.207062	-0.0173919	1.05527	0.884517	0.578286	0.109603
ENSG00000005448	-1.06435	-0.718744	-1.57262	-0.606368	-1.29063	-0.660593	-0.872915	-1.13676	-0.629495	0.00336459	1.09263	0.701693	0.316274	0.39807	-0.0653926	0.410712	0.261292	0.0915865	-0.44077	0.617664	1.97653	1.58218	-2.28304	0.774213	0.868463	0.476527	1.3821	0.900746	-0.51236
ENSG00000184937	-0.57901	-0.613688	-0.479916	-0.915914	-0.707563	-0.523829	-0.915914	-0.915914	-0.915914	0.725304	1.00824	1.71471	0.00552018	2.09604	1.03847	-0.641528	1.9798	-0.915914	-0.0210432	-0.29738	-0.915914	0.473328	1.00694	-0.915914	-0.915914	0.744322	1.57975	-0.915914	-0.265249
ENSG00000257191	-0.874547	-0.874547	-0.874547	-0.874547	-0.634385	-0.874547	-0.874547	-0.874547	-0.874547	-0.253344	1.24956	0.260067	-0.265154	2.77058	0.795211	1.31413	1.68365	0.635482	-0.192485	-0.874547	0.278376	-0.874547	0.0226614	0.815671	0.19191	-0.874547	1.58359	0.239046	-0.874547
ENSG00000183386	-1.49478	-1.53454	-1.08571	-0.861571	-0.920062	-1.88107	-0.706566	-1.17922	-1.33411	1.29668	0.669353	0.566099	0.443386	0.759739	0.972488	-0.10381	-0.735557	0.201773	-0.297832	1.52773	1.15049	1.42288	0.610661	-0.462294	0.702771	0.956606	0.538251	0.785488	-0.00726818
ENSG00000163220	-1.21688	-0.311475	-0.000304822	0.094525	0.129048	-0.72014	0.395141	-0.325667	-0.330498	0.314852	1.65974	1.49241	-0.333489	0.590186	2.36111	1.13588	0.7111	1.12033	0.784668	-0.216281	-1.67782	-1.67782	-1.03368	-0.464354	0.132651	-1.67782	-0.96226	-0.0327799	0.0596302
ENSG00000163395	-1.17541	-0.889527	-1.17541	-0.509241	-0.829641	-1.17541	-0.760392	-0.916776	-0.908953	-0.470294	1.38581	0.538021	1.03957	1.54117	0.194853	-0.915861	0.245078	-0.807138	0.0123555	-0.59032	0.510189	-1.17541	2.29882	0.371115	0.0450202	1.518	1.06715	0.339909	1.19274
ENSG00000124813	-1.46867	-1.25962	-1.01893	-0.413381	-0.38	-1.41864	-0.471444	-1.42519	-0.762971	-0.33162	1.32518	1.31481	1.06437	1.30991	1.35227	-0.196109	-0.0991581	0.31638	-0.568271	-0.132873	0.136244	1.25041	0.425811	0.216494	-0.440321	1.14503	1.11105	1.22212	-1.80287
ENSG00000197457	-1.30339	-1.36473	-1.14132	-0.641661	-0.61987	-1.00938	-0.346494	-0.84404	-0.745849	1.54161	1.24866	0.638565	-0.20843	-0.591439	1.50657	1.59484	0.752006	-0.346151	0.156365	1.7037	-6.14847e-05	-0.0368084	-2.12108	0.588173	0.855972	0.698749	0.686512	-0.42483	-0.226192
ENSG00000125772	-0.96954	-1.00124	-0.520982	-0.660521	-0.463825	-0.971783	-1.48729	-0.973799	-0.892353	0.257456	1.08497	-1.00599	1.01394	1.15667	-0.160909	0.222062	0.560904	0.400691	0.914079	-0.029022	-0.481268	-0.772124	2.48333	-0.0315787	-1.08863	2.03826	-0.332087	0.457278	1.25331
ENSG00000128578	-1.30016	-2.01553	-0.364691	-1.39314	-1.71652	-1.20698	-0.926003	-0.525245	-0.950181	0.358238	1.33388	0.704006	0.0576497	0.874473	-0.197488	-0.445105	0.538456	0.252619	1.08531	-0.151223	0.547388	0.300276	2.4268	0.921219	0.969303	0.30628	-0.335213	0.166037	0.685545
ENSG00000124766	0.204684	-1.2233	-1.45771	-0.496253	-0.585768	-1.07114	-1.65836	-0.68209	-1.55822	1.63367	0.369323	-0.597385	0.24896	1.37722	0.258224	0.119311	-1.37049	0.30062	-0.117533	0.790799	1.6194	0.433342	0.864774	0.495942	0.310434	-0.530571	2.13437	0.53653	-0.348787
ENSG00000166923	-0.331464	-0.917403	-0.77462	-0.488303	-0.715069	-0.228807	-1.23999	-0.94815	-0.238488	1.9445	0.511079	0.941169	1.09002	0.989051	1.01146	-0.173355	2.21502	0.0791819	0.47104	1.60085	0.806723	-1.23999	-0.409191	-1.23999	0.384268	-1.23999	-0.317072	-1.23999	-0.302506
ENSG00000241839	-2.0172	-0.743575	-0.991866	-0.369013	-0.89834	-1.90071	-0.740753	-1.46821	-1.7284	0.695617	1.00214	1.2284	0.500893	-0.452544	2.06874	0.161142	0.179823	1.07086	-0.252008	0.453085	0.688734	0.986873	0.254375	-0.0193623	0.336719	0.162741	0.489455	0.966885	0.335511
ENSG00000169247	-1.72965	-1.76255	-0.482003	-1.22365	-1.32097	-1.00521	-0.620706	-1.61713	-0.520268	0.102443	0.769695	1.28479	1.40513	-0.49902	-0.0759856	0.236353	-0.517263	0.97219	0.713755	-0.753204	0.894107	-0.493246	0.783745	0.761301	0.414783	1.25908	1.12006	1.31055	0.592872
ENSG00000214049	-1.61634	-1.12014	-0.753389	-1.69704	-0.238104	-0.484995	0.26618	-1.49149	-1.19502	-0.0527385	0.123595	1.02131	0.177006	-0.429863	1.51873	-0.587787	0.550955	-0.489172	-0.646632	0.0772968	-0.645468	1.68172	0.478905	-0.448234	1.50646	1.78516	1.04289	1.12167	0.544531
ENSG00000106066	-1.34313	-0.478806	-1.07886	-0.482086	-0.872209	-0.982161	-0.420976	-1.27919	-0.842381	0.857946	1.28416	0.762264	-0.940677	0.824387	0.903236	-0.0881317	0.47033	0.105174	-0.698999	1.62246	0.743206	0.919699	1.41377	-0.1607	1.27513	0.914663	0.772517	-1.67185	-1.52877
ENSG00000135472	-1.45269	-1.48018	-0.818707	-1.36787	-0.618653	-1.40895	-0.31542	-1.13952	-1.12673	0.224916	0.654712	-0.198975	0.756506	0.0628818	-0.136862	0.0879698	-0.669994	-0.361832	0.562918	0.683722	1.71614	-1.07321	1.33124	1.07275	0.762933	1.90328	0.559674	0.396682	1.39328
ENSG00000137965	-0.625002	-1.00459	1.18363	-0.488821	-0.880498	-0.291826	-1.01563	-0.709236	-0.487587	0.346567	0.564858	1.064	0.63656	0.701037	0.296305	-0.0445967	1.13556	1.26489	1.42532	-1.58017	-0.679835	-0.0348214	1.28661	-0.275244	-1.30168	-2.14186	1.13872	1.36432	-0.846985
ENSG00000198853	-1.10169	-0.869249	-1.34076	-1.49553	-1.96619	-0.714044	-1.33395	-0.626816	-0.577443	1.24768	0.421299	-0.0572746	0.189768	0.800948	0.426824	1.11559	-1.2286	0.0437543	0.549428	1.45339	0.708726	0.116309	1.57108	1.19059	1.10241	-0.589869	-0.52144	0.678664	0.806375
ENSG00000134824	-0.970529	-0.984556	-0.818664	-1.15651	-0.924284	-1.33109	-0.926958	-0.924285	-0.844288	0.59488	0.865339	-0.378237	-0.578606	-0.633705	0.342133	-0.3658	-0.434111	1.5264	1.1501	0.864497	0.285005	0.193813	-0.224885	-0.355971	1.87279	0.114562	0.0265396	2.41073	1.60569
ENSG00000147408	-1.13483	-1.13483	-0.76657	-0.539999	-0.237697	-0.599269	-0.545836	-0.90389	-1.13483	0.644207	0.421615	1.47878	1.89205	-0.648232	1.0136	-0.132443	0.0251783	1.25429	1.35086	0.0643982	-1.13483	0.531437	-1.13483	-1.13483	-1.13483	1.83613	0.736555	1.07315	-0.00451627
ENSG00000132879	-1.36417	-1.54627	-1.76821	-0.148273	-1.9406	-1.01493	-0.515272	-0.716395	-1.49794	-0.271171	0.688809	0.678456	0.201123	0.349952	0.0669578	0.802406	-0.0464887	0.314684	-0.414594	0.00795268	1.17608	1.39485	0.884385	0.884439	-0.659424	1.01042	1.20472	1.55658	0.681926
ENSG00000225680	-1.68611	-1.32616	-1.16683	-1.15741	-0.974706	-0.721896	-1.16357	-0.590083	-1.35062	-0.337678	1.32173	0.708015	0.913815	1.63125	0.322794	-0.587553	0.986873	0.438429	0.41956	-0.580618	0.436191	-0.0315194	-0.759072	0.42008	0.328753	0.450702	2.14839	0.845591	1.06164
ENSG00000163872	-0.631619	-1.00823	-1.07843	-1.3319	-1.30709	-1.35301	-1.39146	-1.5926	-0.250514	1.06832	0.0647759	0.563454	0.1671	0.629495	0.102264	0.031299	-0.423144	0.0159861	0.0287025	1.44948	0.910117	2.18009	-0.652468	0.558094	0.406644	0.434259	1.00562	1.86927	-0.464512
ENSG00000114656	-0.799906	-0.780532	-1.20951	-1.28105	-0.950284	-1.28292	-1.2996	-0.845667	-0.490458	1.92906	0.193017	1.37944	1.14165	0.464194	-0.217866	1.36772	0.217063	0.0995568	0.0372634	1.49205	-1.25398	1.18108	-1.19696	0.375276	-0.130702	0.506611	-0.114981	1.49723	-0.0267851
ENSG00000113140	-1.33233	0.405165	-0.96124	0.675017	-0.128843	-0.840665	-0.957417	-0.300006	-1.18658	0.462126	0.944151	1.03283	0.159417	1.22719	1.21807	0.123236	0.33122	0.453616	-0.0736517	-0.337205	0.930776	-1.68276	1.91509	-0.395692	-1.68276	1.57217	-1.68276	-0.292676	0.404533
ENSG00000101132	-0.853187	-1.42452	-0.884842	-0.944491	-0.902667	-0.740962	-2.41509	-0.78281	-1.24123	0.96224	0.594537	1.12275	-0.596576	0.0889948	0.996685	0.906212	-0.236545	-0.304179	-0.309699	1.23516	1.71496	1.87655	0.187311	0.429459	0.737171	0.418074	-0.156239	0.551397	-0.0284591
ENSG00000131370	-1.29506	-1.53165	-0.654981	-0.90875	-1.13217	-1.05323	-0.922652	-1.44117	-0.804238	0.191612	0.624832	0.739216	0.809416	1.26214	0.795195	-0.159028	-1.17935	1.07985	-0.152459	0.825058	-0.521154	0.875421	1.57655	-0.221447	-0.743225	1.59334	1.05621	1.35372	-0.0619941
ENSG00000102359	-0.901529	-1.64131	0.0307427	-0.98889	-0.830369	-0.967558	-0.759159	-1.09654	-0.752712	0.845316	0.638117	1.44888	0.299643	0.755929	1.00836	1.40769	-0.958811	-0.771578	0.765887	1.31989	-1.06693	0.793774	1.53427	0.516123	-0.140015	0.216084	-1.42265	-0.661943	1.37928
ENSG00000122778	-1.23105	-1.25078	-1.35632	-0.990035	-1.59969	-1.558	-1.10517	-0.96452	-1.07403	1.59543	0.85311	-0.155595	0.651169	1.00961	-0.0556204	0.319084	-0.505131	-0.623045	-0.00128431	1.69175	0.820227	0.0738301	1.1514	0.550547	0.696309	1.24176	0.497633	0.718741	0.59967
ENSG00000156510	-0.928166	-0.309598	0.176906	-2.04583	-1.84523	-0.282255	-1.42078	-0.568804	-1.87404	-0.536598	1.0372	1.02573	0.178452	0.746793	0.149199	0.588351	0.82754	0.535531	-0.038584	-1.74036	1.32874	0.752469	1.46507	0.559473	0.637047	0.359453	0.348647	0.0612972	0.812348
ENSG00000123908	-0.872414	-0.571663	-1.26173	-0.920784	-1.03371	-0.964669	-1.00867	-1.39469	-1.1123	0.795243	-1.13875	0.444895	-0.742716	-0.236012	0.0584355	1.03282	0.026443	-0.1148	-0.120377	1.29377	1.17033	1.68688	1.50943	-0.213766	2.00117	0.643214	-0.554694	1.13314	0.465978
ENSG00000243509	-1.07955	-0.823109	0.512954	-1.07955	-0.495807	-1.07955	-1.07955	-0.847552	-0.674789	-0.208014	1.35346	1.47411	1.05865	0.390968	0.884035	2.04224	1.3005	-0.396292	-0.198158	-1.07955	0.286537	-0.387501	0.403893	1.24995	-1.07955	1.46114	0.249196	-1.07955	-1.07955
ENSG00000111799	-0.647027	0.824107	-1.05389	0.334827	-0.223071	-1.05389	-1.05389	-0.492606	-0.150454	1.28421	1.35709	1.97587	-0.223416	1.14587	1.40554	1.0145	0.999504	1.21329	0.848922	-1.05389	-1.05389	-1.05389	-0.113891	0.440429	-1.05389	-1.05389	-1.05389	-0.454762	-1.05389
ENSG00000150977	-2.15945	-1.27972	-1.05346	-0.26463	-1.74266	-0.655642	-1.12209	-1.04426	-0.958111	-0.747211	1.13785	0.154081	0.269421	0.757975	0.913968	0.277759	0.143594	-0.596439	0.199508	0.321829	1.16346	1.20429	1.55527	1.39081	-0.151174	1.24434	0.883111	-0.313767	0.471354
ENSG00000056277	-0.705587	-1.39715	-0.591675	-1.19671	-1.02821	-1.5884	-2.13931	-1.14943	-0.356831	1.21534	0.485871	1.39613	0.469152	1.09583	0.422382	0.843579	-1.04402	-0.114023	0.168255	0.465172	1.55601	1.50129	0.190905	0.547336	0.27726	-0.676367	-0.156678	1.01159	0.4983
ENSG00000187764	-1.64554	-0.930257	-0.664276	-0.322677	-2.83414	-1.63843	-0.690225	-1.20353	-0.868802	0.884361	-0.0528785	0.58614	0.911346	0.95498	0.732639	0.173992	0.955338	-0.241404	-0.197869	1.15323	1.21466	0.805687	0.474246	0.0689108	-0.0747587	0.704803	1.3222	0.130694	0.291556
ENSG00000119771	-1.55685	-1.05192	-1.27121	-0.78313	-1.21087	-0.701148	-0.0666395	-1.76057	-1.47933	1.85002	0.132989	1.07743	0.269188	0.55924	0.84887	1.18138	-0.838031	0.193917	1.35815	1.08143	-0.730839	0.920525	0.395642	0.444956	-0.513407	0.567723	-0.192753	-0.0557213	1.33096
ENSG00000068366	-1.30559	-0.886326	-0.860841	-0.897495	-1.1401	-1.13242	-1.64413	-1.2284	-1.03479	0.394661	0.234447	0.951729	0.116276	-1.92225	0.331687	0.916401	-0.302307	0.116958	0.4663	0.981896	1.9736	1.18313	0.387459	1.14229	0.946569	0.616778	0.221896	0.784425	0.588146
ENSG00000116701	-1.53682	-0.188773	-0.946203	-0.596697	-0.47702	-0.483188	-0.204203	-0.662549	-0.59984	-0.431763	0.422561	1.42762	-0.888292	0.200051	2.22133	1.19442	0.596844	1.33825	0.200862	-2.36386	-0.786425	0.298605	4.17953e-05	0.445189	0.758644	0.930008	0.301823	1.18539	-1.356
ENSG00000118965	-0.926881	-1.05859	-0.760334	-0.669785	-0.781219	-0.817768	-1.69609	-0.617602	-0.370411	1.09944	0.822524	1.27383	0.962711	-0.333945	0.843278	0.548603	-1.55385	0.295491	0.797039	1.16985	0.495262	0.979128	-2.6986	0.327193	0.742015	0.216893	0.46808	0.43267	0.811056
ENSG00000131238	-0.914209	-1.16147	-0.334432	-0.896299	-1.41759	-1.54694	-0.711217	-0.785154	-0.921216	1.13425	1.00718	1.15495	0.925526	0.00086516	0.915856	0.760604	-0.365286	0.242582	0.18731	0.877569	0.313452	0.801523	-1.8008	0.625206	1.50591	-1.4137	0.171212	1.7161	-0.0717791
ENSG00000109321	-0.707727	-1.07179	-1.21615	-2.12471	0.0018648	-0.877307	0.294377	-1.24398	-1.29892	0.794436	0.873657	1.03499	-0.820095	0.443094	0.240933	-0.159314	1.19428	-0.0433697	-0.054662	0.623897	1.12511	1.54023	2.19497	-0.667761	0.212881	0.920408	-0.315587	0.159003	-1.05275
ENSG00000138755	-0.650819	-0.632141	1.75934	-0.337076	-0.877845	-0.415582	-0.596741	-0.75667	-0.742272	0.758294	0.546499	0.802548	1.31288	0.740932	1.13572	0.400693	2.39204	1.23439	-0.486464	-0.677076	-1.45277	-0.771175	0.363312	-1.45277	-0.679587	1.09465	-1.09532	-0.19823	-0.718762
ENSG00000168542	-0.610012	0.850276	-0.306994	0.559807	0.349303	-0.205547	0.190942	-0.232002	-0.247474	0.855192	1.48031	1.44394	-0.438954	1.42646	1.54475	0.892403	0.736146	0.810914	0.218656	-1.41445	-0.575986	-1.41445	-0.761955	-1.41445	-1.41445	1.11113	-1.41445	-0.604589	-1.41445
ENSG00000265688	-1.31217	-0.924722	-0.421754	-1.33663	-0.805792	-1.4407	-1.73041	-1.01626	-1.67363	0.789207	0.917867	0.6497	0.3897	0.0905613	0.639337	-0.285395	0.723411	-0.0933773	0.0729361	0.869274	0.770371	0.991353	-1.2267	0.405622	1.92616	0.584335	0.875619	0.163406	1.40868
ENSG00000136235	-1.30727	1.54479	-1.30727	0.244679	-0.0435378	-0.98565	0.236586	-0.38212	-0.366053	0.651202	1.43646	0.643415	-0.130626	1.02124	1.70776	0.646072	1.30076	1.74888	0.669879	-0.545875	0.0133799	-0.63824	-0.387967	-1.30727	0.281825	-1.30727	-1.30727	-1.06556	-1.06493
ENSG00000151136	-1.28587	-0.740175	-0.816716	-0.174696	-0.25304	-0.603575	-0.337483	-0.627204	-0.982761	-0.121803	1.36373	1.76047	0.724419	1.2593	0.945834	0.0471719	0.776005	-0.149649	1.80863	-1.28587	1.51517	-1.28587	0.159341	-0.34014	-0.290312	-1.28587	0.0280325	-1.28587	1.47882
ENSG00000236081	-1.19699	-1.54957	-1.12549	-1.49988	-1.34108	-1.58311	-0.0265276	-1.24368	-0.684056	1.32065	0.848846	0.975796	0.893658	0.930907	-0.887578	0.565747	-0.253743	0.0466488	0.339285	1.28278	-0.0608408	1.20532	-0.15108	0.568307	-0.530274	1.09593	-0.308099	0.930126	1.438
ENSG00000162639	-1.64817	-0.790057	-0.669352	-0.213066	-1.85218	-0.552314	-0.6415	-0.874275	-0.226662	0.870582	0.0633798	1.54286	1.0903	0.648398	0.259752	1.47303	0.585308	0.169984	-0.10451	-0.183371	-0.171266	0.982536	-2.23932	1.201	0.966358	-1.11615	0.459844	1.34644	-0.377585
ENSG00000131016	-0.971498	-0.87036	-0.95137	-0.141098	-0.25178	-1.1394	-1.29046	-1.06371	-1.1451	0.498561	0.769115	1.81453	-0.167861	1.07199	1.59774	-0.916444	-0.691671	-0.47612	-0.778932	0.428529	1.62689	1.56113	1.1255	-0.950075	0.976116	0.876449	0.4054	-0.22828	-0.717798
ENSG00000124243	-1.42348	-1.63576	-2.13975	-0.812985	-0.818634	-0.601334	-0.511937	-0.777023	-1.20727	1.23369	0.836961	1.21304	0.0696482	1.04267	1.112	0.963665	-1.34197	-0.560083	0.0507225	1.22377	0.964777	1.39032	0.338123	0.203645	0.564539	-0.152715	0.603945	0.530915	-0.359493
ENSG00000148346	-0.137227	-0.517631	0.451761	-0.985791	-1.07772	0.215089	-0.322981	-1.21583	0.547422	0.270177	1.18062	-0.104195	1.83719	0.901168	1.17808	0.930116	1.52658	0.438694	0.851228	-2.46078	-2.0453	-0.977365	0.292386	-0.420725	-0.675825	-0.171432	0.548327	0.108054	-0.164087
ENSG00000136144	-1.22102	-1.26948	-0.698812	-1.19685	-0.636533	-1.56299	-1.88237	-0.869816	-0.562176	0.574274	1.47725	-0.0307435	0.243658	1.34758	0.328151	0.224592	-0.920394	-0.0899623	1.44912	0.550458	0.825816	-0.0809934	-1.2011	1.13513	0.0222143	1.02019	1.12677	0.652212	1.24583
ENSG00000110427	-1.4901	-1.25026	-1.4901	-1.4901	-1.01608	-0.0973185	-0.152404	-1.4901	-1.4901	0.0351654	1.03567	0.203629	-0.623035	1.65727	-0.340521	0.057791	0.842086	0.542591	-0.458335	0.729185	1.5171	0.0106023	0.784347	0.688601	1.34768	1.05031	-0.100931	1.31435	-0.326982
ENSG00000086300	-1.42649	-1.33762	-0.279714	-1.33055	0.229956	-1.82557	-1.90284	-0.401213	0.0911338	0.885239	1.07792	0.556189	-0.372743	0.986545	1.3635	0.528796	-0.506519	1.28387	0.328954	1.40818	0.705291	0.552952	-0.977318	0.285601	0.525945	-1.67454	0.374732	0.762166	0.0881497
ENSG00000092621	-0.709415	-0.541767	-0.0735499	-1.35146	-1.9071	-1.15619	-1.32238	-1.00898	-1.79726	0.933284	0.369166	0.239275	0.0587924	-0.166705	0.12098	-0.312101	0.205206	-0.898487	-0.55978	1.60777	0.487118	1.2489	1.54785	0.621047	1.23419	1.42866	0.809108	0.0946376	0.799174
ENSG00000213889	-0.958158	-0.944209	-1.01139	-1.95485	-0.55697	-0.64907	-1.53975	-0.834609	-0.54435	0.109194	1.10796	0.902522	0.218953	0.0477424	0.930069	1.21849	-0.222253	1.16635	-0.0562147	0.577768	1.26121	1.04257	-1.40702	1.4571	0.309146	-0.616709	0.520258	1.52311	-1.09688
ENSG00000115386	-0.868355	0.799623	1.62896	-0.277466	-1.03292	0.522504	-1.2581	-0.351427	-0.971139	0.752053	1.12516	0.48988	1.2536	0.863792	0.627452	0.0539229	1.45435	1.42878	0.905005	-1.2581	-0.800121	-1.2581	-1.2581	-1.2581	-0.42196	-1.2581	-0.115384	1.03593	-0.553674
ENSG00000169992	-1.02148	-1.09298	-1.10858	-0.544531	-1.02126	-1.36558	-1.57205	-1.15536	-1.53158	1.37303	0.452641	0.220113	0.160678	-0.110471	0.156382	0.0258694	-0.821006	-0.580888	-0.400654	2.00025	0.566662	0.925729	1.39239	0.505836	0.840467	1.28769	0.588634	0.767115	1.06295
ENSG00000143494	-1.0199	-0.760595	-0.979924	-1.44224	-1.09342	-1.21306	-2.62924	-1.04804	-0.887022	0.762301	-0.0605058	0.0311917	-0.135191	-0.161516	0.139506	-0.281038	0.429932	0.429367	0.175974	1.2974	1.76139	0.848472	0.400244	0.792437	1.04295	0.616645	0.962178	1.09998	0.921708
ENSG00000115956	-1.04195	-0.352714	0.635345	0.268022	0.591027	-0.551998	0.326918	-0.568966	-0.316922	0.420704	0.885709	1.36124	-0.14277	0.673226	2.64121	1.06179	1.10936	1.78886	0.541882	-0.564007	-1.04195	-1.04195	-1.04195	-1.04195	-1.04195	-1.04195	-1.04195	-0.658606	-0.813666
ENSG00000162747	-0.830692	-0.579517	0.113959	0.207427	0.519716	-0.157862	-0.466061	0.196898	-0.434244	0.149083	-0.830692	1.85482	-0.567147	0.492655	2.67593	1.96671	1.02425	1.70074	0.523443	-0.830692	-0.830692	-0.830692	-0.830692	-0.830692	-0.830692	-0.0831905	-0.830692	-0.830692	-0.830692
ENSG00000255398	-0.738261	-0.738261	0.0942884	-0.738261	0.702135	-0.738261	-0.738261	-0.738261	-0.470916	0.839913	0.00137976	1.45085	-0.738261	0.93583	3.10767	1.24023	0.847819	1.80545	0.0293168	0.489469	-0.738261	-0.738261	0.000472138	-0.738261	-0.738261	-0.738261	-0.738261	-0.738261	-0.738261
ENSG00000148344	-1.7652	-2.00481	-0.854302	-1.62671	-0.724807	-0.880905	-0.622943	-0.805325	-1.20991	1.06392	0.724348	-0.255803	-0.290385	1.56712	-0.338485	0.787223	-0.0353234	0.247155	0.118789	1.04281	0.267823	0.104289	2.08915	0.656353	0.0289432	0.266448	0.534385	0.480943	1.43522
ENSG00000226320	-1.38922	-1.38922	-0.427462	-1.38922	-1.38922	-1.38922	-1.38922	-1.38922	-1.38922	0.686101	0.631127	0.0984512	0.230325	1.56285	-0.441732	0.514371	-0.129169	-0.034187	0.502033	0.738818	1.62907	0.98955	0.629718	0.864391	0.279194	0.57782	0.199601	0.519764	1.49313
ENSG00000101109	-0.717514	-1.18614	-1.19333	-1.09783	-0.711442	-0.922999	-1.11192	-1.86598	-1.233	0.981589	-0.42666	1.56741	-0.957613	-0.2082	1.11817	0.928102	0.0419533	-0.29817	0.0427982	0.680581	1.13689	2.21782	0.39964	0.33705	0.8994	0.45488	-0.22404	0.959203	0.389346
ENSG00000160183	-1.13349	-1.3566	0.293613	-0.859931	-0.284046	-0.108392	0.066232	-1.21038	-1.7255	0.99461	1.75038	-0.110995	1.18885	0.658752	0.548639	0.560327	0.917434	-0.325563	-0.167728	0.663832	-1.20608	-0.977931	1.0666	-0.876262	-0.480771	0.399732	2.54846	-0.327043	-0.50675
ENSG00000221886	-0.811323	-1.06333	-1.33639	-0.253453	-0.891627	-0.859584	-2.80643	-0.7836	-0.369134	0.569242	0.257715	0.919524	0.194391	0.890458	0.756398	0.605705	-0.210953	0.648464	-0.0853312	1.40057	0.17822	1.63924	-0.803836	0.143716	-0.185811	-0.133458	1.65713	1.44098	-0.707505
ENSG00000123124	-0.296735	-0.72195	-0.491274	-0.390805	-0.336192	-0.175242	-3.23385	-1.10531	-0.341239	1.24019	0.333162	0.328817	1.08002	1.57564	1.00596	1.34547	0.069274	0.773491	0.256709	0.614164	-0.0742011	0.225084	1.11103	-0.253186	0.676048	-0.839657	-0.295422	-1.75242	-0.327575
ENSG00000141293	-1.34357	-1.10087	-1.38348	-0.399749	-0.831965	-1.29199	-0.922236	-0.991419	-1.41911	-0.138236	1.10708	0.606665	0.905203	-0.308561	0.706234	-0.221073	-0.627212	0.336079	-0.566822	-0.144243	1.90063	0.0797051	0.421511	0.772601	-0.706661	1.68181	1.17825	1.44705	1.2544
ENSG00000084731	-1.44834	-1.36689	-1.67034	-0.690273	-1.70361	-0.809393	-0.985954	-1.19649	-0.983509	1.06512	0.384725	-0.125014	0.313882	0.884418	0.480532	-0.44893	-0.436367	-0.612391	-0.150023	1.3835	1.59681	0.808236	1.52561	0.695021	0.930296	0.610179	0.911949	0.289736	0.747514
ENSG00000124216	-0.322767	-1.27005	-1.25184	-2.26449	-0.948204	-1.68328	-0.779773	-0.630646	0.0149016	1.27311	1.52083	1.44534	-1.51563	-0.148866	1.43041	0.521691	0.273628	-0.356615	1.19733	0.351288	0.6028	0.803544	0.695919	0.140242	0.328721	-0.46873	-0.0226123	0.424951	0.638786
ENSG00000177732	-1.55598	-1.63926	-1.17604	-0.584495	-1.28684	-1.11583	-0.345036	-1.27086	-1.2963	0.684191	0.863736	-0.612087	0.508114	-0.212741	-0.193394	0.311863	0.0555456	-0.0843001	0.0633612	0.503388	0.538405	0.36359	-0.327815	1.12461	0.784819	0.946058	0.809242	2.00053	2.14353
ENSG00000148935	-1.25056	-0.828321	-1.07829	-0.0888012	-0.985332	-0.493955	-1.95264	-1.03003	-0.307668	1.19272	0.90941	0.440224	0.373265	1.32561	1.88321	0.74015	0.436522	0.0509259	-0.121808	-0.782661	0.830394	-1.95264	0.113669	0.276412	1.20884	-0.363351	1.20884	0.978735	-0.732862
ENSG00000188343	-0.946612	-0.830738	-0.441528	-0.794109	-0.28486	-0.886441	-3.78262	-0.30707	-0.690591	1.15023	0.127989	1.23739	0.874705	0.873905	1.17673	-0.585598	0.221194	0.214595	0.235214	0.919071	-0.156286	0.973396	0.225062	-0.438681	0.918621	0.284529	0.457249	0.538987	-0.283744
ENSG00000185650	0.6074	-0.274557	-0.440683	-1.02794	-0.230962	-0.541728	-0.355708	-0.481641	0.0123275	0.895817	1.1817	0.914345	0.859389	1.1573	1.5612	1.65945	0.0205042	0.93752	1.0658	-1.22997	-1.53507	-1.6474	0.667777	0.195766	-1.61523	0.429833	-0.621253	-1.67003	-0.49397
ENSG00000141068	-0.42863	-0.467978	0.194308	-1.01095	-2.0912	-0.130101	-0.814149	-1.35782	-1.74428	0.99232	1.3153	0.340449	0.569438	1.26807	0.405654	1.5036	-0.236884	0.177669	0.845749	0.379854	0.917483	-0.563572	-0.0101169	2.00943	-1.29089	-1.0212	-0.086033	-0.329241	0.663724
ENSG00000167755	-0.992533	-0.992533	-0.663893	-0.992533	-0.835486	-0.992533	-0.992533	-0.992533	-0.992533	-0.0113851	0.782025	1.33023	0.796328	1.08799	0.409636	-0.140673	-0.601274	-0.992533	-0.795049	0.386718	1.88836	0.362286	1.08038	-0.992533	1.35592	1.86128	1.40561	-0.503084	-0.263107
ENSG00000257743	-1.48981	-1.13576	-0.500382	-1.01091	-1.12593	-0.0659901	-0.77789	-1.40981	-0.868899	0.451685	1.07048	0.649437	0.244486	-0.872084	-0.264033	0.64127	1.42981	1.19511	-0.393766	0.65624	1.46554	1.16311	-2.11536	0.923986	0.983495	0.118105	1.24305	0.110215	-0.315376
ENSG00000128872	-0.672794	-0.80862	-0.539486	-0.0185033	0.0191837	-0.416309	-2.43778	-0.725421	-0.403983	1.64028	0.264643	1.23244	0.20731	-0.292323	1.16277	0.34224	0.18834	0.912015	1.23292	1.02833	-0.884906	1.03503	-1.55852	-1.04003	0.107774	-1.42177	0.972633	1.37213	-0.49758
ENSG00000182022	-1.45976	-0.421495	-1.45976	0.0962011	-0.632029	-0.877798	-0.173351	-0.69526	-0.884558	0.933574	0.372565	0.472606	-0.185271	1.43946	1.42262	0.55538	-0.542824	0.757328	0.035679	0.983042	-0.541757	-1.45976	1.59321	-1.45976	1.30186	-0.634255	-1.06718	1.11739	1.41388
ENSG00000261295	-0.833076	-1.36197	-0.107526	-1.36197	-0.894989	-0.593233	-1.36197	-0.571033	-0.766878	0.828355	0.909671	1.5763	0.367593	0.566844	0.731965	1.35124	-1.06718	-0.466833	1.03948	1.30618	-1.36197	1.02365	1.55843	0.0303893	-0.136871	-0.507917	-0.955816	-0.370143	1.42926
ENSG00000185885	-0.0898005	-0.751246	1.14361	-1.03597	-1.1501	-0.709333	-1.53913	-0.717464	-1.02429	0.659056	1.16743	0.320757	0.728311	0.878756	1.27118	1.49082	1.74648	0.226481	0.976806	-1.17892	-0.894404	-1.3757	0.872396	0.473055	-1.3575	-0.441118	-0.594891	0.0504408	0.854301
ENSG00000140678	-0.706879	0.0866667	-0.0514276	0.408389	0.302474	-1.18467	0.261279	-0.0443349	-0.379793	0.356621	1.33258	1.52668	-0.315987	0.768143	2.13324	1.31307	0.97633	1.69114	0.908614	-1.18467	-1.18467	-0.485042	-1.18467	-0.430753	-1.18467	-1.18467	-0.599171	-0.759107	-1.18467
ENSG00000090565	-0.890827	-0.902045	-0.791773	-1.36831	-1.48414	-0.890877	-1.21754	-0.277849	-1.33738	1.07673	0.577752	0.704545	0.470029	0.351903	0.517303	2.48801	0.764245	0.105323	-0.296644	-0.51994	0.441382	-0.264487	-0.511429	2.20415	0.575347	0.685531	0.948069	-0.421077	-0.736009
ENSG00000026508	-0.574692	-1.72115	0.539801	-0.392711	-1.61665	-1.29126	-0.231313	-0.129692	-0.874498	1.06079	1.25428	-1.24982	2.16499	0.720523	0.24954	-0.588895	1.568	0.430329	-0.192867	0.150761	0.716551	-1.35168	-0.00981928	0.163962	0.585331	0.715802	1.39209	-0.357135	-1.13056
ENSG00000142661	-0.933808	-1.2786	-1.15037	-1.95954	-0.619354	-0.69815	0.229648	-1.22614	-0.580234	0.669735	1.19643	1.13208	0.191053	1.27093	0.12575	0.852737	0.690553	-1.24337	0.680854	0.304156	1.87913	0.41507	0.865868	-0.564524	0.14586	0.0182598	0.843259	-1.88086	0.623575
ENSG00000101190	-0.92881	-0.934866	-0.836684	-0.943287	-1.42603	-1.15555	-1.71184	-1.22459	-1.17208	1.14152	0.107417	1.81003	-0.571089	0.00690425	0.494843	1.00129	-0.602208	-0.474204	0.207325	1.1253	1.28622	1.66528	-0.287604	0.39846	1.18479	0.294254	-0.0499252	0.85054	0.744598
ENSG00000065600	-1.31954	-1.59058	-0.53138	-1.59907	-1.00026	-1.5693	-1.15909	-0.796159	-2.03727	0.477213	0.668839	0.334889	0.128087	0.763733	0.271647	0.0766665	0.0758651	-0.376681	0.561132	0.822277	1.61938	0.546394	0.497634	-0.0148149	1.09916	1.28783	0.739567	0.834719	1.18912
ENSG00000244405	-0.993839	-0.995866	-0.990995	-0.979031	-0.846214	-1.16154	-0.986836	-1.05484	-1.16971	-0.0365637	0.917206	0.337187	0.9355	1.45326	-0.180186	-0.777411	-0.821969	0.573858	-0.524279	1.54246	1.36182	0.546375	1.51813	-0.693939	0.729821	1.54774	1.0709	0.631585	-0.952611
ENSG00000104312	-1.16044	-0.925718	-0.513962	-1.08122	-0.347577	-0.794	-1.76027	-0.895401	-1.13797	1.08342	0.115906	0.889268	-0.303116	-0.021022	1.15356	0.593131	-0.38804	0.0840183	-0.44774	1.57738	1.53706	1.34932	0.964601	-0.174908	1.94176	0.468752	-0.943248	0.411025	-1.27457
ENSG00000152784	-1.08516	-0.818251	-1.08516	-0.299922	-0.344973	-1.08516	-0.469315	-0.843691	-1.08516	-0.728357	0.879217	0.554241	1.32428	1.76801	0.777697	-0.347752	-0.4878	0.277076	0.281029	-1.08516	1.2498	0.584882	2.44652	-1.08516	-1.08516	1.26108	-0.482369	0.741192	0.273496
ENSG00000128683	-1.37851	-1.37851	-0.580815	-0.738104	-0.931301	-1.02197	-0.979542	-1.37851	-0.808613	-0.161909	0.79696	0.417477	1.01535	1.50335	-0.862649	-0.129341	-0.222696	0.782776	-0.378048	0.511458	1.20968	0.963614	1.28876	0.415871	-1.37851	0.252981	1.73333	1.64337	-0.205931
ENSG00000164920	-0.434991	0.153147	0.0313649	-0.692455	-0.789391	-1.52946	-1.47793	-1.28644	-1.9625	0.398356	1.51581	1.40794	0.574216	0.489055	0.328115	1.22829	1.05773	0.00765726	-1.67313	-0.177748	-0.184352	1.53295	0.543825	0.112712	0.453774	0.671379	0.79385	0.321551	-1.41333
ENSG00000198624	-1.86487	-0.954032	-1.23205	0.572877	-0.960664	-1.34988	-0.957188	-1.71115	-2.02332	0.192569	1.57641	0.878789	0.211276	-0.0191296	1.17506	0.129982	-0.117684	0.468786	-0.176615	0.887951	-0.315751	0.861959	1.19884	0.456781	0.246718	-0.0392257	0.898847	0.940468	1.02426
ENSG00000137462	-0.90679	-1.05684	0.210628	-0.200207	-0.778649	-0.721339	-1.80421	-0.358539	-0.434758	0.168178	0.0690337	1.32212	-0.214432	0.804005	1.68251	0.127596	0.0297565	1.2381	0.69352	-0.533718	-2.27772	1.72039	-0.650155	-1.32919	0.690963	0.118728	0.0238039	1.07032	1.2969
ENSG00000163710	-1.17905	-0.179161	-0.735094	-0.461951	-0.678283	-0.779809	-1.17905	-0.705795	-0.892219	1.42422	0.697324	1.31672	-0.147891	0.309637	0.387125	-0.704332	1.538	1.59914	-0.26785	0.797341	1.06916	1.47352	-1.17905	-1.17905	-1.17905	-1.17905	0.561212	1.49581	-0.042532
ENSG00000123213	-0.0267243	-0.194921	-0.613563	-0.872764	-0.257791	-1.831	-2.11328	-0.359427	-1.13556	0.974885	-0.36174	0.993573	1.14895	0.557872	0.351364	-0.0541796	-0.424753	0.129683	-0.0952092	0.839796	0.671646	0.902092	-2.21175	0.778173	1.67479	0.596945	-0.884988	1.36868	0.449205
ENSG00000154639	-0.246048	-0.644475	-0.868501	-0.712447	0.297443	0.266295	-2.23663	-1.3364	-0.328673	0.574668	0.177003	1.16907	0.735803	0.220918	0.54503	1.57073	-0.327073	-0.0666652	0.504756	0.614719	-1.12611	2.24727	2.18294	0.0321955	-0.598509	-0.711451	-0.30211	-0.768417	-0.865321
ENSG00000255650	-1.63944	-1.63944	-1.06237	-1.63944	-1.36367	-1.63944	-0.472908	-0.829268	-1.26661	0.472502	0.676196	1.50802	0.368765	0.874361	0.822666	1.28142	0.840966	-0.573655	0.0813551	-0.135263	0.180041	1.1539	0.530275	0.972277	0.777515	0.881841	-0.153538	0.394272	0.598651
ENSG00000127928	-1.58954	-0.803759	-0.766613	0.0842348	-1.34236	-1.58954	-1.58954	-0.721184	-1.58954	1.19211	0.486054	0.336392	0.542034	0.969871	0.235204	0.930025	-0.310014	0.565506	-0.357217	1.58756	-1.58954	0.412797	0.988568	0.849024	0.919078	-0.0937112	0.438033	1.27043	0.535662
ENSG00000275560	-1.33917	-1.04521	-1.21445	-0.424567	-0.896126	-0.910529	-2.55736	-0.719808	0.508971	0.370061	0.379457	0.378413	0.265971	1.09797	1.08913	0.0108224	-1.08213	0.836852	1.91017	0.0303557	-0.164047	0.914994	0.520772	0.576544	-1.22455	0.953222	1.05024	1.00873	-0.324736
ENSG00000262370	-0.946957	-0.768755	-1.29965	0.00799217	-0.496277	-0.889191	-1.29965	-1.01342	-0.643573	1.85994	1.12255	0.949232	-0.155863	-0.521918	0.53224	1.55567	0.417881	-0.194254	1.44708	0.831485	0.139453	1.08076	-1.29965	1.3835	-1.29965	-0.358076	0.393415	-1.29965	0.765298
ENSG00000138443	-1.75061	-1.31863	-1.42395	-0.311425	-0.490655	-1.67129	-1.93353	-0.981032	-0.00373457	0.479812	0.303013	0.150401	0.0967217	1.04886	0.351063	-0.648152	-0.424422	0.0665668	0.424807	1.23123	1.91225	0.754441	0.780041	0.188318	0.991522	0.339643	0.782866	1.60497	-0.549088
ENSG00000196549	-1.16047	-0.826444	-0.873295	-1.16047	-0.46087	-0.461754	-0.871489	-0.757294	-0.667733	-0.256678	0.637592	0.76022	-1.16047	-0.166927	1.67853	0.402345	-0.323293	0.206622	-0.122674	0.663274	-1.16047	1.01012	-0.275846	1.15974	1.8	-1.16047	-0.034772	1.13757	2.4454
ENSG00000134297	-1.71518	-1.33283	-1.48615	-1.25866	-0.696262	-2.19623	-1.74944	-0.600001	-0.473603	0.899256	0.969382	0.353768	1.35285	0.987221	0.413097	0.37478	0.198375	-0.512394	0.210152	0.875363	1.35248	0.857256	0.331537	0.118098	0.324919	0.277034	0.901021	0.648508	0.575658
ENSG00000163735	-0.84649	-0.132981	0.304287	-0.449924	-0.040962	0.214425	-0.788444	-1.03852	-0.459527	0.0650179	0.229326	1.7423	-0.338747	0.868933	0.652067	2.62964	0.614545	0.249561	-0.230476	-1.03852	-1.03852	1.27933	-0.594859	2.30115	-0.511167	-0.525855	-1.03852	-1.03852	-1.03852
ENSG00000158106	-1.88062	-1.0345	-0.605826	-1.25102	-1.49171	-1.5932	-1.84812	-0.56954	-0.881266	1.41788	1.11242	-0.00406299	0.681473	0.484863	0.596247	0.639686	-0.161596	-0.925621	0.686093	0.945203	0.46564	-0.197334	1.10982	0.951104	0.750782	0.948335	0.725124	0.0128101	0.916952
ENSG00000028137	-1.4955	-1.65964	-0.139675	-1.66917	-1.08441	-0.728926	0.445072	-1.04857	-1.95269	-0.204792	0.516236	0.622994	-0.0030932	0.254578	0.755226	0.362034	1.11781	-0.599678	-0.571981	0.287569	1.38046	1.02069	1.25287	0.731924	0.336658	1.52907	0.567291	-1.03035	1.00799
ENSG00000162591	-1.05627	-0.777727	-1.7905	-0.607645	-0.574351	-1.21704	-0.617779	-0.813224	-0.0188112	0.471484	0.906038	-0.339475	0.229054	1.40451	0.862844	1.51702	1.08498	-0.403396	-0.476428	-0.571123	-0.181544	-1.27071	1.4815	1.60904	0.560168	1.4472	0.807961	-0.181887	-1.48388
ENSG00000164692	-0.371354	1.41058	-0.443873	0.234083	0.451931	-0.123635	0.0176133	0.172493	-0.261048	0.89729	1.36663	1.68175	-0.135441	1.43479	1.28888	0.988235	1.1038	0.55142	0.218043	-1.21586	-1.21586	-1.21586	-1.21586	-1.21586	-1.21586	0.460557	-1.21586	-1.21586	-1.21586
ENSG00000119285	-0.579691	-0.781168	-0.486051	-0.514358	-0.827429	-1.61933	-2.24502	-0.955873	-0.174663	1.31149	-0.590393	0.780085	0.888359	0.264554	-0.164255	0.279407	0.29561	0.0313021	1.19691	0.543025	-0.0919557	0.723999	-1.61932	0.436216	1.74657	-0.474636	-0.491179	1.76152	1.35627
ENSG00000184160	-0.669493	-1.21504	-1.21504	-1.21504	-0.857019	-1.21504	-1.21504	-1.21504	-0.939141	1.10975	0.263242	0.87537	-0.416693	1.11314	-0.659412	0.88943	-0.910964	0.623719	-0.0319758	0.99586	0.530286	0.545425	0.962278	0.869661	-1.21504	0.245331	0.458916	1.74117	1.76642
ENSG00000102265	-1.73171	-1.333	-1.27789	-0.901555	-0.832262	-0.704406	-0.0103244	-1.44158	-0.999512	1.18231	1.02161	1.11204	0.514294	1.29701	0.995724	-0.189096	-1.50036	-0.0744179	0.318621	1.29865	1.04508	0.672501	1.78383	-0.615358	0.368452	-0.3413	0.104104	-0.338336	0.576892
ENSG00000117335	-1.13261	-1.05034	-1.23094	-0.796915	-0.367749	-0.86825	-2.70893	-1.36756	-0.832537	0.332618	0.887434	-0.246482	1.34268	1.53463	-0.03937	0.0286612	-0.245447	0.318854	0.702027	0.193269	0.606639	-0.400657	0.609778	0.288403	-0.0648601	0.490766	0.930249	1.58796	1.4987
ENSG00000148734	-0.96796	-1.41907	-0.645496	-1.26635	-0.77274	-0.8722	-0.234062	-0.529161	-1.06931	1.83134	0.749165	0.256088	1.23329	-1.36713	0.141354	1.52175	0.0879056	0.101555	1.07735	1.19246	0.850018	-0.865708	-1.74483	0.684079	-0.104558	-0.137695	0.722666	0.0145908	1.53267
ENSG00000124222	-1.43052	-1.54913	-1.47215	-0.956324	-1.25802	-1.04238	-1.36538	-1.16577	-0.722817	0.26607	0.202449	1.62718	-0.664805	0.541082	0.818996	1.3666	-0.000425473	-0.418289	0.00370864	0.606127	0.479045	1.78787	0.688722	1.04699	0.0190706	0.164495	0.238705	1.04137	1.14753
ENSG00000158457	-0.40687	-1.6773	-0.290948	-0.545454	-1.91908	-1.87157	-0.743607	-0.195141	-1.17064	1.90166	0.790404	0.102981	0.0558277	0.907299	-0.234871	0.47175	-0.498413	-0.105536	0.400127	2.19064	0.279754	0.523993	1.57458	-0.560219	-0.726042	0.173356	0.0699298	0.552325	0.951062
ENSG00000173210	-1.13294	-0.798075	-1.13294	-0.147765	-1.13294	-1.13294	-1.13294	-0.829993	-1.13294	-0.215287	1.69786	1.19987	0.736434	0.673641	0.472099	-0.61638	-0.126486	0.978604	0.08608	-0.10449	1.79656	0.157067	1.5163	-1.13294	-1.13294	1.81072	-0.0177431	0.0243938	0.770138
ENSG00000122862	-0.258447	0.0969548	0.40125	0.747537	0.566807	-0.418464	0.414032	0.0786903	-0.316894	0.494166	0.807802	1.31191	-0.0799817	0.760942	2.21315	1.18005	1.01028	1.49073	0.698377	-1.25335	-1.25335	-1.25335	-1.25335	-1.25335	-1.25335	-0.405174	-0.965619	-1.25335	-1.05461
ENSG00000106327	-1.52336	-0.784244	-0.958799	-0.938723	-1.14633	-1.38205	-1.09718	-1.20807	-0.856557	1.52542	0.936524	0.747886	1.11378	0.267192	0.0308235	0.863631	0.230616	-0.507677	-0.501101	1.31467	-0.155878	1.05342	-1.63035	1.25962	0.847159	1.21818	-0.0399888	0.854915	0.466479
ENSG00000137699	-0.924331	-1.48543	-0.266524	-1.55328	-0.242974	-1.52889	0.329326	-1.25551	-0.890034	0.738464	1.15299	1.79663	0.563892	-0.238653	1.45271	1.2207	-0.556263	-0.12671	0.241891	-1.15283	-0.649955	1.21247	1.22714	1.09217	0.830241	0.540199	0.0138893	-0.894381	-0.646944
ENSG00000139292	-0.508176	-1.09475	-0.149313	0.413525	-0.550238	-0.594117	-1.59211	-0.255717	-0.811618	1.8014	0.406165	-0.142256	1.22138	1.14371	1.20798	-0.214833	-0.968379	-0.200304	1.03828	0.681823	-0.28897	0.607578	-2.96749	0.75936	1.26944	-0.6036	0.450918	-0.31521	0.25553
ENSG00000253755	-0.637633	0.19336	-0.637633	-0.169111	-0.00720254	-0.637633	-0.637633	-0.349055	-0.340327	0.60664	-0.637633	0.0634825	0.431192	1.00014	3.568	0.85374	1.60355	1.99906	0.11103	-0.637633	-0.637633	-0.637633	-0.637633	-0.637633	-0.637633	-0.637633	-0.637633	-0.637633	-0.637633
ENSG00000160131	-1.25119	-0.906826	-0.726469	-0.762985	-0.59398	-1.10087	-1.88289	-0.817395	-1.34631	0.864095	0.334289	1.77072	-0.232676	1.39686	0.16283	1.39005	-0.293001	-0.40609	0.281852	1.23006	0.651324	1.80403	0.429835	0.956843	0.239016	-1.40878	-0.344267	0.362098	0.199823
ENSG00000116661	-1.17619	-1.20399	-1.09675	-1.44627	-1.44627	-0.937962	-0.62511	-0.859496	-1.44627	-0.00587035	0.893263	0.67806	-0.513403	0.242282	-0.75348	0.295362	-0.242437	-0.136878	-0.477961	0.645627	1.68454	1.35123	1.53332	1.00253	-0.226346	1.19121	1.24397	0.962134	0.87116
ENSG00000244300	-1.71309	-1.71309	-1.02281	-1.71309	-0.528477	-1.71309	0.192659	-1.44101	-0.70225	0.443753	1.00349	0.451571	1.54572	0.510394	-0.498543	-0.346093	1.38154	-0.0876947	-0.419301	0.82725	0.622951	0.717246	0.0266696	0.529332	-0.0295997	0.61006	1.29683	1.28699	0.481702
ENSG00000135636	-1.08011	-1.46022	-0.309503	-0.295131	0.225305	-0.744818	0.491679	-0.769594	0.310022	1.05815	0.710726	0.583476	1.92912	0.336324	2.08309	0.776911	0.4253	1.03308	0.964461	-0.177991	-1.46022	-1.46022	0.241272	-1.46022	-1.46022	-0.44543	0.243687	-0.90048	0.611557
ENSG00000162654	-0.184881	-0.948067	1.96227	-0.368553	-0.47173	-0.305446	-0.575359	-0.355838	-0.099866	0.595088	0.718152	0.758245	1.21016	0.416752	1.31424	0.711279	1.91889	1.34447	0.199711	-1.22602	-1.69906	0.108528	-0.44535	-1.0269	-1.69906	0.0446641	-0.0681342	-0.12914	-1.69906
ENSG00000281406	-1.45186	-1.7003	-0.706746	-1.99501	-1.24667	-1.07119	-0.702014	-0.840019	-0.769578	0.108993	1.14955	0.903378	1.27525	0.275852	0.330975	-0.892954	-0.21146	0.192835	-0.291566	0.86259	1.22618	0.421667	0.895603	-0.162755	0.490572	1.1132	1.58983	1.34961	-0.143963
ENSG00000169258	-1.44901	-1.58232	-0.526857	-1.56362	-1.87115	-1.04582	-0.829346	-1.10118	-0.945157	0.955352	0.497177	0.171814	0.231044	0.438363	-0.649173	-0.549575	0.00976785	1.00577	-0.0953763	1.23988	0.442186	0.538224	1.07513	0.767202	0.78364	0.532453	0.343233	1.96025	1.2171
ENSG00000101224	-1.16241	-1.01475	0.233848	-1.438	-1.89651	-1.32852	-1.66146	-0.739126	-1.29859	-0.0752787	0.740623	-0.355553	0.449868	1.03111	0.135575	0.0844846	1.61363	0.272453	0.798136	-0.51318	0.376354	-0.673685	0.953791	0.368092	0.922399	0.875023	0.428145	1.33058	1.54296
ENSG00000267002	-1.28003	-1.66132	-1.27074	0.0740597	-1.29187	-1.25011	-1.98092	-1.38644	-0.0869435	-0.299806	0.251138	0.475959	0.554551	0.987754	0.739605	1.26481	0.936831	-0.604618	0.12015	-0.17952	-0.441635	1.24524	0.203269	1.52431	0.486247	0.239983	1.72717	0.475959	0.426929
ENSG00000091592	-1.14492	-0.989651	-0.652075	0.680731	-0.483378	-1.45223	-0.111991	-0.612817	-0.769858	1.55903	0.903841	0.0285649	-0.104812	1.40991	1.3162	0.24604	0.276707	0.637609	0.00999998	1.93791	-1.45223	1.29904	0.950765	-1.45223	0.753346	0.062162	-0.663516	-1.18345	-0.998681
ENSG00000161642	-1.09886	-0.446194	-1.44844	-1.11911	-1.37995	-0.820627	-1.44508	-0.961089	-1.39808	-0.0849075	1.49194	0.32156	0.0876213	1.05369	0.467732	-0.20341	0.0305345	0.284664	-0.708438	1.17425	0.203997	0.222974	1.61736	-0.904697	0.394643	1.05468	1.89514	1.14211	0.575991
ENSG00000214429	-0.999622	-0.999622	-0.999622	-0.999622	-0.438189	-0.999622	-0.999622	-0.999622	-0.76974	1.18891	0.853382	0.640849	-0.999622	0.949635	1.01553	0.733564	-0.999622	-0.681902	1.08471	1.40073	0.86225	0.543621	1.30961	0.737362	1.3515	-0.999622	-0.999622	-0.999622	1.21364
ENSG00000143546	-0.84922	-0.579479	0.397335	-0.0556439	0.415366	-0.84922	0.731889	-0.195939	-0.597808	0.1163	0.152029	1.6423	-0.23546	0.823697	2.90486	1.51956	1.03266	1.39025	0.728731	-0.84922	-0.84922	-0.84922	-0.84922	-0.84922	-0.84922	-0.84922	-0.84922	-0.84922	-0.84922
ENSG00000101825	-0.811116	0.512337	-0.811116	-0.811116	0.039045	-0.811116	-0.811116	-0.508215	-0.499054	1.57915	0.0522393	0.951929	-0.811116	1.2068	3.14043	0.664289	0.894203	1.53402	0.527015	-0.811116	-0.811116	-0.811116	0.0511799	-0.811116	0.213843	0.185296	-0.811116	-0.811116	-0.811116
ENSG00000115919	-1.04812	-0.666695	0.239045	-0.487883	-0.179881	-0.553289	-1.04812	-0.70305	0.471826	-0.00288633	1.47144	1.42132	0.914392	0.416682	1.84017	0.213067	0.555981	1.62347	2.04079	-1.04812	-1.04812	-1.04812	0.646894	-1.04812	-1.04812	-1.04812	-0.186703	0.358347	-1.04812
ENSG00000118707	-1.61659	-1.61515	-0.803192	-1.12004	-1.0357	-1.4218	-0.401541	-0.872316	-1.15925	1.57161	0.690858	0.985267	-0.123812	-0.897828	0.679838	0.846959	0.837336	-0.233824	0.215546	1.3105	1.51723	1.00208	-1.402	0.393334	0.696653	0.219298	0.836779	0.535295	0.364458
ENSG00000163568	-0.303102	-0.712088	-0.712088	0.142835	-0.115077	-0.712088	-0.712088	-0.38017	-0.370131	-0.0578645	2.04432	0.935123	-0.327132	1.96427	1.4122	0.178773	2.76436	1.45339	0.269706	-0.712088	-0.712088	-0.712088	-0.712088	-0.712088	-0.712088	-0.712088	-0.712088	-0.354369	-0.712088
ENSG00000067955	-1.48915	-1.8342	-0.529567	-1.28856	-0.330801	-1.17873	-1.18818	-1.07139	-1.25027	0.987821	0.5441	0.103428	0.0794105	0.253829	0.522735	0.576524	1.73596	-0.39936	0.672967	1.09939	0.580724	-0.0950187	-0.892217	1.32709	1.41724	-0.790853	1.15013	1.07573	0.211237
ENSG00000164953	0.0504976	-0.697048	-0.401064	-0.327822	-0.261862	-0.394746	-1.7566	-0.394889	0.102716	0.955263	0.306672	1.17917	0.702261	0.568345	1.17558	0.675745	0.0456969	0.425834	0.133729	0.00973253	-0.448239	0.973509	-3.88852	-0.089049	0.981649	-0.260307	0.666417	0.600217	-0.632885
ENSG00000211893	-0.472129	1.04179	-0.579512	0.797189	0.567116	-0.206329	-0.206946	0.0794567	-0.412748	0.757469	0.777635	0.562058	0.154921	0.568008	2.82586	1.29861	0.680981	1.42213	0.667268	-1.05237	-1.05237	-1.05237	-1.05237	-1.05237	-1.05237	-1.05237	-1.05237	-0.851497	-1.05237
ENSG00000171502	-0.791157	-0.409321	-0.791157	-0.791157	-0.791157	-0.791157	-0.791157	-0.445716	-0.791157	0.255209	0.626176	-0.407895	1.8744	1.05597	1.03901	2.62288	1.94579	0.542904	-0.225496	-0.00969268	-0.791157	-0.791157	0.192242	1.44309	-0.791157	-0.791157	-0.791157	0.185508	-0.791157
ENSG00000105926	-1.72633	-2.31501	-0.667878	-1.1846	-0.6681	-1.30558	-0.771125	-0.537821	-0.423469	1.36163	0.356462	1.13251	0.325302	0.757872	0.928805	0.23349	1.22759	-0.636856	0.323537	1.11313	-0.456255	0.913871	-1.52555	0.13253	1.12931	0.0123289	0.791891	0.958496	0.519817
ENSG00000173947	-1.45652	-1.45652	-1.45652	-0.333467	-0.702071	-0.96129	-0.902359	-0.86948	-0.664942	0.695795	-0.472181	1.37058	0.167683	1.46883	1.20776	0.736497	-0.0942518	-0.964778	0.533602	0.584544	-1.45652	0.813726	1.56349	0.106365	0.17308	1.55562	0.702166	-0.829899	0.94106
ENSG00000185745	-0.388574	-0.240179	0.836879	-0.344805	-1.32053	-0.591709	-0.815188	-1.30678	-0.756579	0.355314	0.983075	1.59976	-0.230109	0.619351	0.817618	0.21474	0.394101	1.10158	1.42667	-1.87545	-1.87545	-0.307439	1.26123	0.101921	-1.01592	-0.208661	0.354827	1.84251	-0.6322
ENSG00000124256	-1.49436	-1.37448	1.56823	-0.706835	-1.03599	-1.05017	-0.112418	-1.18035	-0.893613	0.768718	0.745462	1.66966	-0.143418	0.563193	0.859728	0.975366	0.989875	0.688782	0.531324	-1.42433	-0.29623	0.607348	1.26182	0.00981389	-2.12813	0.0393803	-0.0920643	0.39291	0.260785
ENSG00000109501	-1.24506	-0.990947	-0.891829	-1.09492	-1.44051	-1.66544	-0.953807	-0.444275	-1.33843	0.343168	0.800905	0.447482	0.404259	-0.0256551	-0.489499	0.393702	-0.360653	-0.610643	-0.251401	1.2791	1.4093	0.362101	0.200163	0.958187	-0.00453846	1.68925	0.609664	0.597803	2.31254
ENSG00000075223	-0.0600748	-0.452323	-0.77617	-0.183614	0.725807	0.290309	-1.24618	-1.02007	0.445646	1.35294	1.141	-0.0760442	1.27221	1.29564	1.07605	1.48455	0.355437	0.346139	0.962991	-0.539803	-0.866824	-1.50244	-0.57187	0.965326	0.22281	-2.29841	-0.0533493	-1.50981	-0.779861
ENSG00000127507	-1.06366	-1.12628	-0.742849	-0.250875	-0.60287	-1.1566	0.0631622	-0.62711	-0.673083	0.701168	0.374	1.17321	-0.664901	0.145702	1.50075	0.529973	0.0453466	1.29589	1.01167	0.760535	-0.110074	1.53096	0.596949	-1.83656	0.121699	-1.83656	-0.435648	-0.716449	1.99251
ENSG00000234420	-0.334627	-1.54878	-0.469078	-0.116314	-1.05598	-1.01968	-2.92443	-0.0918155	0.101362	0.966482	0.375904	0.702886	1.55658	0.788276	0.106863	0.0417538	0.242739	0.556431	0.673491	0.594575	-2.21733	0.595733	-0.842822	0.624738	0.0244815	0.115563	0.773172	1.17244	0.607375
ENSG00000125744	-0.893456	-1.02307	-2.1133	-1.05477	-0.75337	-0.553216	-0.639767	-1.21751	-1.58166	0.682216	0.859054	0.331901	-0.335216	0.0265113	0.880267	0.287935	-0.239568	0.268057	-0.860949	1.59617	1.16882	0.117409	1.72986	-0.559867	0.559375	1.3603	1.15051	1.14808	-0.340735
ENSG00000105499	-1.34849	-1.39458	-1.21679	-0.86026	-1.14263	-0.146731	-0.624862	-1.43287	-1.16226	0.22479	2.01472	1.66462	1.20886	0.14687	0.605944	0.773802	-0.897263	0.872771	1.04456	-0.97418	0.57209	0.446971	0.38251	0.376684	-0.5666	0.410327	0.416414	-0.768833	1.37441
ENSG00000185761	-1.0468	-0.503045	-0.746128	-1.4018	-0.929046	-0.824945	-0.499286	-1.4976	-0.900361	0.267058	1.06712	0.841004	1.14915	1.01627	-0.0702992	1.26924	-0.223775	0.322748	-0.0973154	0.0850201	0.394647	-2.38777	2.39433	0.710748	0.653759	0.391912	0.675181	-0.264035	0.154026
ENSG00000101040	-0.256	-1.14164	-1.23111	-1.4713	-1.64194	-0.604071	-1.24494	-1.73587	-0.764788	0.620449	-0.172319	0.45162	-0.129477	0.301434	-0.0796316	1.12369	-1.26492	-0.714724	0.26723	0.842195	1.33475	1.1982	1.27744	1.46861	0.635969	0.617703	0.533703	0.577964	1.20177
ENSG00000100593	-1.17007	-1.17007	-1.17007	-1.17007	-1.17007	-1.17007	-0.778359	-1.17007	-1.17007	1.09319	0.54781	-0.371696	-0.698067	0.176659	0.681571	0.508891	-0.087075	-0.822479	-0.242675	1.19108	1.15394	1.41901	-0.475143	1.38845	1.23174	0.312186	1.81706	0.406387	0.908039
ENSG00000142686	-1.75755	-1.64295	-0.391886	-1.24075	-1.15667	-1.77999	-0.806651	-0.580455	-1.31924	0.794755	0.679695	0.725328	0.0325692	-0.0570138	0.611235	0.0793087	-0.355041	0.192155	0.168775	1.3526	0.605979	1.40098	-1.07734	0.837842	1.26677	0.447085	0.669086	1.43922	0.862154
ENSG00000154783	-0.499317	-0.0108627	-1.13951	-0.117553	-0.452975	-0.688859	-1.13951	-1.13951	-0.815744	0.161785	0.595231	1.88405	-0.349117	0.690645	2.36745	-0.296043	-0.362069	1.47605	1.0236	-1.13951	-1.13951	0.198659	0.593815	-0.129339	1.95254	-1.13951	0.0173227	-0.800821	0.398613
ENSG00000152229	-1.91817	-1.60862	-0.804648	0.406913	-0.712904	-1.00248	-0.900414	-0.846479	-1.15906	-0.0162639	0.62474	0.662888	0.67631	0.9464	-0.00467281	-0.239898	0.11426	0.521939	-0.894278	0.371629	-0.951023	0.662947	1.38348	0.605066	-0.538963	1.79905	1.32248	1.98426	-0.48448
ENSG00000251164	-0.742235	-0.742235	-0.742235	-0.286878	-0.742235	-0.742235	-0.742235	-0.742235	-0.742235	-0.742235	2.08013	2.24037	1.94386	1.36154	0.509735	-0.264004	-0.0483868	1.36461	0.0873785	-0.742235	-0.742235	0.094399	1.58556	-0.742235	-0.742235	-0.742235	-0.303473	0.465626	-0.439178
ENSG00000106605	-1.70818	-0.169911	0.223857	-0.711514	-0.924878	-1.25252	-2.35833	-0.668618	-1.09191	-0.838969	0.94614	0.719839	0.970738	1.36043	0.568576	-0.254842	1.82097	0.367586	0.262221	0.346094	0.451645	0.447836	1.27507	-0.914014	-0.852361	1.27628	0.748408	0.255343	-0.29499
ENSG00000106034	-0.952454	-0.67754	-0.952454	-0.311849	-0.619953	-0.952454	-0.952454	-0.952454	-0.696221	1.88253	1.37152	-0.676513	-0.326925	1.67441	-0.166351	-0.528376	-0.337175	0.895399	0.775097	1.59135	-0.952454	-0.210557	2.05735	-0.952454	0.22114	-0.134307	-0.952454	1.1811	0.655497
ENSG00000100167	-0.812282	-1.0036	-0.836535	-0.262084	-1.13042	-1.45781	-1.45781	-1.21292	-0.696343	1.20944	0.855608	1.24092	-0.258263	-1.14397	0.51725	0.962426	-0.738822	0.670898	0.106746	1.19559	0.644697	1.69941	-1.45781	0.771162	0.662777	-0.328527	0.0332703	1.49293	0.734056
ENSG00000130589	-2.37311	-1.16093	0.513075	-1.62955	-0.916662	-1.09169	-0.758569	-1.33514	-1.15336	0.721402	0.125937	1.74998	0.0716729	-0.251634	0.441302	1.50998	1.08051	-0.174785	0.470833	0.0438695	0.908601	0.584926	1.29314	-0.353595	-0.128017	0.0723783	-0.148277	0.826164	1.06155
ENSG00000086289	-0.424118	-0.214342	-0.232395	-0.124586	-0.710502	-0.0314049	-0.502864	-0.386463	-0.397799	1.11366	1.09726	0.409136	0.405114	0.881747	0.40708	0.62478	0.486028	-0.545062	0.284523	1.09604	-0.000153913	0.251925	0.896005	0.344155	-0.357007	-1.04101	0.261737	-4.24521	0.653726
ENSG00000251493	-0.859792	-1.14042	-1.14042	-0.553814	-1.14042	-1.14042	-1.14042	-1.14042	-1.14042	-0.598658	1.16873	0.815657	-0.46148	1.04607	-1.14042	-0.372121	-0.130021	0.639248	-0.466761	0.713114	1.20567	1.31877	0.881116	0.823701	-0.369774	1.51454	1.31523	1.65207	-0.158161
ENSG00000161638	-1.41242	-0.601422	-0.839532	0.0243959	-0.844241	-1.0886	-0.317338	-1.18661	-1.41242	0.369527	1.80115	0.909647	-0.651419	-0.204964	1.12055	0.22516	0.0148677	1.00004	-0.111134	1.36918	0.771175	0.539596	-1.41242	-1.41242	1.62068	-0.181012	-0.403977	1.53966	0.774285
ENSG00000181418	-1.14445	-1.36812	-0.689305	-1.62686	-0.616004	-1.68825	-0.800864	-0.688125	-1.81901	0.936048	0.763913	0.846464	0.0329966	0.634794	-0.33081	0.434435	1.5308	-1.19887	0.458095	0.959311	0.118626	0.269942	-0.561831	0.746938	1.38808	0.915125	0.516508	0.601959	1.37847
ENSG00000104371	-1.10745	-1.10745	-1.10745	-1.10745	-1.10745	-1.10745	-0.530391	-1.10745	-0.874345	-0.773118	1.42807	0.181668	0.84785	2.11029	-0.22476	-0.344165	-0.355774	0.168993	-0.520462	-0.339346	1.11225	0.17989	0.92907	0.245475	0.968092	1.67972	1.92623	-0.307994	0.244889
ENSG00000119508	-0.788577	-0.320134	-0.685522	-1.13895	-0.517757	-1.13895	0.240002	-0.854601	-0.846	-0.132879	0.937273	-0.317924	-0.00268038	1.8752	1.559	-0.375761	1.9086	0.680357	0.335366	-1.13895	-0.0987552	-1.13895	2.07272	-0.224923	-1.13895	0.172317	0.542989	1.36814	-0.8317
ENSG00000070770	-1.30262	-0.873767	-1.43046	-1.5101	-1.04534	-0.550815	-0.552661	-1.91029	-0.924633	0.961976	-0.149468	0.0993923	-0.561353	0.529628	0.283712	1.64321	0.0715298	-0.724317	-0.143079	1.60258	0.118985	0.649508	1.54652	0.756786	0.782228	1.4019	-0.0903322	0.0705975	1.25067
ENSG00000101104	-1.66291	-2.14497	-0.897333	-0.489533	-1.77374	-1.83304	-1.68811	-0.172836	0.00440471	0.965063	0.716885	1.22793	0.460037	0.922389	1.31267	0.276465	-0.390885	-0.126278	0.457745	-0.0611152	-0.121808	0.728198	0.156715	0.883654	0.412277	0.417611	0.549999	1.29534	0.575177
ENSG00000188070	-1.257	-1.02297	-1.90206	-0.471793	-1.44132	-0.730344	-0.156541	-1.3236	-0.51813	0.552104	0.596646	0.572736	0.360275	1.16758	0.393817	2.07768	0.489711	-0.408153	-0.760151	-0.354679	0.694126	0.974263	0.868037	0.290199	0.124011	0.527651	1.39596	1.05049	-1.78855
ENSG00000177410	-1.09824	-1.26838	-1.54889	-0.946464	-0.818051	-1.22668	-0.693873	-1.03955	-0.975768	1.21666	0.611089	1.06548	-0.776086	0.79348	0.0775008	-0.118189	-0.533812	-0.282352	0.171954	1.28684	1.30211	1.92547	1.1189	-0.746277	-0.615	1.04213	0.0220235	1.27704	0.77693
ENSG00000272502	-0.975216	-1.1462	-0.805757	-0.967742	-1.45262	-1.19426	-0.654266	-0.948098	-1.20693	0.228495	0.462604	0.137117	0.149595	-0.271782	0.00260078	-0.529048	-0.227	-0.432975	-0.934353	1.09435	2.16293	0.771181	-0.00616251	0.48252	1.04446	2.33337	1.091	0.998543	0.793647
ENSG00000109762	-0.85482	-0.994992	-0.913985	-0.802902	-0.830899	-1.01325	-2.35895	-1.52029	-1.2297	0.431352	0.642054	0.303187	-0.0774115	0.742327	-0.0741414	-0.621301	0.308548	-0.480823	-0.113511	0.718467	2.20965	1.16742	0.591546	0.584448	0.866907	0.974221	0.554833	1.46556	0.326467
ENSG00000164323	-0.685606	-1.28069	-0.454537	-0.851244	-0.431877	-1.25795	-3.4817	-1.1272	-0.779278	0.903014	0.234911	1.22884	0.628374	0.779714	0.139247	0.104232	0.494722	0.241972	0.0195937	0.898796	0.346024	1.15285	-0.0890617	0.728092	0.493322	0.301317	0.0649801	1.52122	0.157928
ENSG00000185963	-0.83184	-0.783991	-1.12949	-1.4336	-1.1814	-0.721524	-0.71883	-1.22699	-2.18611	0.382061	-0.410415	0.132919	0.56281	0.657725	0.251387	-0.183524	0.860174	-0.861789	-0.0303825	1.43862	0.160942	1.32164	1.69622	-0.426082	1.13319	1.30453	0.350664	0.605705	1.2674
ENSG00000186340	-0.815208	0.260838	-0.815208	-0.473954	-0.0773382	-0.513794	-0.815208	-0.457915	-0.815208	0.124569	0.345061	2.49378	-0.815208	0.183007	1.38113	-0.343328	-0.295223	0.24294	-0.269909	0.0584459	-0.815208	2.78126	-0.216841	-0.815208	2.181	0.154076	-0.815208	-0.220938	-0.815208
ENSG00000128596	-1.53368	-1.53368	-1.53368	-0.387594	-0.870747	-1.53368	-1.53368	-1.01785	-0.838122	1.72726	1.07922	0.786468	-0.321058	0.275926	1.06198	0.151534	-0.782966	-0.36176	0.473246	1.64146	0.444029	1.04149	0.600423	0.551684	1.14994	0.457552	0.142437	0.570879	0.0929811
ENSG00000102221	-1.16638	-1.03921	-1.07506	-1.11099	-1.08242	-1.45282	-0.632122	-1.28762	-0.903688	2.15937	0.118935	0.669952	-0.152243	1.60423	0.966013	0.32021	0.0183989	-0.429699	0.038113	1.78028	0.549038	0.758205	1.1898	-0.0221686	1.35401	-0.0686978	-0.270465	0.000885845	-0.83385
ENSG00000136895	-0.884643	-1.12761	-1.04438	-0.382296	-1.31934	-2.48618	-0.957128	-0.294418	-0.283029	0.697936	1.00677	0.763146	1.45787	0.540878	0.948356	0.777317	0.598476	0.0248291	1.07634	-0.212834	-1.81875	0.529671	-1.21055	0.306867	0.253267	1.35089	0.322555	0.860656	0.505332
ENSG00000078081	-0.478646	-1.14939	1.10351	-1.23745	-1.01826	-0.935055	-1.81367	-1.11171	-1.14983	0.639248	0.80847	1.19518	0.816012	1.16961	0.643052	-0.307667	0.321887	0.923167	0.242263	0.921974	0.26486	0.204924	1.70139	-1.25585	0.118578	-1.21904	0.8454	0.931261	-1.17422
ENSG00000101311	-0.168933	-0.343077	-0.4509	-0.97918	-0.929373	-1.71216	-0.609895	-1.14499	-1.23681	1.67792	0.130889	-0.728337	1.01831	0.0658933	0.503551	-0.204106	0.788643	1.15776	0.470567	0.562269	-1.74817	-0.959408	-0.739175	0.420442	0.653077	1.91133	-0.110476	1.48611	1.21824
ENSG00000136943	-1.06394	-0.970107	-1.41267	-1.26562	-0.370976	-0.120968	-1.10148	-1.06743	-1.0305	0.950008	0.639758	1.11598	-1.02649	-0.615551	1.50133	0.293697	-0.20973	-0.117762	0.42792	1.1815	1.06774	2.01124	-0.668673	-0.49368	1.39021	-0.631591	1.60379	0.0809227	-0.096902
ENSG00000142102	-0.820626	-1.46942	0.0636458	0.0615821	-0.700259	-1.11562	-1.29501	-0.0683004	-1.12914	0.18795	1.873	-0.68856	1.37767	1.52605	0.00965932	-0.301512	1.19077	0.451477	-1.11835	-0.344327	-0.324798	-0.298516	1.90174	-0.290744	-0.908257	0.345817	0.975486	1.66608	-0.757497
ENSG00000069482	-1.19889	-0.931445	-0.813067	-0.575689	-0.763695	-0.482478	-0.81064	-0.956936	-0.644304	1.75968	1.13353	1.21467	-0.383497	-0.689084	1.0034	0.357642	1.33529	-0.854371	0.590669	1.2758	0.225804	0.47452	-1.19889	-0.421144	1.69884	-1.19889	1.16497	-1.19889	0.887103
ENSG00000103253	-0.966426	-1.27885	-1.97497	-1.23482	-0.457781	-1.97497	-1.24208	-0.348602	-0.988836	0.102305	1.12568	-0.268805	0.462861	-0.223493	-0.0199158	0.753272	0.370768	0.0838818	0.619805	0.328313	1.15348	-0.339995	-0.137559	1.08151	0.0610203	1.4574	1.12345	0.785878	1.94747
ENSG00000136250	-0.960648	-0.934737	-0.918127	-1.04506	-0.858275	-0.825965	-0.354544	-2.02991	-1.14485	0.0295624	-0.378007	0.0962953	-1.4703	0.483985	0.496418	0.292211	0.340344	-1.2294	0.195776	0.339196	1.1201	1.14183	1.57009	1.1382	0.897543	1.64647	0.991839	0.0241748	1.34579
ENSG00000175352	-0.726332	-0.617243	-0.851614	-1.30306	-0.508459	-0.897083	-0.581018	-1.01995	-0.809135	0.324225	0.508477	1.9075	0.0284127	-0.396745	0.720561	-0.132882	-0.47186	1.0692	0.235117	1.06579	-1.30306	2.33973	-0.497117	-0.393031	0.58774	1.69229	-1.30306	1.35513	-0.0225327
ENSG00000181163	-0.955474	-1.26128	0.0275773	-1.06533	-0.966134	-1.20562	-2.34053	-0.728556	-1.22811	0.64014	-0.0169433	0.60139	0.332611	0.455838	-0.0606013	0.440782	-0.0802316	-0.0167803	-0.590643	0.890974	0.927134	1.3385	-0.386429	0.859155	1.2231	1.70733	-0.378898	1.97647	-0.139429
ENSG00000172023	-0.853943	0.111658	2.22623	-0.853943	-0.853943	0.350638	-0.853943	-0.366801	-0.853943	0.618854	0.843133	0.58947	1.92731	0.284347	0.97864	0.0146251	1.96059	1.33446	1.03408	-0.853943	-0.853943	-0.853943	-0.853943	-0.853943	-0.853943	-0.853943	-0.603791	-0.202186	-0.853943
ENSG00000180871	-0.910467	-0.910467	-0.140089	-0.417462	-0.247093	-0.475019	0.0683681	0.0146142	-0.380686	0.230262	0.335431	1.56189	0.381906	0.978259	2.95751	2.15627	0.19907	1.31981	0.431007	-0.910467	-0.910467	-0.910467	-0.910467	0.0656259	-0.910467	-0.910467	-0.910467	-0.910467	0.0649906
ENSG00000265206	-1.0814	-1.0814	-0.24915	0.298271	-0.491351	-1.0814	-1.0814	-0.523768	-0.509069	-0.301044	2.42003	-0.134206	0.391572	1.79795	2.26458	-0.0795897	0.297505	0.927522	0.164881	-0.339287	-1.0814	-1.0814	0.727963	-0.0269137	-1.0814	-1.0814	0.265554	0.945084	0.804639
ENSG00000138449	-0.723982	-0.266416	-1.01937	-0.537885	0.224163	0.272467	-0.229526	-0.842048	-1.3021	0.484961	1.33516	0.636657	1.7285	1.17951	1.05256	0.351873	0.285453	1.03288	-0.1118	-0.781748	0.220337	-1.01931	1.88644	-2.61545	-0.924221	0.265685	0.254024	-1.0752	0.238386
ENSG00000168065	-0.999161	-1.30253	0.0812566	-0.432772	-1.22715	-0.0169811	-1.13997	-0.670548	-1.32699	0.609115	0.862498	-0.871401	0.885935	2.14694	0.062526	1.53669	0.752601	-0.911896	0.307882	0.58552	-1.66242	-0.27604	1.98452	-0.188986	0.149652	-0.591398	0.263409	0.245128	1.14457
ENSG00000130775	-1.53058	-0.381607	-0.955639	0.314324	-0.743856	-1.04573	-0.0736721	-0.7513	-0.874835	0.602723	0.540279	1.35666	0.417066	0.348487	1.85554	0.669306	-0.0108803	0.933612	-0.0265061	0.408663	-2.22239	0.938273	1.81806	-0.68554	-0.619937	1.07733	0.275207	-1.60621	-0.0268575
ENSG00000100453	-1.38751	-1.12313	0.996531	0.237085	-0.716186	-1.04452	-0.777487	-0.51524	-1.14109	1.93175	0.598793	-0.160699	0.184261	0.334653	1.05211	1.01559	0.564978	0.964342	0.288515	1.5965	-0.512537	-0.172216	-0.40713	0.474427	-1.38751	-1.38751	-1.01333	-0.473773	1.98033
ENSG00000116670	-1.97252	-0.987862	-0.164763	-1.25003	-1.45194	-1.45587	-0.742184	-0.264275	-1.29278	-0.475372	1.59882	0.299914	0.998912	0.238388	-0.553791	0.140948	-0.11182	0.175715	-0.487313	0.347528	1.53127	1.50155	-0.418951	0.88546	-0.0106299	0.736967	1.31091	1.56647	0.30724
ENSG00000235568	-1.96434	0.0855735	-1.10204	-0.418623	-1.36507	-1.07139	-0.51603	-1.20745	-1.17893	-0.0458611	0.584859	0.000367797	0.298391	0.725703	1.42459	1.48743	0.273756	1.44407	-0.162854	-0.68078	1.39708	0.249687	1.23296	1.47018	-0.529147	-1.45493	0.198518	0.0279434	0.796323
ENSG00000256546	-0.559289	-0.999988	-1.55455	0.0837341	-1.37146	-0.682424	-1.13548	-0.266339	0.162349	0.925273	-0.520862	1.00858	0.866933	1.35553	0.530309	0.257902	-0.693105	0.746303	0.0741988	0.82624	-2.43365	1.56186	0.765281	-0.19247	0.141548	0.380466	-0.778037	1.94259	-0.44143
ENSG00000171051	-0.62767	0.0272491	-0.00985276	0.275215	0.210612	-0.577756	0.632482	-0.270322	-0.677616	0.338245	0.0823451	1.6153	-0.454201	0.807279	2.78004	1.73741	0.742757	1.67783	0.627957	-0.932422	-0.932422	-0.932422	-0.932422	-0.932422	-0.932422	-0.932422	-0.54551	-0.932422	-0.932422
ENSG00000205268	-1.30989	-2.04883	-0.707704	-1.08898	-1.07912	-1.93658	-0.955211	-0.666281	-0.187455	1.66208	0.244093	0.337804	0.354751	0.391267	0.35748	0.195421	-0.0823045	0.396293	0.313931	0.861136	1.07149	2.01367	-0.850346	0.246888	1.45857	-0.150153	-0.210538	1.2277	0.14082
ENSG00000173432	-0.754259	-0.754259	1.33632	-0.754259	-0.526186	-0.754259	-0.754259	-0.754259	-0.754259	0.0617226	1.43113	1.25362	0.986998	0.0589847	1.38512	0.414886	3.11993	0.598652	0.620257	-0.754259	-0.754259	-0.754259	0.0977865	-0.754259	-0.754259	-0.754259	0.474667	-0.754259	-0.754259
ENSG00000141570	-0.558936	-1.03051	-1.30461	-1.02002	-1.83022	-0.987882	-1.49331	-0.9037	-1.7577	0.451623	1.33567	-0.0691449	-0.0590602	0.640508	1.07231	0.645095	0.171216	-0.87324	-0.150838	1.47078	1.42104	0.870093	1.02156	0.773395	0.690619	0.415967	1.06134	-0.372888	0.370845
ENSG00000182621	-0.587329	-0.269426	-1.26403	-0.714848	-1.59342	-0.725159	-1.62574	-0.577048	-0.106985	1.4338	1.19651	-1.37264	0.938622	2.0452	0.9238	0.589764	0.289786	0.313242	0.719578	0.83416	-0.749609	-1.01952	0.849817	0.131168	-0.0598298	-1.6247	0.794605	0.523076	0.707154
ENSG00000182287	-0.774355	-0.926305	-1.19887	-0.517124	0.143403	-0.884935	-2.39928	-0.653639	-0.769164	1.16382	0.0525254	1.17318	-0.420389	0.81359	1.14107	-0.778682	-1.19161	0.684458	0.251332	0.738992	1.27439	1.44745	-0.946568	-0.0449791	1.61785	0.621441	-0.800753	0.990484	0.19266
ENSG00000012174	-0.985251	-0.720043	-0.969142	-1.29182	-0.863169	-0.795949	-2.35077	-1.34595	-0.419169	1.47366	-0.037412	1.25378	-0.0112113	1.25956	0.318859	-0.400376	0.23252	-0.630016	0.509066	2.11942	0.436274	1.10499	0.948992	-0.547919	0.72279	-0.114432	0.101605	-0.0266761	1.0278
ENSG00000158966	-1.70999	-1.5295	-1.60309	-0.562855	-0.532715	-1.37639	-1.03223	-1.20849	-0.760774	1.02027	0.736852	0.300955	0.0984902	1.92206	-0.90505	0.308199	-1.00417	0.334146	0.147459	0.902657	1.24802	0.801092	-0.0596717	0.67064	1.04213	0.0398806	0.8921	1.16047	0.659502
ENSG00000186767	-1.1739	-1.13773	-1.35413	-0.700009	-0.313416	-1.20596	-1.28544	-1.61844	-0.621772	0.245136	-0.181682	0.137636	0.000817193	0.938075	-0.438256	1.3087	0.10265	-0.241679	-0.0299368	0.177412	0.414394	0.70942	3.39347	0.891138	0.28487	0.364724	0.4198	0.488022	0.426092
ENSG00000163359	-1.31597	1.25703	-0.570488	0.399312	0.0782807	-0.634526	-1.31597	-0.326968	-0.0828341	0.936088	1.36507	1.70036	0.314657	1.01993	1.55419	0.924398	1.21648	0.816297	0.606076	-1.31597	-1.31597	-0.0647309	-0.111544	0.0138373	-1.31597	-1.31597	-0.582424	-1.31597	-0.616697
ENSG00000155755	-0.138807	-1.16672	0.048804	-0.665563	-1.14434	-1.08395	-2.70768	-0.0419912	-0.421357	1.31787	0.509261	0.614686	0.907087	0.541377	0.204493	0.10791	-0.0393997	0.644931	0.351342	1.32206	-0.419291	1.19403	-1.50369	-0.448902	1.05841	-1.15505	0.450017	1.89064	-0.226176
ENSG00000196754	-1.01544	-1.21003	-1.20246	-1.54886	-1.07452	-0.859326	-1.05753	-1.2148	-1.48007	-0.0088922	0.895661	1.87199	0.0920136	0.392876	0.741815	-0.0634092	-0.691566	-0.782533	0.376199	0.171514	1.65455	1.29056	0.893785	0.185634	0.827777	0.781036	1.28801	0.0354391	0.710574
ENSG00000105559	-1.70722	-1.58894	0.148688	-1.62196	-0.137267	-0.738176	-0.312325	-0.803406	-1.20223	1.05199	1.57723	1.12358	0.51949	-0.271381	1.61426	1.71706	-1.22408	-0.037055	0.343635	1.29387	-0.163738	-0.118445	-0.0358413	-0.342429	1.52983	-0.396839	-0.00767524	-0.568936	0.358295
ENSG00000071575	-1.71744	-0.63331	-0.170345	0.26674	-1.18261	-0.671148	-0.955956	-0.915097	-0.846712	-0.706537	0.678149	0.871616	1.46383	-0.652307	0.518594	-0.130136	-0.350736	1.30221	0.404345	-1.45082	-0.221051	1.49493	-1.29951	0.928426	-0.81497	1.5048	1.05285	1.43942	0.792786
ENSG00000177469	-1.43188	-0.15968	-2.6909	-0.239869	0.329371	-0.887232	-0.435076	-0.173193	-0.77321	-0.163434	1.95611	1.64562	-1.16589	0.978235	0.758028	-0.00373669	-0.444113	0.84117	0.598671	0.120236	0.829509	0.952928	0.664599	0.407394	0.463084	-1.39229	0.851996	-0.532579	-0.90387
ENSG00000171867	-1.63817	-1.76603	-0.719149	-0.57991	-1.05706	-1.74338	-0.918242	-0.949354	-1.07848	1.20506	0.752475	0.436425	-1.23174	0.931264	0.771476	0.64648	-0.728289	0.0761155	0.650691	0.903734	0.499191	0.302533	1.62873	0.277013	1.09091	0.385352	-0.321791	1.19009	0.984049
ENSG00000174672	-1.07188	-1.07188	-1.07188	-1.07188	-0.636397	-1.07188	-1.07188	-1.07188	-1.07188	2.00379	1.07836	0.842465	-0.175152	-0.116579	0.658723	0.0251012	-0.187224	-1.07188	-0.675418	2.10509	1.23313	1.42761	-0.0794969	0.494051	0.545134	0.771587	1.01368	-0.295502	-0.386063
ENSG00000136872	-0.464961	0.857087	-0.546328	-1.14924	-0.418686	0.604509	-0.914261	-0.990665	-0.412628	0.531983	0.776694	1.55889	-0.063686	-0.160653	1.32203	0.123621	1.34515	2.16651	1.76356	-1.21216	-0.657057	0.153086	-0.843512	-0.757866	-1.66624	0.0844589	0.751299	-1.02259	-0.758347
ENSG00000111700	-0.934588	-0.532863	-0.934588	-0.934588	-0.934588	-0.934588	-0.934588	-0.934588	-0.934588	-0.934588	1.61987	0.941471	1.42635	-0.657009	0.0322363	-0.717232	-0.215034	1.20799	0.356117	-0.934588	1.4418	1.348	0.645851	0.466274	-0.934588	1.82469	1.01146	0.781049	-0.700555
ENSG00000196917	-0.617209	-1.10904	-1.10904	-0.717063	-0.36896	-0.549145	-0.493285	-1.10904	-0.860306	1.79255	0.0779572	-0.239871	-0.295405	0.137751	2.00128	0.694904	-0.834903	-1.10904	0.504666	1.86001	-1.10904	-0.388855	0.652662	1.24034	1.74746	0.00431277	0.642456	-1.10904	0.662888
ENSG00000151012	-1.05887	-1.45893	-0.713382	-1.33995	-0.249007	-0.770399	-1.57585	-1.4604	-1.2011	-0.0316783	0.204	0.066169	0.539783	-0.247271	-0.491733	-0.969869	0.222876	0.333375	-0.245332	1.05015	2.00047	0.446082	1.71835	0.0443842	0.915884	1.28405	0.811773	1.36688	0.809547
ENSG00000154330	-0.432193	-0.999077	-0.456753	-0.0213794	-0.59411	-0.425837	-0.290283	-0.532054	-0.662152	-0.546186	1.24627	-0.725481	0.442608	2.27968	0.0471471	0.118296	0.43991	1.03712	0.498141	-1.22746	1.00374	-1.22746	1.61228	-1.22746	-1.22746	-1.22746	1.90809	1.08118	0.10833
ENSG00000168005	-1.47232	-1.0651	-1.00075	-0.943539	-1.44705	-1.04778	-0.465619	-1.05148	-1.42527	0.458839	1.00782	0.533227	0.0822983	1.05978	0.624087	1.09872	0.156894	-1.03511	-0.983395	0.777618	1.19455	1.53882	1.31954	0.795409	0.933343	0.886639	0.790372	-0.532137	-0.78842
ENSG00000175115	-2.14329	-0.991924	-1.42219	-0.907042	-1.64108	-1.48855	0.264844	-1.36761	-1.33852	1.44573	0.806493	0.231212	0.748605	1.10679	0.862644	0.999144	-0.333037	0.249609	-0.109514	0.821542	0.345934	0.283319	1.61486	0.280173	0.463589	0.459162	0.378441	-0.146091	0.526754
ENSG00000130741	-0.976977	-1.09366	-0.888914	-1.09293	-0.998697	-1.24635	-1.55488	-1.08876	-0.954208	1.05912	-0.0615124	1.07341	0.141491	1.59116	0.364998	-0.0638671	-0.935495	-0.0626943	-0.264496	1.61015	0.425003	1.6625	1.50639	-0.0651936	0.807739	0.985012	-0.939983	0.576376	0.485257
ENSG00000169908	-2.55805	-1.15857	-1.2209	-2.02713	0.0139209	0.00796963	0.809872	-1.3713	-1.72357	0.351973	0.73316	1.40774	0.467348	-0.013805	0.776417	-0.425412	0.14171	-0.167586	0.584753	0.562018	0.777127	0.806113	0.797453	-0.368835	0.795403	1.18257	0.768146	0.0856941	-0.0342259
ENSG00000238178	-0.44195	-1.37773	-0.701301	0.178668	-0.297444	-0.995385	-0.697717	-0.405382	-1.37773	1.32485	-1.37773	-0.881598	-0.312283	1.53346	1.81853	0.0363471	0.490814	-0.592493	0.683325	0.275543	-1.37773	-0.58239	1.2613	-0.520673	1.02568	-0.500646	1.3306	1.54151	0.939538
ENSG00000141497	-1.53592	-1.0673	-0.030889	-1.69411	-0.128999	-0.578905	0.217657	-0.737365	-0.797336	0.855275	1.44033	0.78182	0.776583	0.993726	0.635718	0.234591	1.20906	0.7265	-0.192961	-0.0545235	-0.0628873	-0.686401	1.66914	-2.3151	0.0514914	0.791179	0.728122	0.391036	-1.61952
ENSG00000272341	-0.866388	-1.24107	-1.36185	-0.418314	-0.83438	-1.10883	-2.73905	-0.877099	-0.120565	0.743051	1.05874	-0.326758	1.32616	1.32795	0.837092	-0.279092	-0.716778	0.161804	0.0911734	0.84485	0.9268	-0.0872981	-0.475357	1.15277	0.284311	0.538039	1.78715	0.373214	-0.000265822
ENSG00000149599	-1.41392	-1.41392	-1.41392	-0.947776	-0.897496	-1.41392	-0.953204	-0.771144	-0.628358	1.31399	0.750723	1.2987	-0.191953	-0.49477	0.763947	1.05935	0.202525	-0.752072	0.297057	1.307	0.276704	1.48222	-1.41392	0.889931	0.883421	0.586433	-0.235027	0.673502	1.15593
ENSG00000151651	-1.15041	-0.900336	-0.921307	-0.207745	-0.382603	-0.947526	-0.0319387	-0.984786	-0.76203	-0.824125	0.622933	-0.113837	-0.123459	0.349341	1.52654	0.449819	0.413121	1.48383	0.386761	-1.30839	0.918156	-1.00994	1.99972	-0.918922	-0.494152	0.165449	1.75853	-0.877771	1.88507
ENSG00000157303	-1.2102	-1.24513	-1.54958	-0.391192	-0.947871	-1.54958	-0.517712	-0.545122	-1.06905	1.09675	0.21285	1.2727	-0.448949	-0.12721	1.03021	0.478821	0.163243	-1.15739	1.03553	0.937086	1.07264	1.45748	1.02274	-0.303105	0.401905	0.687256	0.252995	-1.54958	1.48946
ENSG00000203747	-0.418668	-0.109991	0.572698	0.538789	0.0888893	-0.931919	-0.931919	-0.257447	-0.354427	0.723753	1.51974	0.798322	-0.0828483	1.00899	2.07793	1.00127	1.57188	2.01058	0.493567	-0.931919	-0.931919	-0.931919	-0.931919	-0.931919	-0.931919	-0.931919	-0.931919	-0.931919	-0.931919
ENSG00000176485	-1.90263	-0.902765	1.04182	-1.20927	-1.26807	-0.738923	-0.575175	-1.46172	-1.15325	0.2171	1.30982	0.565135	0.649068	1.68506	0.627259	0.29136	0.491719	-0.824341	-0.755185	-0.0106585	1.2419	0.346227	1.63652	-0.262749	-0.34228	1.08771	1.12165	-0.0194995	-0.885834
ENSG00000232498	-1.30492	-0.825084	-1.30492	-1.30492	-0.974129	-1.30492	-1.30492	-1.30492	-1.30492	0.412627	1.29977	-0.497155	1.62476	1.28377	0.388616	0.159523	0.797555	0.976081	0.825317	0.499424	0.283094	-0.0100038	0.474402	-1.30492	0.74349	0.123085	1.09281	1.01909	0.742349
ENSG00000088899	-1.1536	-1.36012	-1.03362	-1.15297	-1.43138	-1.09949	-0.767677	-0.531328	-0.700608	1.34067	0.247864	-1.06567	0.780864	0.883288	-0.0807332	-1.24704	0.302251	0.418156	0.671232	1.06495	0.154917	-0.00783748	1.31414	-0.829258	0.024331	0.77748	1.07236	1.68713	1.72171
ENSG00000101236	-1.52165	-1.64122	0.440473	-0.571484	-0.768854	-1.41528	-0.399757	-0.953358	-1.74065	0.668838	0.524411	-1.34501	0.872981	1.1281	0.336718	-0.720302	0.151685	0.620313	0.285011	0.213048	0.328803	-0.481311	1.99653	0.163747	-0.274716	0.856106	0.988468	1.95279	0.305569
ENSG00000137857	-0.69647	-1.42859	0.782918	-0.615149	-0.910525	-1.05902	0.582693	-0.578237	-0.0902723	-0.0427399	0.458173	0.945007	1.64219	0.199238	0.247694	0.241766	0.706449	1.43484	0.935986	-0.731459	-1.76517	0.954677	-0.898326	-0.132157	-1.76517	-0.763503	-0.514901	2.14226	0.717791
ENSG00000276644	-0.781218	-0.721559	-0.281263	-0.417328	-0.834052	-0.621946	-1.80131	-0.604229	-0.747583	0.982184	1.22617	-0.613708	1.24007	0.718357	-0.684885	0.348648	0.77374	0.313641	0.261789	0.695302	0.773764	0.163084	-2.69548	0.618796	0.866146	-1.28773	1.44497	1.31706	0.34857
ENSG00000156531	-0.562034	-0.890301	-0.457883	-0.523051	-0.278603	-0.838205	-3.60152	-1.11102	-0.333727	0.419586	-0.128351	1.3286	-0.0476159	1.04237	0.222251	0.877686	-0.918773	0.0993798	0.348013	0.715406	1.23414	1.73929	0.623733	0.489524	0.296852	-0.203008	-0.317508	0.741614	0.0331531
ENSG00000179348	-1.41088	-1.23834	-1.75237	-0.253588	-0.629498	-1.75237	0.188754	-1.47523	-0.890621	0.301968	0.776229	0.585553	1.45175	-0.138406	0.228589	-1.00854	1.58219	-0.240324	-0.434563	1.09575	0.485571	1.0197	0.500858	-0.861528	0.0985669	1.47838	1.11049	0.97151	0.210401
ENSG00000131263	-0.838645	-0.821216	-1.08403	-0.883002	-0.321389	-0.964655	-2.4222	-1.42784	-0.415219	0.609345	-0.300131	0.427645	-0.169769	0.963672	-0.723471	0.562685	-0.092089	0.0401899	0.44891	1.12361	1.46642	0.992634	2.65405	-0.0161001	-0.294814	0.237199	-0.311835	0.745933	0.814113
ENSG00000042980	-0.689622	-0.211112	-0.977134	0.831985	-0.141451	-0.460789	-0.974365	-0.799303	0.306889	0.676207	0.72365	0.281926	0.343873	0.982778	1.21829	0.854395	1.09324	2.08427	0.678845	-0.792822	-1.41737	-1.41737	-1.41737	-1.41737	-0.483176	-1.41737	1.41121	0.45629	0.672801
ENSG00000103811	-1.41818	-1.10777	-1.45963	-0.542953	-1.65908	-1.37646	-0.450922	-0.997317	-1.62669	1.37265	0.252296	0.731762	0.234361	0.681642	0.260864	1.33243	-1.45177	-0.0683089	0.499915	1.22976	0.89905	0.636439	0.822213	0.519339	-0.282747	0.102121	0.677327	1.19152	0.998134
ENSG00000128591	-1.33097	-1.27649	0.630252	-1.18034	-0.544326	-1.12595	-0.672804	-0.640302	-1.27148	0.0514773	1.61769	1.3055	1.19756	0.319616	0.576787	-0.637253	0.70834	-0.998107	0.61124	0.621813	0.854707	-0.278662	2.20748	-0.342581	0.498651	0.631093	0.315385	-1.83384	-0.014486
ENSG00000136231	-1.06245	-1.06245	-0.526069	-1.06245	-1.06245	-1.06245	-1.06245	-1.06245	-1.06245	1.53393	0.997919	0.0306165	-0.185364	0.999241	-0.176703	-0.409386	1.2398	-0.570078	-0.628721	1.77985	1.15764	1.10133	1.24868	0.525657	0.984187	0.160118	1.18165	-0.882268	-1.06245
ENSG00000224945	-1.0443	-1.67196	-1.18064	-0.376134	-1.11777	-0.47655	-1.17755	-0.982181	-1.13441	0.736824	0.0288352	-0.923392	-0.107154	1.4598	-1.0327	-0.275952	0.704072	0.258353	0.343395	1.00044	-0.544846	-0.359978	1.20555	0.726533	0.996117	0.349805	1.34899	1.12933	2.11747
ENSG00000178913	-0.521937	-1.15064	-1.83748	-0.425827	0.036464	-0.424586	-1.01105	-0.766887	-1.36805	0.830141	0.973491	0.106287	-0.122977	1.05521	0.287474	0.187273	0.575827	0.322163	-0.0662993	0.637461	1.88112	-0.180767	2.34431	-0.551426	-1.85167	0.191136	1.45732	0.0830352	-0.68911
ENSG00000060656	-0.653715	-0.902774	-1.64597	-0.146491	-1.16518	-0.458066	-0.431696	-0.460426	-0.160795	0.286374	0.24972	1.87335	-0.022494	0.91141	-0.418089	0.434796	-0.0400832	0.370798	0.299192	-0.517152	-0.357746	0.111687	1.65017	-0.398381	-1.01808	2.30681	0.836165	1.53179	-2.06512
ENSG00000163083	-0.662819	-0.449537	-1.08494	0.355845	-0.823888	-1.08494	-0.535224	-0.742362	-1.08494	1.77523	1.57178	1.51516	0.0695585	2.14219	0.444267	-0.74115	-1.08494	0.238059	0.131433	1.56922	0.16826	-1.08494	0.804571	-1.08494	0.0742735	-1.08494	-0.0015591	-0.271358	0.962626
ENSG00000212993	-0.831364	-1.08205	-1.26501	-0.893947	-1.41353	-0.953609	-1.46939	-0.796125	-0.720233	1.34356	0.621098	1.41552	-0.570094	0.453231	-0.369117	0.913683	-1.05977	-1.07104	0.183562	1.1507	1.3201	1.32841	1.42483	0.41155	0.716405	1.12984	-0.544567	-0.00675465	0.634122
ENSG00000138623	-1.53086	-0.714526	-1.37041	-0.0935776	-1.28383	-1.07257	0.100361	-1.32546	-1.62474	0.523247	1.02006	2.07881	-0.403509	0.1264	0.983611	-0.329698	-0.468768	0.449164	0.713679	0.388074	1.08543	0.873486	2.09675	-0.732114	-0.198699	0.8134	0.438865	0.017906	-0.560489
ENSG00000168785	-1.59217	-1.43882	-1.35375	-0.550487	-1.10264	-1.24154	-0.802893	-0.874763	-1.31861	0.734843	0.416637	0.382189	0.399039	1.53536	0.280575	0.473879	-0.902255	-1.04151	-0.715066	0.927736	1.63877	0.987365	0.768631	1.10765	0.564576	1.18557	0.789852	0.759173	-0.017333
ENSG00000149968	-0.656458	-0.19882	-0.656458	-0.656458	-0.656458	-0.656458	-0.656458	-0.656458	-0.656458	2.16367	1.04224	1.89187	0.577785	1.81246	0.202543	0.0494885	1.82787	1.87895	0.568185	-0.656458	-0.656458	-0.656458	-0.656458	-0.656458	-0.656458	-0.656458	-0.656458	-0.656458	-0.656458
ENSG00000277363	-1.16213	-1.92962	-2.07848	-0.686011	-0.613746	-1.36143	-0.650554	-1.12603	-0.525133	1.00706	0.522538	-0.421157	0.104113	0.578808	0.808501	1.08146	-1.30852	-0.288906	0.441743	1.03521	0.245444	0.416773	0.612483	0.265809	0.623927	0.57624	0.484455	1.62575	1.72141
ENSG00000225138	0.74992	-0.948747	-0.96669	-0.660912	-1.93899	-0.414303	-2.10307	-0.954188	-0.975442	0.599368	0.92096	-0.510808	0.141461	0.107381	-0.495523	0.883862	0.607634	-0.0934843	0.928065	0.676059	0.130177	-0.287978	-0.642316	1.11246	-0.0591296	1.60427	0.911929	-0.603278	2.2813
ENSG00000101126	-1.13099	-1.14263	-1.66004	-0.993825	-1.38184	-1.05358	-1.33376	-1.22659	-0.780358	1.47548	0.0593315	0.334414	-0.666513	-0.151261	-0.0164945	0.878567	-0.430531	-0.376322	0.0317349	1.59343	1.0822	1.434	0.901369	0.0732556	1.08105	0.799825	0.460248	1.01403	1.1258
ENSG00000124602	-0.9377	-1.00726	1.63482	-0.241303	-0.661809	-0.353167	-0.262653	0.0207505	-0.19359	1.12291	1.30255	0.184054	1.80836	0.344988	1.31068	1.09052	0.877004	0.696092	0.579956	0.126229	-0.199229	-2.0111	-0.398635	-0.464429	-0.522818	-0.659705	0.087839	-0.836835	-2.43651
ENSG00000111981	-1.20766	-0.914274	-1.20766	-1.20766	-1.20766	-1.20766	-0.781752	-1.20766	-0.934211	1.25852	0.490719	0.478931	0.400459	-0.486471	0.198554	-0.9413	-0.906284	0.490542	-0.199295	1.90253	0.522162	1.23122	1.41945	-0.354477	0.672904	1.27149	0.0605006	1.05966	1.30639
ENSG00000259485	-0.897654	-0.897654	-0.897654	-0.397274	-0.662799	-0.182917	-0.897654	-0.897654	-0.897654	0.720704	-0.897654	-0.897654	-0.540205	1.91332	1.30535	1.46718	-0.547704	1.57354	1.14065	-0.897654	-0.897654	-0.897654	0.802256	0.755217	0.145239	-0.897654	1.50617	1.21727	0.555852
ENSG00000102908	-0.910001	-0.827627	-1.28294	-0.81692	-0.82054	-0.724543	-1.61319	-1.46669	0.00924296	0.0872629	-0.381451	-0.79985	-0.108775	1.69566	-0.598671	1.27701	0.439075	1.05526	1.32436	-0.0683349	-0.83408	-0.485054	0.904099	1.15854	-0.463486	-0.01642	1.61657	1.16223	1.48927
ENSG00000147905	-0.171712	-1.26437	-0.771727	-0.68684	-0.381714	-1.35508	-2.75999	-0.603738	-0.558725	0.568057	1.03786	0.143303	0.722605	0.914764	0.120608	0.184867	-0.308459	0.121348	0.305749	0.5793	1.07411	1.20988	0.983362	0.149384	-0.739616	2.14686	-0.811122	1.13127	-0.980222
ENSG00000180447	-0.106197	0.208116	-0.866225	-0.260502	-0.581927	-0.866225	-0.866225	-0.866225	-0.481856	0.535316	0.66453	2.70531	-0.144839	1.75808	1.80057	0.889896	-0.442601	0.232542	0.458473	-0.866225	-0.866225	1.25651	-0.866225	-0.866225	-0.866225	-0.866225	-0.282576	1.31964	-0.866225
ENSG00000186431	-0.626913	-0.228313	0.287945	-0.626913	0.280426	-0.626913	-0.626913	-0.626913	-0.626913	0.230899	-0.626913	1.90324	0.0703465	0.672276	3.39726	1.53143	0.571093	1.6323	0.308616	-0.626913	-0.626913	-0.626913	-0.626913	-0.626913	-0.626913	-0.626913	-0.626913	-0.626913	-0.626913
ENSG00000038945	-0.928357	0.00834767	-0.00715405	0.00537346	-0.301092	0.0665156	-0.196053	-0.1597	-0.427413	0.901779	1.72375	0.389501	0.0392809	1.53018	1.81279	0.258453	1.81106	2.23461	0.521684	-0.928357	-0.928357	-0.928357	-0.928357	-0.928357	-0.928357	-0.928357	-0.928357	-0.928357	-0.928357
ENSG00000080845	-1.2368	-0.820384	-1.166	-1.18654	-0.909985	-1.0596	-0.155777	-1.69506	-1.88269	1.01578	0.349408	0.972147	-0.314775	0.633476	0.368225	1.53478	-0.112321	-0.395061	-0.751869	0.795881	1.72062	0.703502	1.72192	1.02206	0.476972	0.478929	0.131774	0.205749	-0.444376
ENSG00000141738	-1.33926	-0.977506	-2.19771	-1.04474	-1.69926	-1.26911	-0.964329	-0.886858	-0.0531243	0.476019	0.50907	0.209343	-0.215908	0.965919	1.25502	1.57233	0.185835	-0.592409	-0.0112208	0.442599	0.501909	1.26706	1.86933	0.727501	0.0111141	0.808805	0.633828	0.0080528	-0.192328
ENSG00000165655	-1.00524	-0.157417	-0.622747	-1.17046	-0.424827	-1.65311	-1.02045	-0.865383	-2.14791	1.20136	0.776779	0.289288	1.33388	1.53457	0.5965	0.520551	-0.0160377	-1.12517	-0.0784013	0.58845	-0.978476	0.103646	2.17808	0.0531828	0.104789	0.445968	0.691429	-0.1324	0.979551
ENSG00000128513	-0.456253	-1.11079	-0.464966	-0.917332	-0.53515	-0.829529	-3.7487	-0.494584	0.251578	1.51708	1.25156	0.635911	0.478974	0.796569	0.858016	0.528657	-0.40452	0.297539	0.403283	1.14948	0.532008	0.236275	-0.905475	0.647497	-0.601469	0.54219	0.141463	0.140524	0.0601688
ENSG00000241186	-0.627688	-1.23376	-0.997091	-0.678765	-0.618772	-1.27529	-1.08466	-0.273465	-1.13851	1.6126	0.570077	-0.663244	0.73938	1.60877	-0.360734	0.763805	-1.28614	0.634814	0.835446	1.94204	-0.33657	0.510071	0.663324	1.40534	-0.958662	-0.919373	-0.550883	0.855724	0.862217
ENSG00000184014	-1.25237	-1.08882	-1.22256	-0.632606	-1.19379	-1.11244	-1.34069	-0.787563	-0.848545	1.34074	0.554843	0.524519	0.728	0.551866	1.17598	-0.679626	-0.0121609	-0.569482	-0.797691	1.44845	1.34187	1.33889	0.714475	0.0976211	1.14913	1.36479	0.857301	-0.965214	-0.684929
ENSG00000111335	-0.303582	-0.184191	1.38945	-0.280108	-0.418194	-0.116638	0.212667	-0.604041	-0.80074	0.54012	0.893701	1.25914	0.663172	1.00907	0.48406	0.0666334	1.24769	0.640726	1.23881	-0.374417	-1.61174	-1.78162	1.30678	-0.716318	-2.53216	-0.881156	0.531022	0.178129	-1.05626
ENSG00000104375	-1.11508	-1.71345	0.522401	-1.4526	-0.286648	-1.66309	-2.19041	-1.02383	-0.290011	1.41833	0.68638	1.11167	0.780535	0.208729	0.931358	0.750645	0.786297	0.295456	-0.0839978	1.02572	-0.00963398	1.14944	0.641675	-0.779064	0.853211	-0.148081	-0.288332	0.919077	-1.03669
ENSG00000158220	-1.17087	-0.951814	-0.0698413	-0.494946	-0.521875	-1.5913	-0.213256	-0.650095	-0.625039	0.816911	-0.162102	1.47172	0.929815	-0.00707653	1.56201	0.288865	-0.078169	0.734096	-0.113905	0.452971	-2.09288	1.43528	0.91712	-2.09288	0.0712848	0.0309851	-0.16094	1.63949	0.646447
ENSG00000197381	-1.84562	-1.57819	-0.693714	-1.21566	-0.376206	-1.10508	-1.41845	-1.01605	-0.402145	0.944406	0.183839	0.968495	0.8421	0.133188	0.163837	1.17888	0.271209	0.177306	-0.376592	0.923374	0.901506	0.0140996	-1.15834	1.04818	-0.715877	1.66601	1.05145	1.66394	-0.229899
ENSG00000164951	-1.15103	-1.22315	-1.37917	-1.10451	1.03232	-0.712031	-0.152422	-1.62922	-1.43533	1.00239	0.29371	0.797706	0.0168177	0.788499	1.26737	-0.0843087	0.0930965	-0.576992	-0.453261	0.435564	0.751788	0.453877	2.7212	-0.706372	0.817355	1.12379	-0.275248	-0.592276	-0.120154
ENSG00000101307	-0.382506	-0.158521	-0.252117	-0.825808	0.0794174	-0.825808	-0.248508	-0.214255	-0.00117762	1.38971	-0.825808	1.26823	-0.408553	0.325927	3.3246	1.36228	-0.142807	1.90525	0.451603	0.395529	-0.825808	-0.825808	-0.825808	-0.825808	-0.825808	-0.825808	-0.262993	-0.173022	-0.825808
ENSG00000253522	-0.892527	-1.3519	-0.36535	0.671826	-1.18598	-1.4123	-2.57309	-1.45983	0.0273924	0.882245	0.231051	-1.25449	1.52007	1.32228	0.456736	1.02368	0.874701	0.60017	0.361037	-0.066773	-0.680893	1.09775	-0.457449	0.800528	-0.152193	0.716356	0.358702	0.626973	0.281283
ENSG00000127954	-0.42103	-0.309984	1.29468	-0.212413	0.109511	-0.585507	-0.992028	-0.0157129	-0.359451	-0.180639	1.26173	0.980657	1.57406	0.314382	2.10137	0.95828	-0.0213245	0.802298	0.93157	-1.47298	-1.47298	-1.47298	0.180187	-0.509527	-1.47298	-1.47298	0.787798	0.435728	-0.759713
ENSG00000069702	-0.898238	-1.42764	-1.09981	-0.766151	-1.01012	-0.928755	-2.28975	-0.896264	-0.658978	0.351223	0.389404	0.0531314	0.815392	1.00041	0.658871	0.538438	0.761099	-0.778102	-1.6026	0.860157	1.15186	1.04111	0.600153	1.18046	0.755667	0.536168	1.13915	1.09159	-0.56788
ENSG00000157796	-0.593406	-1.47882	-0.582105	-0.511197	-1.7621	-0.83197	-2.11977	-0.985368	0.282867	0.46627	0.0465171	1.54071	1.28716	0.531543	0.685623	0.369798	0.177751	-0.180977	0.176111	0.407507	0.295664	1.58717	-1.71155	-0.0740255	0.787223	1.20911	1.30431	0.446865	-0.770911
ENSG00000173110	1.42644	-0.124047	-0.213372	-1.47763	-0.0309775	-0.847235	-1.11107	0.595385	0.52682	1.62843	1.62138	0.822085	-0.252752	-0.311787	1.42457	1.32864	0.500283	0.872636	1.40238	-0.794683	-0.41605	-0.42514	-0.203774	-1.75797	-0.796937	-0.816352	-1.48784	-0.658365	-0.423068
ENSG00000005893	-0.928382	-0.652606	-1.40312	-0.953998	-0.401688	-1.0534	-1.16358	-1.0672	-1.1183	1.19267	0.0117743	1.34374	-0.310544	1.384	0.431652	1.67824	-1.11645	0.206952	0.037864	1.38037	1.03834	1.54721	1.48078	0.124271	0.0249029	-1.01838	-0.802367	-0.025164	0.132416
ENSG00000112877	-0.731662	-1.13671	-0.131357	-2.0395	-1.71733	-1.13251	-1.94355	-0.77263	-0.570422	0.70503	-0.188835	0.0887621	0.227967	0.860898	-0.283011	0.126307	0.0344626	-0.162343	0.674878	0.127038	1.044	0.784345	-0.354042	0.776635	1.7611	0.697557	0.071201	1.44958	1.73415
ENSG00000173391	-0.727071	-0.145872	-0.727071	-0.727071	-0.0425161	-0.727071	0.580882	-0.194415	-0.727071	0.624027	2.05588	1.2641	-0.727071	1.14155	2.57158	0.113964	0.84691	1.80555	1.01149	-0.727071	-0.727071	-0.727071	-0.727071	-0.727071	-0.727071	-0.727071	-0.727071	-0.727071	-0.727071
ENSG00000256542	-1.25168	-1.25168	-1.25168	-1.25168	-1.25168	-1.25168	-1.25168	-1.25168	-1.25168	0.254066	0.547296	0.419889	-0.873712	1.19283	0.0197159	0.698906	0.118188	-0.500436	0.626349	0.769108	0.386852	1.45861	0.702256	1.19834	0.286132	1.13151	0.548378	0.445689	1.83519
ENSG00000077585	-1.03954	-0.422642	-0.763511	-0.568752	-0.359012	-0.795813	0.0560864	-1.22649	-0.987702	0.878777	0.871894	0.0852209	1.59995	1.7447	0.522051	-0.082059	0.319941	0.86316	0.433934	1.4668	-1.37056	0.541585	1.79207	-1.73809	-1.59569	0.113524	-0.0172039	0.532756	-0.855377
ENSG00000126709	-1.41761	-0.715129	0.104052	-0.0988781	-0.64146	-0.126782	0.153796	-0.15528	-0.944312	-0.560905	1.04727	1.43584	1.0043	0.615151	0.875497	-0.189204	0.463969	0.731916	1.46282	-2.01067	-0.0827684	-0.421468	1.60778	-0.647745	-0.924174	-1.40465	0.596179	1.71723	-1.47475
ENSG00000127863	-0.773124	-0.817197	-0.880068	-0.873075	-0.737487	-1.26543	-0.877644	-1.02377	-1.26543	-0.606579	1.75433	0.246639	0.585489	1.49193	-1.26543	-0.0882983	0.479812	0.702894	-1.03386	0.973159	-0.38138	1.62059	0.279817	-0.488609	0.530565	2.0086	1.21057	0.575608	-0.0826128
ENSG00000038427	-0.833491	0.132738	0.0198998	0.186492	0.109094	-0.781083	-0.736772	-0.362364	-1.15347	0.384024	0.673995	0.649516	-0.651357	1.04621	2.09316	0.31866	0.626407	1.79107	0.342979	-1.15347	-1.15347	-1.15347	-1.15347	-1.15347	0.291818	1.81852	-1.15347	1.49023	-0.535498
ENSG00000184292	-0.442035	-0.192792	-0.0306521	-0.683139	-0.476331	-0.70108	0.136534	-0.650267	0.0515659	0.596921	1.46418	1.13602	0.690417	0.773343	1.19269	-1.05799	0.142814	0.912444	0.709621	-0.720789	-1.89586	-0.482734	2.12494	-1.89586	0.205293	0.517432	1.08547	-1.62818	-0.881977
ENSG00000120262	-0.338135	0.41294	-0.543393	-0.529037	-0.6556	0.1871	-2.13417	-0.569183	-1.66944	1.10757	1.09933	0.368639	-0.125738	1.39762	0.252013	0.803016	1.42889	0.722712	0.236052	0.313127	-2.13417	-0.383079	1.56464	0.486669	-0.246854	-1.25792	0.879201	-1.04845	0.375659
ENSG00000100100	-0.850206	-0.103844	-2.30096	0.370665	-1.20541	-0.148554	-0.558989	-0.751503	0.166114	0.362175	1.03276	0.889154	0.664484	1.42869	1.15472	0.899428	0.169045	0.527485	0.0567151	-1.61299	-0.424564	-0.735692	1.78469	0.325255	-1.58189	0.583594	1.35721	-0.984065	-0.513517
ENSG00000135245	-1.01782	-1.45297	-0.784676	-0.652112	-1.04198	-1.64797	-1.55291	-0.675084	-0.731076	0.646503	1.27668	-0.448375	-0.75269	0.836491	0.384293	0.674947	-0.017978	-0.891817	0.44298	1.39515	2.58547	1.13786	-0.0897186	0.381356	0.863333	0.675977	0.46152	-0.04578	0.0403943
ENSG00000162711	-1.78014	-0.644543	-0.140731	-0.764391	-0.47938	-1.78014	-0.302729	-1.10979	-1.37385	-0.219846	0.586073	0.176941	0.151575	0.993791	2.02925	-0.721692	0.857857	1.43183	0.451089	-0.888016	0.985576	-0.603781	0.58426	1.06592	0.0807231	0.807566	1.22941	0.731191	-1.35402
ENSG00000108960	-1.15725	-1.13176	-0.0630747	-0.895105	-0.38758	-1.84855	-1.25629	-0.513439	-0.359694	1.20118	0.781545	-0.16128	0.839905	0.104955	0.0344271	-0.149878	0.200919	1.02076	0.471322	1.94437	-0.408647	2.57651	-0.743687	1.51524	0.423814	-0.81491	-0.659257	-0.142288	-0.422248
ENSG00000130208	-1.9302	-0.249467	-1.12183	-1.10949	-1.23411	-0.693951	-0.736471	-1.38857	-1.60193	0.671015	1.43172	0.488198	-0.856385	-0.782225	1.16513	-0.240284	0.977158	1.13249	0.177116	1.70524	1.0525	1.13845	0.107208	0.130673	0.619353	0.726898	0.413259	-0.491038	0.499543
ENSG00000226696	-1.0688	-1.48702	-0.910824	0.188398	-1.05129	-0.825765	-1.44577	-1.30107	-0.167175	-0.5594	0.374722	0.680376	1.70433	2.19582	0.335021	0.562255	1.18382	0.134968	0.15201	-0.605696	-0.676288	-0.677161	1.85408	0.140845	-0.844678	0.807768	1.23526	0.167825	-0.0965617
ENSG00000153551	-1.51616	-1.16878	-1.65471	-0.877349	-0.959233	-1.68606	-0.301901	-0.328859	-1.64842	0.83875	0.464627	0.857694	0.178508	0.412425	0.527278	-0.688697	-1.28221	0.417784	0.125614	1.12249	1.17087	1.29256	0.48391	0.590343	1.01925	1.77913	0.19883	-0.117573	0.749894
ENSG00000204856	-1.03663	-1.1381	-0.96845	-0.674729	-1.71125	-1.07576	-2.15218	-0.326674	-0.595325	0.940776	0.243287	1.29674	0.534719	-0.717119	0.363792	0.33171	0.363448	-0.347666	0.23028	0.973847	1.11554	1.59713	-1.69655	0.649277	0.5657	0.779781	0.624071	1.07003	0.760286
ENSG00000166415	-0.861894	-0.0397649	-0.983249	-0.0788197	-0.458767	-0.78945	-1.71749	-0.807987	-0.742176	1.31401	0.0975272	0.120227	1.18064	1.68755	0.845172	0.639414	-2.37043	0.334606	-0.110539	1.20362	-0.365473	-0.0783485	1.23322	0.917144	0.825869	0.724927	-1.79014	-0.154161	0.224771
ENSG00000113369	1.25236	0.200314	-0.0604682	0.102681	0.234834	-0.43854	-2.31861	-0.61746	0.841066	1.58277	0.743622	0.586528	1.05844	0.989383	0.951228	0.331443	-0.712781	1.16158	1.22701	-0.845745	0.485833	-1.06999	-1.58174	-0.643196	-1.10951	-0.448208	-0.629835	0.396857	-1.66985
ENSG00000130635	-0.892372	-0.142662	-1.03463	-0.501845	-0.969034	-1.08626	-0.510998	-0.827562	-0.547649	0.30056	1.12241	1.1256	-1.17442	0.412149	0.891217	1.59894	0.262616	0.266334	0.199376	-0.211059	-0.371261	-1.54726	0.225851	2.04427	0.241944	1.85402	-0.530618	-1.54726	1.3496
ENSG00000126001	-0.957368	-1.60254	-1.15569	-0.96957	-2.07931	-1.24792	-1.10689	-0.941377	-0.0174249	1.23258	-0.259428	1.32333	-0.195306	0.528993	0.197803	0.734735	-0.00751503	-0.76754	0.35934	1.09344	1.65291	1.63432	-0.214648	0.882862	0.906362	-0.0814036	-0.0421347	0.0829743	1.0164
ENSG00000196335	-1.37872	-1.50311	-0.958935	0.0915576	-0.795546	-0.524772	-0.950635	-0.474647	-0.283432	1.63932	0.108284	0.377533	0.309501	1.60057	0.947764	1.16252	1.27225	0.274717	-1.02468	0.909385	-1.207	0.717293	0.18813	0.687996	-0.464599	-1.01569	2.01228	-0.524942	-1.19241
ENSG00000280109	0.222617	-0.891388	-0.0861292	-0.891388	-0.891388	-0.891388	-0.891388	-0.351842	-0.891388	2.44039	-0.891388	-0.891388	0.663395	2.11822	0.790249	0.0779324	1.40084	0.446162	0.510825	1.36185	-0.891388	-0.891388	1.13816	-0.891388	-0.891388	0.572323	0.277031	0.00601619	-0.891388
ENSG00000120256	-0.632857	-0.669972	-0.917155	-0.463324	-0.444044	-1.04918	-2.59686	-0.601373	-0.373191	1.87262	0.025234	0.359422	1.20989	1.62037	0.891366	1.54405	-0.154834	-0.136155	-0.308138	1.69731	-0.333053	-0.581736	0.623235	0.554699	0.539591	0.088361	-0.440637	0.0847304	-1.40838
ENSG00000246898	-0.113419	-0.837418	-1.04719	-0.344861	0.302248	-0.428056	-1.04011	-0.213738	0.092428	0.854136	-2.22529	0.853066	0.535634	0.0115279	0.479536	0.5486	-0.0484589	0.60328	0.559161	0.540134	-3.30097	0.841037	-1.03827	1.25034	0.455004	0.906466	0.750836	0.342233	0.712125
ENSG00000196793	-0.591272	-0.129035	0.693734	-0.267342	-0.578825	-1.72965	-0.645143	-0.615938	-0.993979	1.49464	0.341034	1.41226	1.22487	0.135146	0.107191	0.534154	0.256874	0.223925	0.0140631	0.70387	-1.21033	1.25733	-2.92987	0.818917	-0.0866022	-0.538156	0.703666	1.20428	-0.809808
ENSG00000117461	-0.775644	-0.0915776	-0.554906	-1.27052	-1.51906	-0.800923	-1.38662	-1.14381	-1.9624	0.314688	0.0347452	0.00245151	0.054705	0.909139	-1.20377	0.0652712	0.205647	1.23797	-0.11901	0.0191006	0.421499	0.635306	1.7609	0.851568	0.288702	0.0851771	1.44297	2.18818	0.310212
ENSG00000172965	-1.30368	-0.381182	-1.03399	-2.03655	-1.63041	-0.159506	-0.744906	-1.38666	-1.77257	-0.41029	0.720726	1.20344	0.215431	0.0725721	0.750782	-0.751339	-0.333687	0.132539	0.463923	0.947777	1.21783	1.2589	1.02377	0.00635844	0.767278	1.48384	0.475247	0.271249	0.933116
ENSG00000163827	-0.120419	-0.914269	-0.765955	0.377529	-0.769715	-1.34535	-2.4451	-0.234218	-0.371674	1.45151	0.812163	-0.942799	0.889111	1.57366	0.00167187	1.00447	-0.626712	-0.140944	1.04384	1.23861	0.0684228	0.295756	0.527665	1.2243	-0.818161	-1.86034	-0.150186	0.07468	0.922464
ENSG00000213886	-0.915114	-0.915114	1.24621	-0.915114	-0.703329	-0.915114	-0.206281	-0.171093	-0.915114	1.99892	-0.122943	0.949373	0.542956	0.936426	0.451637	-0.291164	2.53736	1.47306	-0.915114	0.399811	-0.915114	-0.0860652	0.450098	-0.915114	-0.915114	-0.915114	1.07211	-0.410826	-0.915114
ENSG00000008513	-1.11268	-1.00541	-0.737376	0.0243163	-1.02945	-0.77987	-0.527142	-0.647106	-1.34426	-0.299438	0.215888	1.7995	0.149091	-0.986642	0.719266	0.570444	-0.387975	1.09791	0.391938	-0.582807	0.20522	1.58002	-2.3733	0.721302	0.756323	1.19644	-0.154518	1.15251	1.3878
ENSG00000139629	-1.23283	-0.519313	-1.28616	-1.14843	-1.59184	-1.25439	-0.848103	-0.648976	-1.06783	0.711538	0.0783574	0.804278	1.50375	1.1476	0.886388	0.188732	0.0826579	-1.5555	0.194843	0.482901	-1.24185	0.534429	1.24076	0.599118	0.7452	1.65463	0.413905	-0.0566335	1.18275
ENSG00000153933	-1.16005	-1.46454	-1.21887	-0.672383	0.0684719	-1.22399	-1.81978	-1.15875	-0.975442	-0.338042	-0.557283	0.49243	-0.557863	0.238669	-0.116077	0.0938554	-0.0668954	0.150824	0.518866	0.115975	0.71631	1.38853	2.43035	0.581255	0.736412	1.41523	0.0181964	1.3675	0.997104
ENSG00000160991	-2.08791	-1.33968	-1.45372	-1.22343	-0.661799	-1.41235	-0.0838187	-1.08676	-1.2842	1.13869	0.887809	0.359915	0.722935	0.287376	0.398144	0.139813	-1.45702	-0.258313	0.404272	1.40845	1.04743	0.652245	0.617727	0.523849	0.579016	1.08324	0.520813	0.325507	1.25179
ENSG00000078900	-0.659144	-1.40935	-0.617788	-1.0961	-0.924998	-1.01568	0.00400659	-1.31321	0.162564	0.924446	0.333449	1.32709	0.345025	-0.180929	0.679648	1.23569	1.51388	-0.617136	-0.0388101	0.702789	-0.425468	1.35001	-2.32419	1.26315	0.0124385	-1.0819	1.06894	-0.201906	0.983492
ENSG00000103494	-0.130083	-1.38712	0.260699	-1.06085	-0.907761	-0.860157	-3.25192	-0.693607	0.122662	0.76656	0.314659	1.20829	1.52207	0.502339	0.465934	0.647231	0.441635	0.13216	0.702373	0.0535432	-0.51381	0.881044	-1.4606	0.807813	0.485943	-0.352572	1.23063	0.519427	-0.446534
ENSG00000163993	-1.81188	-0.211949	-1.49053	-1.27215	0.258569	0.368957	0.370266	-1.78345	-0.332615	0.0450348	0.408751	0.789268	0.447067	0.668789	0.748403	0.676887	0.191108	-0.534359	0.683312	-0.256676	0.217972	-0.3742	2.50977	-1.26589	-1.0951	1.62397	-0.479493	-0.364716	1.2649
ENSG00000172243	-0.516441	-0.250293	-0.358532	0.382539	0.0104685	-1.16001	0.0235306	-0.452752	-0.834535	0.148144	0.969152	1.58763	-0.549162	0.582876	2.4845	1.03388	1.03003	1.82233	0.833106	-1.16001	0.428344	-1.16001	-1.16001	-1.16001	-1.16001	-1.16001	0.00292056	0.327796	-0.585493
ENSG00000142235	-0.693494	-0.156441	-0.780932	-0.375624	-1.288	-2.03209	-1.95284	-1.01298	-2.22882	0.575699	0.995371	-0.188954	-0.164272	0.590025	0.337698	1.02979	-0.285801	-0.226337	-0.310822	0.67679	0.902497	0.85073	1.42292	1.13233	0.50287	0.646627	0.104098	0.679025	1.25093
ENSG00000178397	-0.749978	-1.0855	-1.79733	-0.849415	-1.06484	-0.450561	-1.10661	-1.23885	-1.14379	1.21897	1.2283	-0.397477	-0.101427	0.242505	0.465873	0.662182	0.21272	-0.369643	-0.941882	1.89619	1.79798	0.0958492	1.41398	0.501105	0.847075	0.999983	0.770356	-0.542206	-0.513578
ENSG00000132824	-0.629456	-0.853882	-1.79195	-0.855956	-0.290582	-0.767849	-0.902288	-1.71895	-1.07205	1.10022	0.366464	1.78757	-0.0983687	-0.434693	1.72258	1.38563	-0.424785	-0.4376	-0.241138	0.791426	1.58453	1.27353	0.655498	0.0770043	0.909311	0.020519	-0.584204	0.329795	-0.900321
ENSG00000270069	-1.16128	-2.16203	0.127427	-0.918884	0.272697	-1.03822	-1.28115	-0.885725	-1.50143	0.370802	0.213324	0.772514	0.168709	1.06392	1.22817	-0.676005	1.22804	0.0759639	1.45985	0.89117	0.894824	0.987095	1.56396	-1.46911	0.507849	0.0307145	-0.232131	-0.495998	-0.0350566
ENSG00000196843	-1.49178	-1.40655	-0.00604091	-0.739307	-0.247132	-1.31672	-0.407395	-0.469333	-1.43169	0.789862	1.39056	-0.382062	2.06201	0.641556	0.716602	-0.998709	1.47716	-0.681959	0.403562	0.120961	1.2266	-0.995995	1.21668	-1.25126	0.088583	0.403478	0.9249	-0.40212	0.765538
ENSG00000173535	-1.15579	-0.951702	-0.799236	-0.644271	-0.263697	-1.04991	-0.79396	-0.208122	-0.896496	-0.268417	0.0703848	0.42073	0.0640922	2.08251	1.64975	0.348388	0.0449171	0.111228	-0.703542	0.779811	0.108988	-0.160698	2.70265	-0.267165	-2.01479	0.466415	1.19148	-0.368013	0.504454
ENSG00000100077	-1.31369	-1.63916	-0.962492	-0.654406	-0.801215	-1.05485	-0.58719	-1.36089	-1.30832	-0.547722	0.651645	0.581383	1.28409	1.29471	0.0889154	-0.177623	-1.40108	0.427009	0.158941	-0.434829	0.313805	0.744452	1.59415	0.666303	0.240666	2.09622	0.389962	1.05104	0.660185
ENSG00000277632	-0.528445	0.78179	-0.431785	-0.424068	0.551058	-0.857073	0.436299	-0.0445758	-0.391767	0.0865602	1.26396	1.22477	-0.547754	0.195252	2.94576	0.44201	1.32005	1.86885	0.679843	-0.857073	-0.857073	-0.857073	-0.857073	-0.857073	-0.857073	-0.857073	-0.857073	-0.857073	-0.857073
ENSG00000115355	-1.19608	-0.986439	-0.668524	-0.0818243	-0.552955	-1.12593	-1.30371	-0.625042	-0.366244	-0.51834	0.938008	1.18405	0.354824	-0.155216	0.812905	-1.03512	-0.0175377	0.995899	0.198038	0.37917	0.887389	1.59799	-1.70302	-1.70302	1.47352	1.66829	-0.231082	0.92993	0.850076
ENSG00000133985	-0.993915	-1.3286	-1.41917	-0.882126	-0.578913	-1.71076	-0.27013	-1.20009	-1.04084	-0.442277	0.647347	0.10815	0.570572	1.45751	-0.159247	-0.723638	-0.978643	0.0950963	0.425338	0.39716	0.982832	-0.352003	2.19742	0.613753	0.0254116	1.46073	1.08706	0.882657	1.12931
ENSG00000099953	-1.1969	-0.924155	-2.64423	-0.134792	-1.66877	-1.59699	-0.705073	-0.425307	-0.83476	0.735672	0.389656	0.256197	0.254264	1.28388	0.806221	0.38931	-0.656119	-0.594534	0.385535	0.273665	0.767316	0.321099	-0.286098	1.20443	0.423698	0.375263	1.75047	1.01584	1.03523
ENSG00000203668	-0.34282	-1.00511	-0.359836	-0.296499	-0.564193	-0.721592	-3.57622	-1.0309	-0.19067	0.675261	-0.17799	0.97341	1.12684	1.16101	-0.0584328	-0.353314	0.0924549	0.511606	0.998199	-0.129836	0.16117	0.98387	0.748782	0.027926	0.755237	-1.22693	-0.466814	1.17557	1.1098
ENSG00000158023	-0.521502	-1.68984	-1.67984	-1.87226	-1.01887	-1.01272	-0.582075	-1.49521	-1.06538	0.362958	0.772802	1.05974	0.569233	0.502186	0.402098	-0.174144	-0.488542	0.017122	0.127542	0.903023	1.48298	0.925292	-0.74988	0.892334	1.07084	0.536347	1.57525	0.786843	0.363679
ENSG00000073464	-0.785158	0.0954812	-0.120281	-0.343037	-1.20336	0.0252198	-1.00087	-1.42498	-1.45849	1.18002	0.226407	1.23844	0.726229	-0.482506	0.255558	-0.241921	0.228066	0.84739	0.227156	1.11449	-2.96662	1.71043	-0.999269	0.389195	0.462045	0.221743	0.40465	0.886548	0.78742
ENSG00000186862	-0.992686	-1.35381	-0.798963	-0.783958	-1.08511	-1.22644	-1.16031	-1.12341	-0.893866	0.764681	0.829846	1.33796	-0.626829	0.142344	0.779761	0.610924	-0.494647	-0.285472	0.662943	1.10342	0.499892	0.42291	1.1379	-1.78221	0.0466015	1.36529	0.437513	0.395814	2.06993
ENSG00000179431	-1.0443	-1.0443	-1.0443	-1.0443	-1.0443	-1.0443	-1.0443	-1.0443	-1.0443	1.73026	-0.300757	1.41356	0.280565	-0.335489	1.08732	-0.34414	-0.549058	-1.0443	0.196136	1.13846	0.267274	1.73964	-0.30167	-0.20576	1.26266	1.18304	0.49873	1.54656	0.135633
ENSG00000167851	-1.11243	0.334569	-0.584329	0.138351	-0.097245	-0.13183	0.128285	0.178497	-0.353331	0.417719	1.58176	1.40115	-0.125146	0.597822	2.57359	1.26992	0.874805	1.47549	0.56006	-1.11243	-1.11243	-1.11243	-1.11243	-1.11243	0.00820997	-1.11243	-0.59434	-1.11243	-0.75458
ENSG00000169403	-0.57629	-0.235666	-0.461494	-0.310391	-0.314423	-1.17722	0.166005	-0.883755	-0.488207	-0.501069	0.341836	0.812271	1.40164	1.12069	1.89288	0.0645984	-0.115229	1.56491	0.3786	-0.349548	0.162415	-0.908713	2.23341	-0.818211	-2.35	1.08212	-0.556031	-0.639515	-0.535619
ENSG00000181333	-0.364855	-0.728745	-0.728745	-0.249279	-0.503706	-0.305255	-0.728745	-0.728745	-0.424493	0.716297	3.75296	-0.0112514	1.62908	1.48641	0.589513	-0.728745	-0.728745	0.41175	-0.245159	0.804803	-0.728745	-0.728745	0.111967	-0.728745	-0.728745	-0.728745	0.836487	-0.027395	-0.191687
ENSG00000120727	-0.968665	-1.28218	-1.11668	-1.37492	-0.889217	-0.413405	-2.21319	-0.74862	-0.869326	0.671473	0.283189	-0.0423291	-0.246273	0.0943001	-0.000856457	0.184261	-0.00481058	-0.000802202	-0.589218	1.34827	1.45796	1.10275	0.919802	0.345647	0.756569	1.94478	0.648824	1.66699	-0.664318
ENSG00000069966	-1.71206	-1.47647	-0.70838	-1.04235	-0.80249	-1.75346	-0.317076	-1.01808	-1.00143	0.690085	-0.152836	1.19691	0.51013	-0.130538	0.207445	-1.22866	0.984543	0.150427	-0.775339	1.03466	1.07848	1.65958	0.84569	0.928931	0.205498	0.684968	1.36028	0.994375	-0.412836
ENSG00000117479	-1.78709	-1.5471	-0.938157	-0.513356	-0.318303	-1.14253	-1.72834	-0.911829	-0.850555	1.16201	0.402327	0.527455	0.00538339	0.385861	0.238217	-0.152405	0.901629	-0.0137548	1.62756	1.94133	1.12104	0.201502	1.03798	-0.643142	1.44526	-0.799625	-0.193901	-0.158289	0.700826
ENSG00000142185	-0.479145	0.346096	-0.336861	-0.222922	-0.658018	-1.09177	-0.693603	-0.328477	-0.873934	-0.707425	0.346289	0.908087	0.57656	1.05795	0.89556	-1.17451	1.0517	0.386744	0.667258	-1.59146	-2.16519	0.918376	0.805507	-2.16519	0.960367	0.497389	0.925616	1.03614	1.10887
ENSG00000131355	-0.676679	0.10473	-0.676679	-0.676679	0.243689	-0.676679	-0.000646588	-0.676679	-0.676679	0.325501	-0.676679	1.72367	0.137928	1.3241	2.92695	1.37542	0.560251	1.96275	0.819202	-0.676679	-0.676679	-0.676679	-0.676679	-0.676679	-0.676679	-0.676679	-0.676679	-0.676679	-0.676679
ENSG00000125538	-0.729028	-0.118094	0.684646	-0.910412	0.653975	-0.561984	0.349792	0.326493	-0.646219	-0.465275	0.531233	0.440214	0.521599	0.183933	2.0523	-0.215944	1.10686	1.14441	0.620477	-0.839195	-0.361812	-2.35501	1.39334	-2.35501	-1.48715	-0.0742966	0.335615	0.601435	0.173112
ENSG00000138185	-1.54384	-0.714147	-0.515197	0.938335	-0.990114	-0.935878	-0.659662	-0.69466	-0.501345	-0.17039	1.30893	0.0697673	1.24264	0.210221	1.17314	-0.159709	0.53824	1.41464	1.34647	-1.1816	-1.97717	-0.190308	1.22981	-0.385648	-0.317711	-0.820313	0.793771	-0.38878	1.88052
ENSG00000168994	-0.947192	-0.513159	-0.0252486	-0.177586	-0.946875	-1.42988	-1.06323	-1.13499	-2.37003	-0.0768355	0.927985	0.444708	1.08567	0.047498	1.3479	0.133234	0.306605	0.641992	0.669096	-0.452001	-0.331767	-0.0634321	2.20888	-1.06689	0.138322	1.95126	0.758453	-0.19968	0.137179
ENSG00000136997	-0.982003	-1.5525	-0.336789	-0.935484	-0.678033	-1.18886	-0.642501	-0.598968	-0.81397	1.58593	0.435753	1.52993	0.736836	0.136522	1.1184	1.04439	0.684415	-1.42478	0.877976	0.789495	0.289225	1.53568	-1.19432	-0.67065	0.800022	1.18664	-1.43599	-0.237444	-0.0589308
ENSG00000122641	-0.275538	0.00088283	-0.111534	-0.943943	-0.353783	-0.943943	-0.943943	-0.943943	-0.605911	0.470775	2.43052	0.625602	1.24184	0.238161	1.28836	0.337734	0.645176	0.438704	0.129921	-0.943943	-0.943943	-0.943943	-0.943943	-0.943943	-0.943943	2.77379	0.40327	-0.348601	0.110059
ENSG00000282851	-0.250348	-1.947	0.17536	-1.01811	-1.26547	-0.427274	-0.548889	-1.74028	-1.13809	0.399898	1.87828	0.202994	0.0153087	1.10187	-0.0328126	-0.21657	1.30457	0.802298	0.29222	-0.0853509	1.39178	-0.184924	1.19248	-0.757754	-1.15475	-0.435192	1.20065	1.49819	-0.253078
ENSG00000117122	-1.14021	-1.17666	-1.03603	-1.02772	-0.546297	-0.827802	-1.03315	-0.618723	-0.992904	0.930564	1.35203	0.845893	-0.142546	0.502257	1.05876	-0.192048	0.753277	-1.49438	0.100376	0.546093	0.826721	1.72278	0.0909917	-0.570436	1.09661	-0.168885	1.98653	-1.49438	0.649291
ENSG00000268521	-0.0287252	-0.077339	-0.635999	0.287187	0.310172	0.0660595	-1.49077	-0.0069393	0.0241985	1.34452	-0.158933	0.380083	0.345387	1.79216	1.06261	1.10972	0.364737	0.436897	0.898178	0.920787	-2.13606	-0.423676	-0.487742	0.0206093	-2.13606	-0.813192	0.377631	-2.13606	0.790566
ENSG00000020633	-1.52829	-0.684089	-0.359015	0.540734	-0.439474	-0.631666	0.252983	-0.519591	-0.72364	-0.612708	0.478532	1.6429	0.611652	0.513531	1.33639	-0.517452	1.66256	0.436112	-0.153598	-1.52829	-1.52829	0.576469	0.126352	-1.52829	-1.52829	0.511184	1.43578	1.0041	1.15343
ENSG00000110911	-0.774561	-0.972976	-0.886315	-0.913885	-1.14255	-1.52723	-0.782205	-0.772637	-0.854526	0.409152	0.665421	-0.405189	-0.117444	1.15778	-0.256304	0.268552	1.45442	-0.506783	-0.23992	-0.00405033	-0.234046	1.06448	1.30423	0.134297	1.81483	-0.173521	2.55435	-1.0723	0.808935
ENSG00000083750	-0.102787	-1.81784	-1.25248	0.257489	-0.00849541	-1.0797	-1.36811	-0.32232	0.206124	1.63032	0.0755474	0.555522	0.562179	1.67552	1.12795	1.82212	-0.784668	0.716346	0.657701	0.813265	-1.81402	-0.140179	-0.478082	1.20376	-0.98372	-0.613869	0.26171	-0.74221	-0.0570649
ENSG00000064651	-0.696827	-0.819529	-0.828328	0.43505	-0.306089	-0.907563	-2.10479	-0.469359	-0.601712	0.238219	-0.0150423	0.208578	1.68186	1.94805	-0.324915	0.53915	0.778827	0.149994	0.492911	-1.12823	-1.52172	1.61799	-1.00944	1.69227	-0.6031	-0.339146	0.315912	1.04742	0.529552
ENSG00000170006	-0.79523	-1.03397	-0.591581	-0.254148	0.421175	-0.950704	-2.42041	-0.724155	0.407063	0.528966	1.73	1.28974	1.12812	0.393498	1.8074	0.363935	-0.219865	-0.154965	0.206328	-0.0343597	1.49304	-0.478651	0.515712	-0.756731	-1.08923	-1.85795	0.27066	0.547614	0.258706
ENSG00000144935	-0.475657	-1.42704	-1.42704	-0.272847	-0.569294	-0.9888	-1.42704	-1.12143	-1.11219	1.62677	0.40663	1.25219	-0.295158	-0.78312	0.968113	0.108351	-0.310396	-0.373379	0.656748	1.84831	0.841365	1.51609	-1.42704	0.211896	0.614014	0.578274	-0.172235	0.209034	1.34487
ENSG00000103313	-0.416516	-0.203157	0.0306395	-0.838787	0.211718	-0.838787	-0.288875	-0.838787	-0.485722	0.199275	0.138006	1.5147	-0.838787	0.258309	3.37487	1.82314	0.413405	1.47703	0.675162	-0.0635244	0.414862	-0.838787	-0.838787	-0.838787	-0.838787	-0.838787	-0.838787	-0.21697	-0.468488
ENSG00000258498	-0.851482	-0.235851	-1.47345	-0.521968	-0.6892	0.588793	0.0841491	-0.64393	-0.505083	1.08095	1.11733	0.882446	-0.095662	1.45173	0.718689	1.0418	-0.687258	0.150274	1.15653	-0.223246	-1.50244	-1.2638	0.651638	-1.68351	-1.61386	0.052418	0.0848272	0.983459	1.94573
ENSG00000101972	-0.540834	-0.921876	-0.868573	-0.795994	-0.473405	-0.440538	-2.95152	-1.35876	-0.268627	0.834079	-0.247488	0.845655	-0.39446	0.798439	0.511037	0.858966	-0.323755	-0.342818	-0.387787	1.22357	1.62713	1.46386	1.73585	0.354093	0.974358	-0.240619	-0.526344	0.107056	-0.250697
ENSG00000124207	-0.849538	-1.35695	-0.224531	-1.16681	-1.15834	-1.40817	-2.64077	-0.57147	-0.733163	0.957003	0.116463	1.54962	-0.462665	0.194357	0.411025	0.276982	0.304618	-0.15243	-0.00422756	0.818667	1.14012	1.79521	-0.0177833	0.433029	1.35928	0.249818	-0.133389	1.26879	0.00523128
ENSG00000260641	-1.50491	-1.16026	-1.00771	-0.327314	-0.629773	-0.781827	-1.00458	-1.50491	-1.18368	-0.0205301	0.490234	0.0424604	0.384202	1.40246	0.418594	-0.151546	-0.912973	-0.586634	-0.582623	0.114217	1.24037	0.901821	0.214847	1.18412	0.704252	2.34788	1.71602	0.701091	-0.503298
ENSG00000239407	0.0542764	-0.978461	-0.474872	-0.276755	-0.682222	-0.567819	-3.14293	-1.29528	0.133956	1.26172	-0.921989	0.639227	-0.13143	0.751698	0.392488	0.921747	-0.120911	0.207782	0.881969	1.15822	1.15945	1.29012	0.55863	0.362459	-0.896149	-1.43739	-0.192729	0.173059	1.17212
ENSG00000074181	-1.14443	-1.20899	-1.56427	-0.509921	-1.30949	-1.60867	-1.11392	-0.472305	-0.908042	0.350697	0.962205	-0.106429	-0.554671	0.772812	0.35976	-0.323613	-0.994919	-0.136817	-0.648402	1.60244	1.37689	0.783704	1.28437	0.586602	0.858542	0.941936	1.30988	1.37444	0.0406185
ENSG00000165810	-1.00622	-0.571823	-1.13766	-0.870822	0.0357572	-2.93414	-0.985295	-0.769152	-0.669578	0.14751	0.271537	0.602149	1.67986	0.511572	-0.476525	0.0206355	0.521429	1.08538	0.0014573	0.320424	-0.371151	0.802638	-0.747073	0.71097	-0.0113775	1.20461	0.684753	2.19936	-0.249212
ENSG00000156234	-0.623507	-0.623507	-0.623507	-0.623507	0.0864146	-0.623507	-0.623507	-0.623507	-0.623507	1.32712	0.974182	-0.0188199	-0.623507	0.658704	2.91238	-0.297393	1.8457	2.52122	-0.091376	-0.623507	-0.623507	-0.623507	-0.623507	-0.623507	-0.623507	0.445485	-0.115137	-0.623507	-0.272371
ENSG00000163563	-0.471313	-0.805048	0.320907	0.659717	0.292338	-0.805048	-0.805048	-0.198691	-0.526009	-0.271198	1.02037	1.52123	-0.123843	0.643208	2.68801	1.72278	0.933349	1.81597	0.438796	-0.805048	-0.805048	-0.805048	-0.805048	-0.805048	-0.805048	-0.805048	-0.805048	-0.805048	-0.805048
ENSG00000128534	-0.91113	-1.83638	-0.343922	-0.468861	-1.0773	-1.14743	-2.13745	-0.80169	-0.925872	1.78139	0.900003	-0.299711	-0.0964769	1.63211	0.325635	0.140544	-0.0468141	-0.341452	0.63589	1.55182	0.966619	-0.602814	1.1647	1.09091	0.409787	0.638915	-0.702631	0.0633059	0.438311
ENSG00000211950	-0.568007	-0.568007	-0.568007	-0.568007	-0.568007	-0.568007	-0.568007	-0.231311	-0.221127	0.764147	0.391673	-0.568007	0.0830185	0.86126	3.37281	0.187881	2.2253	1.81222	0.978245	-0.568007	-0.568007	-0.568007	-0.568007	-0.568007	-0.568007	-0.568007	-0.568007	-0.568007	-0.568007
ENSG00000173559	-0.718545	-1.30375	-0.381616	-0.552735	-0.175723	-0.168312	-1.33284	-1.12602	-1.6638	-0.744026	1.1988	1.89835	0.611495	-0.0651576	1.72463	0.258656	0.506447	1.42239	0.875048	-1.87623	-0.467905	0.252156	0.721071	-0.951753	0.946236	0.405149	-0.354474	0.0709758	0.991485
ENSG00000104998	-1.13002	-0.529274	-0.433937	-0.730747	-1.46574	-1.7267	-1.31193	-0.515275	-2.34151	0.222904	0.828107	-0.606873	1.41724	1.29217	-0.0240017	0.591754	0.168947	-0.43265	-0.136705	0.567093	-0.136966	0.253469	0.171966	0.922605	0.325	0.602331	1.35929	1.05747	1.74199
ENSG00000080947	-1.17022	-1.28424	-0.873915	-0.0576052	-1.63156	-1.84741	-2.87383	-0.47376	-0.109529	0.115446	0.64612	0.534366	0.881052	1.11475	-0.0411374	0.00902965	-0.324404	0.584816	-0.236264	0.182081	0.565866	0.319651	0.460969	0.677683	0.774029	0.614461	1.30008	1.467	0.67648
ENSG00000189120	-1.20291	-0.678079	-0.226504	-1.32471	-1.0734	-0.557814	-1.08153	-1.2134	-1.71403	-0.00740021	0.452462	0.118899	-1.08729	0.804743	0.473994	1.17475	1.2809	-0.451415	-0.585765	-0.0823404	-0.0275429	0.551442	1.93439	0.223685	1.25812	0.255882	0.224383	0.202644	2.35784
ENSG00000135749	-0.487301	-1.10553	-1.23941	-0.0763698	-0.880786	-0.663965	0.0287629	-0.570414	0.61201	0.973325	0.672616	0.406407	1.69412	1.14665	0.669613	0.772532	-0.736237	1.58067	2.47125	-0.736001	-1.40571	-0.825527	-1.60874	-0.34639	-0.965844	0.156918	-0.0481332	0.520807	-0.0093197
ENSG00000254290	-0.781057	-1.13587	-1.89069	-1.23502	0.0793171	-1.28606	-0.174411	-1.33953	-1.66762	0.370076	0.535721	1.67929	0.71607	1.5499	0.297364	1.14857	0.311249	-0.952138	0.74407	0.0890608	0.393083	0.500921	0.42974	1.01367	0.753805	-1.04823	-0.440854	-0.113159	1.45274
ENSG00000236255	-1.84367	-1.5595	-0.890721	-0.469645	-0.974125	-1.26804	-2.19269	-0.634138	-0.928559	0.426972	-0.0945028	0.174833	-0.0897105	-0.399715	-0.162139	0.475456	-0.189736	0.151334	0.361703	1.33719	0.737888	0.968743	0.62758	0.787574	0.561001	1.68392	0.667609	1.55809	1.177
ENSG00000101144	-1.19161	-1.39241	-1.39241	-1.39241	-0.321317	-1.15873	0.299647	-1.02759	-0.587795	0.655727	0.643826	1.1692	-0.016682	-0.949632	0.966484	-0.955036	-0.453772	0.530436	0.157997	1.27352	1.21563	1.19829	-1.39241	-0.868594	1.26272	1.00719	0.89772	1.07089	0.751123
ENSG00000182308	-0.832108	-0.604417	-0.354915	-1.28274	-0.793812	-0.758299	-1.28274	-0.168594	-0.644685	0.23164	-0.240337	1.25649	-0.192484	0.0348658	0.144017	0.145852	-0.208988	2.18268	0.660079	-0.041199	-1.28274	0.575479	-0.241616	-1.28274	0.752725	0.711604	-0.126174	3.13592	0.50725
ENSG00000173275	-0.320031	-1.86179	-0.987126	-0.0348498	-0.0556158	-0.478573	-2.89575	-0.797497	-0.220592	1.07421	0.0127603	1.36879	0.27765	1.20708	1.14559	-0.0594075	-1.20121	0.341057	0.332715	1.23409	1.03224	1.74808	0.00908308	-0.570942	0.13683	0.355027	0.168958	-0.499596	-0.461179
ENSG00000121957	-0.667117	-1.31741	-0.648083	-0.920796	-1.50437	-0.949552	-3.12397	-0.715889	-0.464111	1.36009	0.395685	0.371614	0.249435	0.535174	0.357536	0.00934016	0.0288297	-0.390377	-0.406145	0.791626	0.687051	1.47965	0.718961	1.22878	1.35191	0.745327	0.233577	0.438419	0.124797
ENSG00000163689	-0.106043	-0.568737	-0.546157	-0.960865	-0.569369	0.113391	-1.76162	-0.339812	0.459471	0.903037	0.910735	0.375888	0.639446	0.45135	0.205781	0.185968	-0.877477	0.96797	0.76591	0.224613	-3.56657	0.406812	-0.654237	-0.445805	0.257541	0.898629	0.133186	1.65797	0.838996
ENSG00000188677	-1.35746	-1.04282	-0.621856	-0.544591	0.279458	-0.762301	-0.959312	-1.00206	-0.497862	0.503877	0.925253	0.732607	0.138524	-1.34046	0.861096	1.09113	-0.935679	0.029711	0.663002	0.768253	1.02441	0.879017	-1.90988	1.15218	1.21073	0.732214	-1.90988	0.856927	1.03579
ENSG00000139055	-1.51779	-1.55491	1.09417	-0.647691	-0.229601	-0.334995	-0.305883	-0.986912	-0.135962	0.00656976	-0.00596306	0.19554	1.07252	1.70855	0.44914	0.471397	0.72641	-0.227558	0.658849	-0.493932	-1.87835	-0.632348	1.87427	-1.87835	0.194887	0.160319	1.26325	-0.399624	1.354
ENSG00000188001	-0.97157	-0.566589	-0.728988	-0.306211	0.188823	-0.164858	-2.08892	-1.13997	-0.929169	1.32969	-0.88075	1.55171	0.429468	1.06015	0.713084	-0.0242559	-0.0359725	0.676509	0.74423	0.747809	-2.08892	-0.824506	0.621409	-0.726391	-0.654604	1.13852	1.60986	0.529555	0.790848
ENSG00000125046	-1.37061	-0.821206	-2.09069	-1.51681	-0.71754	-0.719275	-0.278702	-0.372102	-1.72653	0.00213432	1.59305	1.938	-0.678196	0.609143	0.901021	-0.368949	0.332064	-0.0965596	-0.170183	0.101103	1.66049	1.11318	1.21049	-0.195021	0.536235	0.494172	0.398075	-0.104248	0.337456
ENSG00000182253	-1.076	-0.991524	-0.320343	-0.514364	-0.945349	-0.573484	-0.928581	-0.246876	-0.612804	1.74873	-0.556823	0.707702	1.11896	-0.691269	0.116606	0.326402	-0.25443	1.29283	0.226098	2.22845	-0.742784	1.25762	-1.5666	0.389016	-0.304784	-0.0102621	-0.837163	2.18722	-0.426206
ENSG00000184903	-0.923672	-0.966977	-0.729641	-0.358977	-1.1426	-0.756713	-1.20858	-0.763884	-0.439467	1.67471	1.01461	1.1024	0.311244	0.758503	0.732887	1.34611	0.431056	-0.711113	-0.176433	1.79598	0.13176	0.711359	-2.81271	0.468947	0.673313	0.17853	0.167607	-0.49819	-0.0100603
ENSG00000185950	-1.03844	-0.191616	-0.880552	-1.88741	0.0872513	-0.455893	-0.636536	-1.26046	-1.02295	0.711284	1.03633	-0.25729	0.20226	1.25041	1.13743	0.656366	0.950251	-0.36808	0.924987	-0.970912	1.31365	-0.70562	0.808209	-1.01465	0.262163	2.09515	-0.930555	-0.963761	1.14899
ENSG00000109790	-1.70885	-1.17785	-0.94379	-0.681476	-0.9306	-0.924085	-1.36405	-0.681768	-0.397557	1.44572	0.536961	1.26165	-0.618027	0.01681	0.450577	-0.465623	-0.673636	1.42846	-0.123962	1.67735	1.05671	1.7007	-0.191682	-0.467129	1.27159	-0.824964	0.331651	1.15804	-0.161188
ENSG00000131746	-0.627253	-1.36801	-0.112275	-1.13045	-0.3896	-1.73237	-0.43644	-1.21424	-1.74502	-2.02161	0.615412	0.327778	0.999022	0.638262	0.31047	-0.0745543	1.16032	-0.426362	-0.0959327	-0.252121	0.911864	-0.0870547	0.577339	1.2939	1.26388	1.13597	-0.0286507	1.15183	1.3559
ENSG00000154451	-0.6483	-0.678986	1.54023	0.158902	0.330996	-0.00771914	-0.946422	-0.404769	-0.284446	0.578842	0.2431	1.22248	0.282351	0.00821825	2.61341	1.25088	1.36191	1.89243	-0.0873578	-0.946422	-0.946422	-0.946422	-0.946422	-0.168702	-0.946422	-0.946422	-0.946422	-0.68567	-0.946422
ENSG00000125676	-0.512146	-1.03282	-0.657385	-0.760522	-0.568082	-0.925617	-3.1998	-1.03145	-0.242734	0.869867	-0.0755435	1.29135	-0.431727	0.808312	0.214175	0.725433	-0.435621	-0.213486	0.187622	0.678663	0.957617	1.79871	1.28334	0.632661	1.12313	-0.651789	-0.596477	0.461789	0.302531
ENSG00000166128	-0.995571	-1.62364	-0.98417	-0.604113	-0.282681	-1.09091	-2.08097	-1.31377	-0.93974	0.567847	0.267668	0.259736	0.767625	-0.516463	0.909895	-0.694889	1.14939	0.572941	-0.294939	1.20712	0.671771	1.44624	1.87843	0.0304968	-0.313865	0.936504	1.11229	0.579629	-0.621857
ENSG00000106560	-0.32765	-0.963153	0.750899	0.114802	-0.520414	-0.00121216	-0.294924	-0.728175	-1.0858	0.923464	1.4713	-1.2791	1.51456	1.18061	0.869956	0.723331	0.780816	0.372048	-0.287291	0.79033	-1.58472	-0.961737	0.107857	0.693841	-0.553079	0.656182	0.410416	-2.89736	0.124184
ENSG00000131042	-0.813515	0.344523	0.00452026	0.235054	0.250041	-0.813515	-0.813515	-0.491072	-0.813515	0.249687	1.24974	1.02362	-0.0025407	0.78766	2.80337	1.62886	0.806123	1.83236	0.667282	-0.813515	-0.813515	-0.813515	-0.813515	-0.813515	-0.813515	-0.813515	-0.813515	-0.813515	-0.813515
ENSG00000126860	-0.436465	0.169239	-0.804099	0.876405	0.53598	-0.804099	-0.804099	-0.804099	-0.283564	0.376371	1.29556	1.38943	-0.458066	0.736672	2.74761	1.24799	0.58287	1.77469	0.702652	-0.804099	-0.804099	-0.804099	-0.804099	-0.804099	-0.804099	-0.804099	-0.804099	-0.804099	-0.804099
ENSG00000172889	-1.27387	-0.814973	-1.27387	-0.636601	-0.943103	-0.7001	-1.27387	-1.27387	-1.01897	1.51533	1.28789	-0.672763	-0.651598	1.1086	-0.0571615	-0.439214	0.401923	-0.231263	-0.464107	2.15317	1.66131	-0.220334	1.49752	0.205565	0.705818	0.349632	0.797625	-0.265423	0.526726
ENSG00000130684	-0.735559	-1.55458	-1.29896	-0.0750607	-0.739302	-1.20489	-1.29508	-0.239233	-0.37962	0.472847	0.744085	-1.33064	0.360453	0.830018	0.350181	1.57432	-0.486852	0.55335	1.18752	0.14415	1.03843	-2.09909	0.309501	0.418339	-0.700358	1.49364	0.209254	1.24791	1.20522
ENSG00000157617	-1.31272	-1.24486	-1.03939	-0.356517	-1.40235	-1.01186	-0.953445	-1.39485	-0.573457	0.306487	-1.57592	-0.0993236	1.0438	-0.0770416	-0.842882	0.968981	0.123816	0.289806	-0.157166	0.947341	0.132733	1.11877	1.41057	1.47411	0.632473	1.83498	0.274309	0.186349	1.29728
ENSG00000146858	-1.68986	-1.14245	-0.836014	-0.324181	-0.600593	-1.25814	-1.68335	-1.59722	-0.13775	0.199285	0.647939	-0.396813	0.843716	1.24484	-0.387891	-1.21287	0.358596	0.168216	0.675791	0.904057	0.734662	0.92589	-0.619307	-0.551302	0.844127	1.03121	0.614459	1.97885	1.26611
ENSG00000168646	-0.918665	-0.518031	-1.50275	-0.389884	-0.746002	-1.19034	-0.224704	-0.567334	-1.13167	0.971205	1.37824	-0.72449	1.36281	1.46704	0.460396	0.21768	0.72945	-0.781206	1.28297	-0.196649	-1.23176	-1.62799	0.187782	0.157188	0.280561	-0.281028	1.19567	0.213865	2.12763
ENSG00000110448	-0.719	-0.22605	-0.747167	-0.169385	-0.191282	-0.483261	0.123389	-0.431509	-0.161535	-0.343429	1.41499	-0.163333	1.36925	1.5673	1.6352	-0.293141	1.17626	0.667737	0.451693	-1.46872	-1.46872	-1.46872	0.446782	-1.46872	-1.46872	0.397543	1.91358	-0.309478	0.418425
ENSG00000125810	-0.355605	-0.974533	-0.490054	0.303258	-0.121789	0.20424	0.49885	-0.16119	-0.278137	0.653683	1.54855	1.17878	0.318537	1.0795	2.43347	1.1742	0.551569	1.87167	0.310328	-0.974533	-0.974533	-0.974533	-0.974533	-0.974533	-0.974533	-0.974533	-0.974533	-0.974533	-0.974533
ENSG00000225889	-1.10526	-0.973131	-1.257	-0.237284	-1.05469	-1.80377	-0.698475	-0.885843	-1.01783	-0.0421302	-0.117957	-0.045039	-0.264148	0.692128	1.48932	0.281667	-0.4512	0.652951	-0.121137	0.56367	1.28394	0.567741	1.23983	1.15338	0.486314	0.0660773	2.50632	-1.43423	0.525782
ENSG00000182557	-0.938917	-1.20994	-1.39731	-0.442802	-0.706144	-1.51829	-2.18161	-0.949042	-1.44566	1.05714	0.923029	-0.539312	0.247429	0.832424	-0.0746139	0.762379	-0.428142	-0.207335	0.0367433	1.0712	1.23253	0.0525757	0.920674	1.33467	0.0596084	0.242756	1.45153	0.975036	0.839408
ENSG00000214078	-0.902854	-0.896608	-1.18054	-1.11227	-0.843215	-0.80393	-0.529065	-0.689996	-1.49629	0.962954	0.511642	1.48774	-0.525929	-0.474323	0.860505	1.3862	-0.00756966	-0.429402	-1.05	0.96801	1.77797	1.87076	-0.910873	0.798264	0.682944	0.645561	0.41683	0.544769	-1.0613
ENSG00000217128	-0.805958	-0.847899	-1.46308	-0.640162	-0.269567	-0.432227	-3.03848	-1.35487	-0.302262	0.165697	0.0487203	0.0258619	0.0529337	0.339846	-0.169273	0.425037	-0.938267	0.808824	0.575355	0.615004	-0.0257619	1.25821	0.801254	0.639471	0.618338	0.771687	-0.0744159	2.40517	0.81082
ENSG00000162512	-1.33523	-1.19154	-0.682665	-0.747683	-1.95098	-1.47703	-0.67249	-0.550017	-0.896326	0.960029	1.05004	0.510165	1.99614	0.991173	-0.00970998	0.785905	-1.79139	0.0579147	-0.187809	0.694155	1.33822	0.0257341	0.0975894	1.06257	0.194612	0.971389	0.322522	0.725967	-0.291248
ENSG00000122034	-1.03684	-0.882639	-0.352973	-1.04022	-1.07447	-1.50861	-1.46487	0.0200301	-1.00071	0.0637317	2.05178	0.432848	0.228506	-0.323757	-0.0430188	0.471025	-0.198728	-0.0349382	-0.0515684	0.094593	1.42423	0.734006	-2.02139	0.697255	1.88006	1.10266	0.348672	1.19673	0.288592
ENSG00000137747	-1.05502	-0.748107	-1.30979	-0.0303018	-0.892144	-1.12727	-0.246819	-1.06065	-0.459911	1.58863	1.16794	-0.336428	0.79287	0.965251	0.904671	0.0949087	-1.03932	0.630106	-0.185533	1.4832	-2.18184	-0.22068	1.48915	-0.313957	0.84672	-0.194171	-0.0842799	1.76139	-0.238613
ENSG00000144369	-0.879815	-1.1627	-1.1627	-0.416128	-0.987755	-0.630297	-0.794308	-0.93312	-1.1627	0.177092	-1.1627	0.950384	-1.1627	0.57529	0.478296	1.29454	-1.1627	-0.371164	-0.567105	0.997074	0.808361	1.54309	1.04928	1.16423	1.23614	1.01199	1.73037	-0.61748	0.157208
ENSG00000185842	-0.775026	-1.61977	-0.189908	-0.371416	-0.372761	-0.760261	-2.54996	-0.487665	0.431621	0.622081	0.060295	-0.821992	1.04169	1.09173	-0.154816	-0.68114	-0.195717	1.09038	1.48717	0.851378	-0.264604	-1.65561	0.430499	-0.459263	0.500095	0.0444142	0.627795	1.96715	1.11361
ENSG00000233369	-1.34126	-1.00044	-1.93348	-0.83952	-1.22177	-1.20431	-1.43349	-0.264714	-0.475303	1.26157	0.0666679	-0.295074	0.836496	1.53943	0.690569	0.117095	0.821097	0.1878	-0.626976	1.00548	0.360882	-0.781385	1.96457	-0.430164	1.03709	1.13029	0.972221	0.00670814	-0.150082
ENSG00000189433	-0.605734	-1.3103	-1.3103	-0.876352	0.0190574	-0.927014	0.380883	-0.496033	-0.479191	-0.203526	0.641311	2.08634	0.3091	1.25579	1.31435	0.56317	-0.525555	1.22238	0.39735	-1.3103	0.766888	-0.513	1.70861	-1.3103	-1.3103	1.10901	0.681121	-0.453208	-0.824228
ENSG00000105865	-0.326947	-0.789181	-1.76528	-0.3265	-1.0003	-0.842296	-2.75689	-0.567792	-0.415754	1.72095	0.744768	0.104371	0.0111212	1.15806	1.12989	-0.282869	0.0194851	-0.0773614	0.218791	1.7809	1.20823	-0.138609	-1.42609	0.249401	0.548888	0.604973	0.593042	0.348497	0.274497
ENSG00000164603	-0.661444	-0.527239	-1.44274	-0.729728	-0.342567	0.0187874	-2.76116	-1.58156	-0.474885	1.32945	0.401256	-0.068927	0.109938	0.607424	0.931684	0.423199	-0.88025	-0.064073	0.164062	1.76255	1.12839	1.21813	-0.206596	0.533385	0.679455	0.594408	0.502717	0.79864	-1.46231
ENSG00000177301	-0.878912	-0.878912	-0.878912	-0.0554311	-0.45149	-0.878912	-0.878912	-0.33545	-0.146097	2.17596	-0.878912	-0.284002	-0.260729	0.144588	0.814929	0.289599	-0.0879858	2.1941	1.48577	0.781297	-0.878912	-0.878912	-0.878912	-0.878912	1.82581	-0.878912	0.952184	-0.534349	1.15933
ENSG00000223804	-0.856172	-0.910266	0.209225	-0.283161	-0.614567	0.67	-0.697319	-0.656713	0.0819292	1.74139	0.368215	1.36839	0.533348	0.736198	1.59614	2.12784	0.17669	0.945267	0.984625	0.0661811	-1.3817	-0.10946	-0.167544	-1.3817	-1.3817	-1.3817	-0.0329164	-0.368811	-1.3817
ENSG00000278909	-0.79988	-0.79988	-0.79988	-0.79988	-0.79988	-0.79988	-0.79988	-0.79988	-0.79988	0.654042	1.9006	-0.439094	1.72757	1.29797	1.1229	0.388633	0.15486	-0.0502759	-0.267392	-0.0642437	-0.79988	-0.79988	-0.79988	-0.79988	-0.79988	0.26983	1.41324	0.600544	2.48914
ENSG00000163823	-1.03249	0.0770794	0.393428	-0.235343	0.172968	-0.969271	-0.244865	-0.885987	-1.41851	0.461943	1.36374	1.07383	-0.166654	0.309805	2.61293	0.816307	0.34521	1.48093	0.319611	0.605034	-1.41851	-1.41851	-1.41851	-1.41851	0.325066	0.289842	-0.427795	-0.413938	0.82116
ENSG00000246339	-1.8631	-1.8631	-1.16411	-0.207569	-1.27708	-0.846551	-1.8631	-1.11798	-0.663762	-0.216401	-0.0645845	0.517309	1.35835	1.1004	0.0936032	0.12299	0.338718	0.440195	-0.00933793	0.210797	0.340803	0.364133	1.08914	0.120651	0.576576	1.3424	2.05369	0.600298	0.486624
ENSG00000197063	-1.18861	-0.86569	-1.15006	-1.47537	-0.854218	-0.675671	-0.20607	-1.34561	-1.55802	-0.692286	0.0595049	-0.0426219	-0.653432	0.200252	0.283929	0.25486	-0.00496413	-0.771063	-0.44527	0.451933	1.52045	1.43139	2.0231	0.466313	0.874666	1.22223	0.673706	0.814101	1.65251
ENSG00000106852	-1.1233	-1.1233	-1.1233	-0.409813	-0.912217	-1.1233	-1.1233	-1.1233	-1.1233	1.08232	-0.333752	1.4342	-0.0973332	0.126138	0.344294	0.131783	-1.1233	0.573066	-0.216689	1.09701	-1.1233	1.97714	0.647923	0.130305	0.590636	1.56828	0.344873	1.79905	0.232492
ENSG00000021300	-1.12847	-0.449479	-1.54473	0.357404	-1.17258	-0.787143	-1.26941	-0.822304	-1.58386	1.36266	-0.344502	0.294665	0.559997	0.883613	0.361748	-0.780458	-0.798107	0.164203	-0.490119	1.30397	0.753851	0.985618	-1.53928	0.75545	1.26874	0.973032	1.80623	0.568806	0.310454
ENSG00000143479	-1.26397	-0.525436	-1.30159	-2.26524	-1.10088	-0.791523	-0.0612145	-1.61956	-1.22597	0.462246	0.824854	0.827404	0.575215	-0.551964	0.877152	0.208823	-1.15002	0.491061	0.582286	0.992223	1.07913	1.46628	0.753743	-0.546249	1.32905	0.0412087	0.409176	1.05885	0.424921
ENSG00000226580	-1.12321	-1.65381	-0.561344	-1.65381	-1.07812	-0.37878	-0.962827	-0.204476	-0.66679	0.20289	0.463309	2.01232	0.672646	1.21494	-0.292757	1.39165	1.36399	0.608868	0.3938	-0.679665	-1.65381	1.67005	-0.42794	0.655565	-0.196692	0.694427	0.52229	0.101344	-0.434037
ENSG00000184949	-1.00589	-1.19081	-1.01145	-0.499001	-0.638027	-0.936745	-1.79005	-0.512554	-0.182204	-0.244813	-0.0746529	1.53244	2.18022	0.596891	0.144063	-0.33943	0.118142	0.459222	0.267377	-0.445618	-0.775309	1.10472	-1.47042	0.137115	-0.0284914	1.55532	1.75368	1.36268	-0.0663983
ENSG00000205293	-0.875512	-0.875512	-0.875512	-0.875512	-0.875512	-0.875512	-0.875512	-0.875512	-0.875512	2.05681	0.59251	-0.0062298	-0.18369	1.92594	0.255379	0.217149	-0.196255	2.1024	-0.289621	0.982465	-0.875512	0.942446	1.41229	-0.875512	-0.875512	-0.875512	0.0176782	0.740519	0.811886
ENSG00000227507	-1.39214	-0.609165	-0.87674	-0.0327954	-0.48497	-1.39214	-0.873498	-0.842725	-0.651297	0.521514	0.196934	0.0913322	-1.01728	1.17722	1.86078	0.440157	-0.117186	0.953233	-0.436095	0.695597	0.511035	-0.0158477	1.4768	-1.39214	-1.39214	1.62681	1.97309	-0.000203066	0.00186687
ENSG00000196704	-0.867982	-0.887173	-1.57609	-0.432709	-1.08199	-0.56865	-1.63	-1.00787	-0.770018	0.483027	0.492837	1.61692	-0.146923	-0.128423	1.30914	2.03033	-1.10686	-0.381877	0.292586	0.562043	0.496578	1.7761	-1.23461	1.22329	0.288944	0.571209	-0.075963	0.0859099	0.668229
ENSG00000180398	-1.03247	-1.11777	-0.541499	-1.24121	-0.753731	-0.96157	-1.32237	-1.01548	-1.20778	1.05703	0.225427	-0.0082148	-0.270536	0.0603967	-0.0115863	-0.201003	0.157507	-0.253286	-0.717019	1.86055	1.65219	1.25778	2.41684	0.344	0.960264	1.04225	0.253415	0.0197143	-0.651841
ENSG00000201512	-1.36312	-1.77279	-1.70486	-1.28078	-0.627198	-1.83413	-1.29767	0.00675819	-0.10403	1.16073	-0.293445	1.79416	-0.546338	0.741893	0.931738	0.556948	1.29732	-0.0929438	1.34885	0.29596	0.28299	0.165172	0.0619084	1.07109	0.0916021	-0.474376	0.0665521	0.567618	0.950375
ENSG00000249395	-0.0317733	0.871886	-0.728172	0.213323	-0.20604	-0.0586426	-2.91723	-0.407303	-0.399439	1.25051	1.23045	0.994464	0.862966	0.538992	1.05427	1.33833	-1.84589	-0.0508929	0.454198	1.25549	-0.0999285	0.362354	-1.41999	-0.889384	-0.444513	-0.604439	0.694602	-0.698933	-0.319269
ENSG00000147231	-0.929373	-1.2045	-0.905976	-0.566969	-1.13567	-0.607615	-1.55859	-0.985096	-1.64196	0.994387	0.208526	1.04092	-0.636295	0.58453	-0.596431	0.794866	-1.60421	0.120647	-0.179097	1.19187	1.13036	1.4374	0.808877	0.843302	0.941599	-0.458885	0.981255	1.32812	0.604011
ENSG00000183808	-0.753806	-1.3045	-0.600999	-0.119501	-0.685241	-0.533729	-3.5073	-1.306	-0.105193	0.990578	-0.742539	0.241702	0.453334	0.918044	0.446997	0.165935	-0.378762	0.320868	-0.125308	1.52665	0.529138	1.20399	0.730172	-0.241116	0.76934	-0.187078	0.687338	1.25704	0.349952
ENSG00000274309	-0.867083	-0.504145	-0.867083	0.632957	0.139418	-0.867083	-0.867083	-0.308945	-0.294232	0.432028	2.04901	0.762396	0.349028	1.47026	2.75773	2.00268	-0.243737	0.0999189	-0.0152536	-0.867083	-0.867083	-0.867083	0.478753	-0.867083	-0.867083	-0.867083	-0.353426	-0.271313	-0.512295
ENSG00000134107	-0.67867	-0.959946	-1.74768	-2.12681	-0.597066	-0.869554	1.25171	-1.01066	0.0324466	-0.0789557	0.392788	1.00315	-1.06823	0.663026	1.17799	0.955762	1.02895	-0.151516	1.17073	0.248504	0.366868	0.127536	2.37501	-1.17807	0.128323	0.279277	0.185126	-0.311218	-0.608812
ENSG00000172731	-1.13632	-1.07262	-0.586793	-0.804064	-2.213	-1.41659	-0.898006	-0.374642	-1.18518	0.86397	-0.475434	0.509581	-0.346741	0.618591	0.000135211	0.467029	-0.246701	-0.495207	0.110976	1.44499	1.21922	1.20164	-1.23206	0.942332	1.30538	1.28019	1.00209	1.00137	0.515873
ENSG00000147162	-1.50569	-2.01795	-1.20466	0.442196	-0.965549	-1.4745	-1.93788	-0.921163	0.310464	0.262407	-0.0603459	0.277667	-0.0467319	1.1606	0.0461266	1.82364	-0.536962	-0.175068	0.616146	0.407504	0.443525	0.739474	1.69146	1.10037	-0.0654992	-0.0227865	0.0538811	0.291166	1.26814
ENSG00000172638	-0.402363	-1.40865	-2.13936	-1.12462	-0.679707	-0.774312	-2.13936	-1.25737	-0.486062	1.14986	0.830856	4.77189e-05	0.247577	0.261902	-0.0521122	0.694661	0.0243927	-0.25178	-0.096698	1.41747	-0.158589	0.450492	1.79216	0.567986	0.298242	1.68868	0.995175	0.294344	0.257145
ENSG00000185215	-1.08878	-0.72138	-0.12781	-0.639061	-0.239914	-1.2357	0.101962	-0.564947	-0.785494	-0.284377	-0.183568	0.412182	-0.77487	0.555726	1.61021	-0.191953	0.554114	2.27469	0.422883	-0.0838846	-0.323752	-1.17772	1.95813	-1.71231	-0.881703	1.9219	0.925374	-0.194009	0.474069
ENSG00000113356	-0.676089	-1.42102	0.361886	-0.91024	-0.526275	-1.99783	-2.13674	-0.445573	-1.28218	0.0920572	-0.0781681	0.968387	0.354298	-0.230408	0.148802	-0.399846	0.527895	0.62891	0.325561	0.34049	1.09987	1.3626	-1.33631	0.402682	1.38022	0.819298	0.112662	1.93299	0.582072
ENSG00000130203	-0.618268	0.924246	-1.41148	-0.896148	-0.395518	-1.46142	0.00964495	-0.560346	-0.84025	0.340443	1.83662	0.251586	-1.30609	0.132147	1.60666	0.117972	1.20254	1.77781	0.271534	1.0394	-0.34397	0.0121162	0.564047	-1.90731	0.0165875	-0.0192381	-0.0680822	-1.34312	1.0679
ENSG00000179240	-0.989712	-1.37744	-0.668581	0.0457734	-1.17609	-0.614765	-1.92626	-1.18087	-0.0830301	0.795383	-0.481615	0.459956	1.30281	1.53573	0.838933	-0.179669	0.224415	0.587313	-0.750757	0.416381	-0.131243	0.196927	-1.82473	0.865876	0.972735	0.15285	1.79176	1.53915	-0.341242
ENSG00000178878	-0.615504	-0.88327	-0.337169	-0.535466	-0.748616	-0.584233	-1.46716	-0.506453	-0.210862	-0.26685	0.511131	0.72501	0.46184	-0.43248	-0.109855	0.168029	-0.522028	1.49509	2.62094	-0.632131	-0.883535	-0.102537	-0.841877	-0.0138658	-0.921182	-0.422808	0.884496	2.08475	2.0866
ENSG00000124198	-0.270151	-0.283443	-1.32534	-0.922654	-0.603204	-0.0901708	-2.19131	-1.74248	-0.0414806	0.53431	-1.39026	1.37589	-0.467196	-0.551842	0.294597	0.940107	-0.180329	-0.170186	0.290277	0.46073	0.796414	1.65144	2.0583	-0.163014	0.946228	0.384615	-0.925185	0.416065	1.16929
ENSG00000127084	-1.23367	-1.84428	-1.97315	0.235356	-1.1174	-1.15315	-0.606446	-0.858269	-1.19798	1.22045	0.655532	0.0796115	0.483501	0.400277	1.50161	0.230735	-0.922186	-0.275769	1.25412	0.774406	-0.179442	0.182392	1.29682	-0.46056	0.374344	0.0540873	0.985371	0.333268	1.76041
ENSG00000163328	-0.541282	-1.05	-0.417817	0.0356737	-0.775946	-0.514782	-2.29913	-0.678094	-0.920775	1.36508	1.20429	1.06778	1.24761	-0.333024	1.02067	-0.941786	-1.23426	0.468396	-0.347849	0.496986	0.404428	0.700383	-1.55834	-0.392531	0.953115	-0.434955	0.781302	1.68748	1.00736
ENSG00000125398	-0.894772	-0.764255	-1.35111	-1.25268	-0.951192	-0.734246	-0.848384	-1.22542	-0.838923	1.08506	1.0498	0.665001	1.2238	2.7421	0.177714	0.1673	-0.385007	-0.442757	0.677639	0.316139	0.849117	-0.163297	1.71786	0.0932235	-1.18229	0.278366	0.653281	-0.731927	0.0698609
ENSG00000164542	-0.91217	-0.751244	-0.766996	-0.6286	-0.306529	-0.69984	-2.14303	-1.06232	-1.40444	0.875046	0.841735	0.480253	0.573136	1.00671	-0.132376	-0.734174	-1.44194	0.156999	0.131136	1.93335	1.7089	0.674604	0.506982	-0.709339	1.25855	1.02464	0.822644	0.290102	-0.5918
ENSG00000147121	-0.00466657	-0.278179	-0.383645	0.0155936	0.113169	-0.231112	-0.461344	0.0523929	0.0904102	1.00298	0.00101815	0.857898	0.238006	1.05274	0.876066	0.191623	0.216222	0.0692248	0.363656	0.58781	-4.69042	0.602701	0.615588	-0.269704	0.0324446	-0.478448	0.246323	-0.368119	-0.0602278
ENSG00000118690	-0.44963	-1.12443	-0.349632	0.153322	-0.235801	-0.345596	-2.20398	-0.615844	-0.0511323	0.384954	0.520921	1.34158	0.955569	0.720511	1.00032	1.76075	-0.384287	0.288455	0.618318	0.0570949	-0.330944	1.10424	-1.31895	-0.424092	0.479563	-2.78749	0.686792	0.880217	-0.330795
ENSG00000096996	-0.836049	-0.454906	0.270225	0.0520906	-0.215842	-0.836049	-0.836049	-0.491235	-0.0456938	1.94491	1.59054	0.932555	0.631485	0.80151	1.68211	0.424213	2.23337	1.45481	0.0585071	-0.836049	-0.836049	-0.836049	-0.836049	-0.836049	-0.836049	-0.836049	-0.836049	-0.836049	-0.836049
ENSG00000172216	-0.765103	-0.512337	-0.721764	-1.83405	-0.379193	-1.21252	-0.4145	-0.414263	-0.759072	1.00825	1.03516	0.534749	-0.62855	-0.378839	1.45973	0.715886	0.663684	-0.562643	0.99532	1.17421	1.50017	0.4449	1.01245	-1.72399	-0.338041	0.257617	-0.669693	-1.30028	1.8127
ENSG00000183018	-1.68262	-0.731498	0.117683	-1.99266	-0.204044	-1.19681	0.108202	-1.13371	-2.98081	0.466255	0.195468	-0.162552	0.22856	0.824258	0.264617	0.718312	0.544071	-0.374893	0.344227	0.353298	0.636916	-0.416957	1.27512	0.805315	0.51223	0.962259	0.984753	0.256062	1.27896
ENSG00000136854	-1.90566	-1.31977	-0.799217	-1.58879	0.333767	-1.09978	-0.152073	-1.40973	-1.0944	0.547775	1.16338	0.241256	1.56865	-1.17248	0.239599	0.466465	0.273159	0.212136	-0.209807	0.59289	1.98786	-0.102563	-0.325958	0.0940289	-0.131207	1.34359	1.45358	0.764184	0.0291227
ENSG00000130701	-0.556313	-0.169092	-2.51483	-0.809888	-1.39663	-0.348201	-1.06727	-0.606674	-0.550064	0.90184	0.91282	0.374171	-0.707567	2.08951	-0.529934	1.53189	0.83594	-0.812434	0.61705	-0.231653	1.0072	0.478046	-0.146535	1.20254	0.0615735	-0.860377	1.19945	-0.59581	0.691259
ENSG00000258947	-0.451037	-0.961291	-1.71339	-1.05505	-0.57528	-0.773026	-0.679206	-0.805592	-0.603936	0.842908	1.24738	0.488615	0.95126	1.41039	0.967091	-0.231352	0.672268	0.119537	-0.273622	1.08629	1.67014	-1.71339	0.523141	0.909254	-0.34128	-1.71339	1.44926	0.118074	-0.564776
ENSG00000049249	-1.25576	-1.25576	-0.180461	-0.71161	-0.228368	-0.775137	0.143211	-1.25576	-0.487533	0.782566	1.10288	1.01976	-0.126258	1.92217	1.7949	-0.232226	1.43289	0.350065	-0.38625	0.137328	-0.0296945	0.651187	2.00399	-1.25576	-0.121646	-1.25576	0.120402	-0.647623	-1.25576
ENSG00000111817	-0.757821	-1.01055	-0.751483	-0.168829	-0.237645	0.219107	-1.86304	-0.343521	-0.580992	-0.288278	0.700828	1.45947	0.559179	0.542149	1.62881	0.633817	-0.599247	2.23454	-0.200712	0.611471	-0.72368	-0.384319	-1.50416	0.460813	-1.18639	0.431251	1.26962	1.20645	-1.35684
ENSG00000185697	-1.07359	-1.44188	-0.152774	0.31227	-0.991362	-1.78701	-2.29623	-0.81715	-0.148658	0.847496	0.334083	0.686259	0.286462	0.208457	0.685615	0.880055	-0.83664	0.111697	0.367864	1.3147	1.12141	1.17814	-1.35978	0.712355	1.59782	0.150406	-1.00138	0.734214	0.377138
ENSG00000230461	-0.538598	-1.34054	-0.371854	-0.852073	-0.813135	-1.37784	-0.578271	-0.651847	-0.556558	1.13701	0.654151	-1.03465	0.916377	1.40971	0.0107769	0.767276	0.0654603	-0.398525	0.221121	1.2038	0.961388	-0.678443	-0.224913	0.49725	-2.21429	0.714893	2.28799	-0.28334	1.06768
ENSG00000165905	-1.80967	-1.37899	-0.753481	-0.59733	-1.23668	-1.72053	-0.594229	-0.639733	-1.32568	1.5973	0.983872	-0.614787	0.528988	1.0778	-0.193239	-0.896153	-0.958441	0.0152101	0.362703	0.997056	0.805412	0.252648	0.413856	0.972662	0.70733	0.646371	0.802596	1.34585	1.20929
ENSG00000102081	-0.136679	-0.426382	0.106395	-0.385251	-0.516732	-0.156322	-2.54001	-0.620112	-0.246294	1.02581	-0.0918925	2.02832	-0.441807	1.03177	1.31106	1.30235	-0.192542	0.0771639	0.835233	0.000127207	-0.394961	0.907985	1.72796	0.0240818	0.285863	-1.81743	-1.13182	-0.81904	-0.746849
ENSG00000232810	-0.364333	-0.335712	-0.137635	-1.02474	-0.712212	-0.781216	-0.00503035	-0.526531	0.527063	0.479845	0.963355	1.04421	0.185033	0.494754	2.18128	-0.653445	0.584175	1.41543	1.92654	-0.801118	-1.5932	-0.548757	1.18966	-1.5932	-0.408414	0.846203	-0.155552	-0.603266	-1.5932
ENSG00000136891	-1.13822	-1.83673	-0.636673	-1.19813	-0.285998	-1.69935	-1.62849	-1.01698	-0.733053	0.865775	-0.112319	1.15518	0.368952	1.18906	-0.161627	0.272961	1.55877	-0.353697	0.430963	0.248606	-0.377464	1.18344	1.09526	0.292097	0.412762	-0.374807	0.726969	2.00417	-0.251426
ENSG00000238113	-1.41148	-1.41148	-0.884816	-0.337434	-1.41148	-1.41148	-1.41148	-0.527314	-0.654445	1.26324	0.701903	1.41292	0.758902	-0.715572	1.25228	-0.29729	0.188143	-0.13598	0.698636	1.38726	-0.203274	1.39129	-1.41148	-0.349821	0.632061	0.111583	0.984561	0.721461	1.07059
ENSG00000102879	-1.59128	-0.839934	-0.980622	0.176854	-0.673474	-1.52305	0.0756763	-0.45822	-0.947328	-0.944007	0.736991	0.340986	-1.22893	0.881013	1.64648	0.407838	0.633662	0.853682	0.146956	-1.28893	1.8443	-0.757787	0.965368	1.34428	-0.843914	-0.678347	1.03731	0.892897	0.771523
ENSG00000108854	-1.02036	-1.56474	-0.253819	-1.52362	0.148433	-1.15288	-1.32966	-1.08523	-0.144903	1.40021	1.12893	1.21994	0.823327	0.131458	2.31807	0.6336	-0.813328	-0.150858	0.482588	1.13511	0.958257	-0.25914	0.0235825	-0.815683	1.3555	0.0103212	-0.53088	-0.511193	-0.613027
ENSG00000165757	-0.780513	-0.780513	-0.780513	-0.329226	-0.780513	-0.780513	-0.780513	-0.780513	-0.780513	0.865228	-0.780513	0.728947	0.0481307	-0.194834	0.460268	-0.034466	1.62544	1.09784	-0.514162	2.08943	-0.780513	1.97546	-0.780513	-0.780513	-0.780513	-0.780513	-0.0866145	2.00763	1.18811
ENSG00000224397	-0.290365	-0.388149	0.281495	0.301431	0.0496719	-0.871134	-0.167	-0.473829	-0.158457	1.31001	1.26738	1.26851	0.743004	0.0512863	2.25887	1.48084	0.435032	1.24134	0.703076	-0.89271	-0.362827	-0.619118	-1.75142	-0.531254	-1.75142	-0.502742	-1.75142	-0.678212	-0.201865
ENSG00000110274	-0.69814	-1.35473	-0.605885	-1.28925	-0.493064	-1.30724	-1.05304	-1.02782	-0.393181	2.46796	1.13376	0.455321	1.09379	0.902832	1.41068	0.859342	-0.469852	-0.270493	-0.00647398	0.386019	-0.115534	-1.23554	-0.0411294	0.795682	1.08955	1.06378	-0.353915	0.407461	-1.3509
ENSG00000112137	-1.24702	-1.24702	-1.24702	-0.167573	0.327979	-1.24702	-0.400434	-0.915082	-1.24702	-0.152509	0.384953	1.34404	0.0794158	-0.547613	2.37558	0.671327	0.0623534	0.832578	0.0140495	0.897079	0.421891	0.641602	-0.302062	-1.24702	0.319305	-1.24702	2.25226	0.105934	0.484074
ENSG00000089775	-0.976046	-1.16579	-1.49568	-0.224106	-1.37513	-0.869444	-2.40576	-1.00052	0.0343183	-0.378885	-0.0898228	0.464899	0.447486	0.708875	-0.0837527	-0.00626869	-0.0575322	0.394412	-0.0713875	0.147089	1.51492	2.10469	-0.382454	0.149081	0.119329	1.01844	1.80634	1.05379	0.618884
ENSG00000047634	-0.620439	-1.76604	-0.7323	-0.854439	-0.687738	-1.08415	-2.96034	-0.436811	0.0321494	1.62499	0.400547	-0.182026	-0.11732	0.79793	0.723778	-0.0652603	0.630821	-0.449107	1.1138	1.32529	1.66512	0.440086	0.942324	-0.409678	0.206294	-0.344583	-0.370196	0.548331	0.628965
ENSG00000134762	-0.302529	-0.116297	-0.430945	-0.302774	-0.0197108	-0.107613	-0.788601	-0.588134	-0.444003	1.67587	1.23522	1.99671	0.362647	-0.316329	0.237485	0.458272	0.459088	-0.738714	1.36284	-0.264833	-1.50546	1.62848	-1.50546	-1.50546	-0.267737	-0.479933	1.91616	-1.10195	-0.546314
ENSG00000146070	-0.915991	0.36481	-1.28084	-0.51818	-0.633983	-0.594172	-1.28084	-1.28084	-0.4707	1.28191	1.12797	0.327099	-0.282979	0.484879	1.64185	-0.281956	0.748645	1.78951	0.0789653	2.15695	0.462671	-0.397588	-0.437913	-1.28084	-0.278904	-1.28084	0.770001	0.942195	-0.960895
ENSG00000136193	-0.808721	-1.1241	-1.49428	-0.512097	-1.17615	-0.851435	-0.609197	-1.01897	-0.352154	1.2968	0.703184	0.663609	-0.895333	0.992964	0.66634	-1.33112	-1.85334	0.393575	0.580005	1.51536	0.931057	1.22162	0.947243	-1.00507	0.888199	0.0099699	0.231859	0.913798	1.07639
ENSG00000134146	-0.76921	-0.50397	-0.502455	-0.780873	-0.32903	-1.16569	-1.18096	-0.511014	-0.240802	1.65791	0.274414	1.51366	0.156433	1.61662	0.360552	0.913921	1.37495	0.144159	0.542751	0.65283	-0.576612	2.0097	-2.45827	-0.434859	-0.267049	-0.593383	-0.189335	0.113364	-0.827756
ENSG00000115548	-0.924125	-1.18352	-1.46218	-1.06283	-0.762291	-0.950667	-1.40451	-1.46635	-0.117769	0.312509	0.70521	-0.175953	0.0260028	0.232128	0.242926	-0.23186	-0.958213	0.365086	-0.327165	1.45562	1.86216	1.92931	1.16945	0.0787579	1.06045	0.573319	-0.155044	1.59982	-0.430278
ENSG00000149212	-0.251025	0.0448681	-1.51265	0.0436651	-0.804713	0.463758	-1.74595	-0.608941	0.434697	1.74611	0.334517	0.375332	1.21342	1.88593	0.872985	0.586773	0.787077	0.409262	-0.353904	1.11142	-0.783711	0.453881	0.900754	-0.730514	-0.780162	-1.45964	0.308664	-1.10872	-1.83318
ENSG00000141519	-1.34271	-1.71571	-0.75383	-1.15336	-0.253972	-1.98066	-1.1719	-1.44898	-0.60488	0.486	0.580161	0.886106	0.346143	0.966691	0.450135	0.072712	0.719614	-0.933891	-0.500814	0.665103	0.290432	0.421001	-0.435093	1.40588	0.250497	1.17899	1.86272	0.916516	0.797106
ENSG00000274070	-1.26281	-0.857198	-1.70493	-1.28842	-0.808979	-0.45484	-1.29915	-1.2454	-0.925009	0.645589	0.479331	0.393772	0.237738	1.04128	0.780203	0.790182	0.382773	-1.1316	-0.874515	0.778999	0.917382	0.793827	2.22071	0.681968	0.244855	1.524	0.697956	-0.651522	-0.106197
ENSG00000148488	-1.62308	-0.689221	-1.10594	-0.787778	-1.03977	-0.499415	-0.0503889	-1.29878	-1.28897	0.622061	-0.698731	0.0403024	-0.807435	0.503997	0.878818	0.629031	0.202711	-0.157166	0.0997042	1.30478	-1.62308	1.12896	-0.699866	1.69352	1.48854	1.44889	0.695717	0.471255	1.16132
ENSG00000131015	-1.24604	-1.24604	-1.24604	-1.24604	-1.24604	-1.24604	-0.466946	-1.24604	-0.545854	0.28701	1.54113	1.03706	-0.477741	0.131809	-0.280517	0.079876	-0.349162	0.97063	0.103465	0.727131	0.289825	1.34626	1.63828	0.136404	-1.24604	1.78971	0.297671	1.20205	0.510241
ENSG00000105983	-1.14752	-0.913588	-1.39971	-1.13171	-0.328615	-1.50208	-1.75654	-1.02367	-0.531401	1.6707	1.27047	-0.195474	0.181651	1.31526	0.429522	0.537503	-0.350864	-0.540258	0.157961	1.71229	1.22135	-0.564589	-0.102498	1.21625	1.14798	0.107039	-0.581702	0.233684	0.868559
ENSG00000158290	-0.572638	-0.706827	-1.08426	-0.646594	-0.431993	-0.376736	-3.28218	-0.891901	-0.255785	0.98293	-0.0922621	0.905037	-0.0608765	1.12349	-0.421243	1.41902	-0.903607	-0.150335	-0.107312	1.35405	1.34742	1.38412	1.10755	0.529626	-0.2362	-0.249064	-0.194548	0.535756	-0.0246465
ENSG00000228784	-0.35458	-0.776787	-1.3991	0.681258	-0.795609	-1.3991	-0.860709	-0.500897	0.142987	1.24858	-0.022469	1.28632	1.0886	0.869242	0.378507	1.05318	-0.569062	0.014783	1.2093	0.58389	-1.3991	1.19074	-0.443943	0.607166	-1.3991	-1.3991	1.41006	-1.3991	0.954064
ENSG00000129667	-2.28144	-1.32038	0.345417	-1.45917	-1.44248	-2.11233	-0.0800155	-0.304688	-0.9779	-0.107422	0.340923	1.3817	-0.0804461	0.517963	1.63102	1.17014	1.25921	0.29985	0.264252	-0.551495	0.0174785	0.238657	0.803651	0.0260502	0.0882618	-0.027969	1.08571	0.403337	0.872111
ENSG00000197535	-0.620021	-0.293616	-1.27557	0.321653	-0.613884	-0.92906	-1.00803	-0.836077	-1.03758	1.65725	0.499177	1.04896	-0.180002	-0.0111098	1.60446	-0.335053	-0.297027	1.14346	-0.413131	1.30513	-1.46841	1.26669	-1.29811	-0.0931364	0.210021	-0.535552	0.510955	2.29287	-0.615251
ENSG00000274964	-0.284516	-0.999803	-0.704937	-1.09974	-0.375833	-1.18166	-1.80146	-0.116692	-0.195718	1.16698	1.35442	0.714256	1.15176	2.24269	0.127875	-0.113121	0.369561	0.780515	0.643961	0.878578	0.743551	-1.80146	0.321633	-1.80146	0.23804	-0.379666	0.382719	0.512441	-0.772906
ENSG00000144354	-1.19775	-1.58756	-0.00891956	0.063562	-1.02424	-1.06366	-1.20678	0.241954	0.0971825	0.961167	1.00456	-0.568672	1.28233	1.11451	0.16844	0.616649	0.708404	-0.14556	0.551181	1.03531	-0.108346	-1.17424	-2.93832	1.02834	0.933024	0.467907	0.814204	0.125263	-0.189928
ENSG00000152192	-0.448021	-0.212586	-1.01732	-0.563603	-0.64371	-1.01732	-0.568886	-0.542279	-0.729407	-0.466494	-1.01732	1.74699	-0.314454	0.243179	-0.4375	0.757291	0.961661	0.160317	0.501044	-1.01732	-1.01732	2.06554	-1.01732	1.28586	-0.0716851	-1.01732	1.78717	1.8998	0.711
ENSG00000186088	-1.36149	-1.74906	-0.979478	0.550603	-0.587145	-0.727059	-1.97424	-1.56143	0.429153	0.236766	0.895845	-0.223997	1.17539	1.03873	0.559388	-0.0821	-0.840996	1.6655	0.753698	0.196413	1.31837	-0.901321	-0.332016	0.281108	-0.953072	1.35575	0.599598	0.423689	0.793401
ENSG00000107807	-0.328024	-0.472569	-1.09123	-0.607212	-1.61442	-1.35162	-1.81074	-0.887545	-1.09632	0.892516	0.940043	0.722229	-0.0988681	1.22786	-0.842883	0.82922	1.40399	-1.5736	-0.305403	1.03833	0.966988	1.38032	0.907613	0.281194	0.0444658	0.223505	0.999462	-0.541695	0.764379
ENSG00000233922	-0.601436	-1.24133	-0.069625	-1.24133	-1.00197	-0.790891	-1.24133	-0.707383	-0.917718	0.716334	0.0474709	0.812392	0.095547	1.67733	1.81008	0.503073	-0.884669	-0.0282499	-0.213269	0.615144	-1.24133	1.81476	-0.347113	1.27917	1.73101	0.207199	-1.24133	0.346045	0.113438
ENSG00000011600	-0.914252	0.623731	-0.228214	0.10704	0.300313	-0.914252	0.53891	-0.0904475	-0.442471	0.0425135	1.37411	1.18245	-0.600628	0.939531	2.37037	1.38836	1.18586	1.79178	0.48781	-0.914252	-0.914252	-0.914252	-0.914252	-0.914252	-0.914252	-0.914252	-0.914252	-0.914252	-0.914252
ENSG00000181085	-1.2221	-1.48386	-1.57103	-0.469307	-0.556825	-1.62484	-0.850069	-0.531155	-0.450939	1.40369	0.62044	0.820561	0.723339	-0.313721	0.789662	0.872855	0.44057	-1.11855	0.179308	1.21531	0.381719	0.931622	-1.15148	-0.101829	1.39569	1.56397	0.761404	-1.3096	0.655169
ENSG00000120254	-1.30944	-1.36311	0.191829	-1.85241	-1.38781	-2.48487	-0.321578	-0.253865	-1.25561	1.08229	0.110714	0.517294	0.451761	0.148232	0.360772	0.121648	0.416399	-0.699459	-0.294649	1.27359	0.137495	0.840419	1.20575	0.524873	1.12213	1.62808	0.0414295	0.574442	0.473641
ENSG00000214076	-1.40186	-1.05639	-1.40186	-1.40186	-0.615447	-0.677044	-0.900333	-0.449697	-0.329283	0.761927	0.704609	1.36976	0.332558	-0.275818	0.254034	0.704346	-1.40186	0.415147	0.842836	0.873049	0.790112	1.07831	-1.40186	0.01259	1.01532	0.495973	-1.40186	1.41225	1.65237
ENSG00000156535	-0.76004	-0.40302	-0.651333	-0.154224	-0.374926	-0.43404	-1.12963	-0.215861	-0.308963	-0.416121	0.891895	3.01498	-0.235454	0.29484	1.01436	0.229383	0.823674	0.749528	0.915579	-1.12963	-1.12963	1.50769	-1.12963	0.227783	-1.12963	1.62998	-1.12963	0.0162271	-0.58416
ENSG00000171045	-0.928859	-0.773171	-1.79074	-1.11092	-1.35486	-0.483723	-0.0413207	-0.426053	-0.647002	1.06814	0.644445	0.527697	0.373574	0.774981	0.651439	2.00768	0.461575	-0.53957	-0.0386374	-0.349407	0.765061	0.615873	-2.28567	-0.328607	-0.328418	-0.129364	1.83725	0.526702	1.3019
ENSG00000155307	-0.297549	-0.165118	-0.126706	1.17313	0.465583	-0.517402	-0.715201	-0.017416	-0.0608269	0.479786	1.26304	0.957385	-0.226418	0.855854	2.49122	0.410096	1.13749	1.83241	0.780614	-1.15948	-1.15948	-1.15948	-1.15948	-1.15948	-1.15948	-1.15948	-0.726348	-0.376687	-0.500603
ENSG00000104951	-1.18918	-0.438557	-0.543841	-1.18918	-0.46126	-0.608839	-0.157025	-1.18918	-0.483117	0.242702	1.4004	-0.436127	0.714152	0.820451	1.93297	0.715741	1.28439	2.20196	0.247764	-0.273663	-1.18918	0.0180246	-0.03709	-1.18918	-1.18918	-1.18918	1.04613	1.1819	-0.0428197
ENSG00000173898	-1.27642	-0.547709	-1.25752	-1.23105	-1.14261	-1.56734	-0.870007	-0.243869	-1.36889	1.12318	0.546372	0.754845	1.15327	1.1713	0.0613258	0.874759	-2.36325	-0.19173	0.465198	0.414962	0.352757	0.417735	0.362115	0.809877	0.418687	0.767834	-0.0597172	1.45128	0.974609
ENSG00000161921	-1.92734	-0.54266	-0.534814	-1.56455	-0.183042	-1.16292	0.795888	-1.00552	-0.993339	0.929361	0.855193	0.236078	0.769998	0.926341	0.577017	-0.16833	0.648932	0.499984	-0.386043	0.714441	0.630444	-0.133552	2.51524	-1.49041	-0.385764	0.661017	0.691404	0.499878	-1.47294
ENSG00000157350	-1.95666	-1.72401	-1.15502	-0.776148	-0.939493	-1.49111	0.394895	-0.991411	-1.71371	0.586352	0.653446	0.0978581	0.615092	-0.0759652	0.339623	0.235021	-0.484052	-0.282667	-0.492398	1.18457	1.76302	0.68132	0.48672	0.921786	1.02262	1.10402	1.02753	0.0736623	0.895113
ENSG00000104497	-0.612527	-1.07521	-0.306269	-0.487262	0.47312	0.244256	-2.92333	-0.895424	-0.587033	0.651712	-0.81039	0.348891	1.04422	-0.14874	1.2095	1.88321	-0.66801	0.474306	-0.450582	1.17679	0.718518	1.27638	0.215015	0.622578	0.681451	0.173526	-0.773075	0.233145	-1.68877
ENSG00000091127	-0.8017	-1.19001	-0.113304	-1.05488	-0.77608	-2.49371	-1.33573	-0.262324	-0.847124	1.96339	0.685052	0.499324	0.472141	0.563598	0.482025	0.172306	0.585298	-0.698861	0.289736	1.24126	0.61909	0.348544	-1.48195	0.865197	1.94167	-0.235891	-0.153641	0.222784	0.493792
ENSG00000168209	0.0654564	-0.748671	-1.77596	-1.98562	-1.15178	-1.09299	-1.1078	-0.189323	0.362564	0.0749114	0.726055	1.07074	-1.58979	-0.612545	0.847793	0.289037	-0.407776	0.344559	1.08009	0.841808	1.11012	1.65311	1.20809	-0.977636	0.759876	1.25971	0.0531768	-0.45676	0.349541
ENSG00000226419	-0.435036	-1.03216	-0.769854	-0.746351	-1.25776	-1.28059	-1.62554	-0.33308	-1.58812	0.19098	0.944746	1.25529	1.2801	0.979827	0.0541927	0.22676	1.25349	-0.529677	-1.80893	0.615828	0.822004	1.23092	0.406955	0.537351	0.860692	0.905877	0.884503	0.151452	-1.19387
ENSG00000025039	-0.891702	-0.539471	-0.965251	-0.277664	-0.685705	-0.574246	-0.729576	-1.00475	-0.910733	0.990195	0.449539	1.34352	-0.925785	-0.401861	1.13571	-0.422636	-0.785563	0.605478	0.969691	1.32804	0.494414	1.89701	-1.05348	-0.643798	1.24941	-1.7482	-0.454768	1.5243	1.02789
ENSG00000165124	-0.762273	0.010723	-1.3746	-1.36535	-0.448355	-0.937731	-0.853791	-0.808308	-0.542661	0.882906	-0.119476	0.445981	0.715356	1.71489	1.09007	1.23846	-1.52141	-0.439166	0.796782	1.36982	-1.88446	0.507327	1.16601	0.312791	0.820491	0.057031	-1.38427	0.677932	0.635269
ENSG00000100867	-0.829767	-0.480305	-2.24805	-0.766522	-0.969358	-1.19153	-1.08612	-1.22812	-0.440245	2.06372	1.07845	-0.758042	-0.016436	0.995038	1.56528	0.56507	0.25411	0.972623	-0.235423	0.293502	0.434552	-0.30811	-0.951106	0.882718	1.27531	0.23633	-0.0713212	1.24689	-0.283141
ENSG00000188026	-1.52959	-1.51832	-2.34139	-0.98972	-1.23529	-1.41812	-0.522404	-0.416104	-0.995826	1.02191	0.830654	0.358751	0.477715	1.01423	0.46717	0.130986	0.00661965	-0.93089	-0.073869	1.2372	0.293275	0.853396	0.605693	0.442859	-0.00766219	1.36953	0.629811	1.16259	1.07678
ENSG00000163464	-0.755093	-0.755093	0.292278	-0.755093	-0.0419176	-0.755093	0.297226	-0.428639	-0.418765	-0.111638	0.175396	1.6848	0.0659703	0.289996	3.2705	2.24358	0.617124	1.14276	0.210542	-0.755093	-0.755093	-0.755093	0.174254	-0.755093	-0.755093	-0.755093	-0.755093	-0.755093	-0.402348
ENSG00000078687	-0.144723	-0.669456	-0.446754	-0.5435	-0.592412	-0.0362651	-1.19205	-1.37099	0.667489	1.48777	-0.109827	1.29438	0.732748	0.812792	0.642487	1.52002	-0.94726	0.0477309	0.66819	0.560325	-1.43395	-0.552638	-2.72001	1.06152	0.400638	0.846384	-0.452208	-0.595033	1.06461
ENSG00000176978	-2.41941	-0.86562	-1.76516	-1.14993	-0.752836	-1.36011	-0.074395	-0.874984	-1.14468	0.6649	1.55882	-0.404269	0.502185	0.499704	0.0774921	1.46031	-0.00520393	-0.64756	0.625371	0.900582	0.604628	0.238484	-0.122747	0.854428	0.194512	0.641298	0.562026	0.466151	1.73602
ENSG00000060982	-1.08093	0.107557	-0.553238	0.430881	-0.248285	-1.08093	-0.236938	-1.08093	-0.739999	0.398646	1.33534	0.561336	-0.69713	1.5874	1.68896	0.476724	1.13272	1.85781	0.176276	-1.08093	-1.08093	-1.08093	-0.138867	-1.08093	2.05044	0.00765553	-0.254827	-0.295029	-1.08093
ENSG00000167600	-1.16655	-1.13197	-2.32129	-0.769388	-0.450161	-1.57185	-0.339551	-0.725107	-1.18128	0.3794	0.565821	-0.167432	-0.0417896	-0.0461272	0.762612	1.05218	0.577123	-1.36255	0.414938	0.236026	0.673757	0.753492	1.95334	0.162472	1.45074	0.614472	0.170172	-0.126909	1.6354
ENSG00000105982	-0.783061	-0.998148	-0.21998	-0.0377102	-0.633605	0.124165	-1.46686	-0.57914	-0.418538	0.973259	0.871383	-0.601205	0.714716	0.830153	1.19982	2.2417	-0.214739	0.670643	0.709178	1.02432	-1.11682	-2.84464	-0.650697	0.751066	0.519837	-0.579498	0.689697	0.0811304	-0.256431
ENSG00000103355	-0.909744	-0.405243	-0.909744	-0.468135	-0.420502	-0.909744	-0.909744	-0.637742	-0.909744	0.306399	2.50392	-0.40361	0.925949	0.382023	1.50631	-0.299096	-0.600897	-0.522439	0.056042	-0.909744	1.48513	0.769314	0.205152	-0.909744	1.73417	1.96812	-0.484228	-0.616599	-0.615836
ENSG00000272168	-0.658874	-1.18792	-0.354719	-0.51901	-0.620578	-1.18792	-1.18792	-0.606518	-1.18792	1.55344	0.0888944	-1.18792	0.0334745	0.760063	1.29137	1.22966	-0.893042	-0.589267	0.905635	1.66449	0.830337	-1.18792	0.561149	0.596748	1.39672	-0.333621	0.640594	-1.18792	1.33851
ENSG00000186591	-0.688021	-0.831038	-1.38317	-1.03272	-0.68745	-0.545602	-0.833491	-1.55521	-0.925178	0.605926	0.631092	-0.379561	-0.275169	0.640685	-0.145478	0.132925	-0.672606	-0.31762	-0.545594	1.69637	1.81681	0.00793122	2.7151	0.108088	0.325342	1.57152	0.751853	-0.328732	0.143006
ENSG00000261650	-0.779543	-0.779543	-0.779543	-0.779543	-0.779543	-0.779543	-0.779543	-0.779543	-0.779543	1.75016	1.13264	0.60441	-0.475812	1.7786	0.836029	1.34475	-0.779543	-0.406645	-0.5286	1.35184	2.02457	-0.779543	-0.779543	0.786403	0.456214	-0.779543	-0.779543	-0.779543	1.03859
ENSG00000163393	-0.799134	-0.634506	-1.84159	-0.405397	-0.354771	-0.982695	-1.21314	-1.04496	-0.861358	0.928245	0.623765	-0.873874	0.295453	0.98711	0.0567478	0.026381	-0.865785	1.2932	1.46884	0.800419	0.919755	-0.859642	0.277063	0.413604	-0.165918	-1.54657	1.2349	1.40479	1.71906
ENSG00000184368	-0.556899	-0.608686	-1.56917	-0.551989	-0.758779	-0.468806	-0.885305	-0.4628	0.0781972	1.35181	0.0440839	1.12651	-2.57305	1.35536	1.14463	0.121248	0.1118	0.256014	0.206903	1.05105	-0.972771	1.19354	0.257547	0.057643	1.42538	-1.39927	-0.181799	1.45647	-0.24887
ENSG00000164764	-1.14103	-0.593095	-0.837607	-1.14103	-0.662257	-0.699758	-0.655732	-1.14103	-1.14103	-0.261866	0.866625	-0.518703	1.26496	1.20551	-1.14103	0.728648	-0.29684	1.25497	0.0104863	-0.710573	-1.14103	-0.174209	0.911215	0.642695	-0.497156	1.69394	0.967787	1.12102	2.08614
ENSG00000114353	-1.28974	-0.968871	-2.29011	-0.756729	-1.11899	-0.316215	0.0275193	-1.2138	-1.74861	0.626994	0.597165	1.68764	0.0649027	0.50229	1.30092	0.303516	-0.780849	0.0574812	0.401257	0.12226	0.354477	0.648729	1.24021	0.605093	-0.017322	-0.608048	0.964482	-0.253984	1.85833
ENSG00000108379	-1.57937	-1.15057	-0.627017	-1.5529	-1.42706	-0.835956	-1.26942	-1.07348	-0.829302	1.4133	0.50593	0.377219	-0.325889	0.0956341	0.238068	-0.138041	1.41187	-1.29508	0.464528	1.75508	0.472219	0.879355	0.249852	-0.226907	0.56449	0.435852	1.23724	1.10965	1.12069
ENSG00000065833	-1.20557	-0.772126	-1.22006	-1.79558	-0.754306	-1.06337	0.0871786	-1.34713	-1.37118	-0.518735	0.346954	0.335362	-0.092397	0.111674	-0.254094	-0.830673	-0.230433	0.435276	-0.356426	0.708404	1.93093	0.362082	1.96528	0.414093	1.00668	1.54805	0.771919	1.2012	0.587
ENSG00000112208	-1.22241	-0.962056	-0.624892	-0.560605	-1.12149	-0.712217	-1.85412	-0.712775	-0.79379	-0.327249	0.568796	1.10263	0.21706	1.41033	0.526944	-0.934795	0.665873	-0.343998	-0.810555	0.785645	1.27336	1.43391	1.25487	-0.0472919	1.40752	1.28891	0.250177	0.478183	-1.63596
ENSG00000137821	-1.23364	-2.18284	-0.575277	-1.29064	0.60617	-0.619904	-1.73922	-0.560053	-0.361823	0.767932	0.876246	1.12687	1.16451	1.58448	0.134207	0.685153	-0.320029	0.8575	0.394145	0.107755	-0.501876	-0.111792	0.95883	-0.203159	-1.33715	-0.986257	1.3148	1.33523	0.109831
ENSG00000133135	-0.0961033	-0.361301	-1.06175	-0.665015	-0.117589	0.146873	-2.19379	-1.28834	-1.25091	1.09947	-0.0967053	0.415018	-0.321545	1.12086	-0.172057	1.52079	-1.02576	-0.692385	-0.675861	1.02908	1.4757	1.88379	0.03934	1.34132	0.128186	-1.10677	1.10359	0.105558	-0.283706
ENSG00000165188	-1.28168	-0.613621	0.446096	-0.199565	-0.822702	-1.5461	-1.07082	-0.512654	0.0608212	0.839335	1.17377	-0.234858	1.92631	1.37585	-0.349394	0.327549	0.689063	-0.329104	0.0542636	0.859666	0.851875	0.450953	0.0234682	0.426032	-2.31832	0.586022	1.52393	-0.961086	-1.37509
ENSG00000142700	-1.10667	-1.10667	-0.690604	-0.683054	-0.637361	-0.732511	-0.687987	-0.408175	-1.10667	0.766898	0.33364	0.811625	0.793338	1.13909	-1.10667	-1.10667	1.61718	0.365322	-0.42976	0.792469	0.723231	1.25831	1.38266	-1.10667	-1.10667	0.0965582	1.81575	1.22678	-1.10667
ENSG00000138303	-0.810082	-0.451104	-1.13785	-1.15248	-1.22517	-0.741381	-1.09572	-1.12949	-1.23535	0.163539	-0.436449	0.628989	-0.420682	-0.795826	-0.0553047	0.00568145	-0.378085	-0.195768	-0.573497	0.906402	1.18115	1.27547	0.45135	1.00674	1.0267	2.42623	1.40435	1.58231	-0.224675
ENSG00000176853	-0.795591	-1.14964	-0.720176	-0.755577	0.137251	-0.685517	-3.13101	-1.29455	-0.418436	1.32178	-0.683035	0.775178	-0.46845	-0.144862	0.74367	0.850612	-0.0698322	0.162774	0.410103	0.865621	1.11162	0.814722	1.38974	0.234668	1.53947	-0.669406	-0.444063	0.703409	0.369541
ENSG00000143320	-1.0457	-0.981785	-1.31897	-0.205666	-1.07716	-1.36111	-0.392273	-0.938005	-0.762538	0.461132	0.961286	1.01523	-0.503302	1.28412	0.319161	-0.419061	-0.778611	-0.631644	-0.489662	1.49489	1.68677	2.21194	1.58213	-0.330153	0.955545	0.26055	-0.234536	-0.501622	-0.26095
ENSG00000164823	-0.639342	-1.39183	-0.60301	-0.794919	0.0914535	-0.834625	-2.12699	-0.861807	-1.1088	1.24325	-0.370535	0.836965	-0.0881386	-0.137926	0.885159	0.69729	-0.973665	-0.477195	-0.49639	1.79323	1.35414	1.30081	1.06362	0.301966	1.8701	0.0613326	-0.901181	0.277916	0.0291223
ENSG00000140263	-1.35344	-1.09584	-0.265448	-0.955724	-1.20773	-1.55795	-1.02186	-0.511874	-0.954342	0.172425	-0.00804241	1.01402	1.09726	-0.620203	-0.602693	0.997785	1.38318	-0.392191	-0.26444	0.363704	0.0831434	2.27878	-1.33814	1.43818	0.422636	0.31994	0.678491	0.941215	0.959174
ENSG00000221968	-1.54163	-1.42449	-1.53556	-1.08583	-0.840874	-0.856891	-0.795341	-1.55253	-0.724573	0.22986	0.913655	0.849033	0.0421649	-0.168165	1.34035	0.25762	-1.44872	-0.162825	-0.202627	0.0405262	1.09641	1.21204	0.220425	0.999353	1.03837	1.52471	0.761761	1.03329	0.780485
ENSG00000085224	-0.523056	-0.940781	-0.85002	-0.274565	-0.693802	-0.767157	-3.8143	-1.02783	0.194146	1.05114	-0.248608	0.185827	0.196943	1.2194	-0.331767	0.537045	-0.0881928	0.313354	0.359264	0.971586	0.826255	0.920434	1.13303	0.708755	-0.127273	-0.441206	0.590756	1.06298	-0.142356
ENSG00000124151	-0.491076	-0.785004	-0.860288	-0.874921	-0.510998	-0.637531	-1.32124	-1.64079	-0.451776	1.64356	-0.544278	0.56377	-0.751622	-0.0698981	0.672353	1.00922	-1.08638	-0.124925	0.282223	1.82453	0.729303	1.23935	2.47297	0.448624	0.66331	-0.427386	-1.13367	-0.0941484	0.256721
ENSG00000043462	-0.541967	-0.0623407	0.697981	1.02665	0.452611	-0.469077	0.320164	-0.118848	-0.243135	0.32652	0.938759	1.38152	-0.30244	0.734496	2.28279	1.03038	0.848425	1.62923	0.762769	-1.13331	-1.13331	-1.13331	-0.494687	-1.13331	-1.13331	-1.13331	-1.13331	-1.13331	-1.13331
ENSG00000086730	-0.652197	-1.27024	-0.11594	0.0764914	-0.303695	-1.40063	0.11583	-0.0569156	-0.78153	0.963195	1.75001	0.329376	-0.2192	1.57376	1.16548	0.486627	-0.100286	0.716347	-0.0916277	0.462372	1.19528	-1.84504	1.77305	-1.84504	-0.796379	-0.825586	0.875989	-0.851272	-0.328226
ENSG00000167550	-1.12	-0.950212	-0.899754	-2.01762	-1.68185	-0.99578	-1.31057	-0.675271	-1.00765	-0.193063	0.148715	0.547054	0.0546858	0.723032	0.802408	-0.196353	1.72886	-0.315965	0.608154	0.714573	1.25302	1.47888	0.624186	-0.60125	0.0615716	1.20456	0.588699	1.45153	-0.0246056
ENSG00000064692	-0.975608	-0.975608	-0.975608	-0.00524918	-0.438897	-0.975608	0.37787	-0.677215	-0.975608	1.16703	1.33846	-0.420366	1.13344	-0.593192	0.86519	0.189991	-0.409124	2.39835	1.9988	0.26466	-0.975608	0.294997	-0.975608	-0.975608	-0.975608	-0.975608	0.450088	0.867699	0.95355
ENSG00000112494	-1.5879	-0.860717	-1.23245	-1.5879	-0.762032	-1.07097	-0.869372	-1.08887	-0.523969	-0.287042	0.445886	0.309841	-0.455828	0.0995868	-0.333957	0.122455	0.0655102	-1.27051	-0.16378	1.34664	1.48476	1.46524	-0.0202908	0.902422	1.17692	1.7849	0.908716	0.95097	1.05175
ENSG00000182118	-1.2955	-0.988757	-1.57419	-0.902102	-0.61942	-0.853092	-0.365332	-0.712616	-0.800952	0.499845	0.881749	-0.402976	0.000762157	1.10351	-0.0907108	0.30852	0.417699	-1.45727	0.256035	1.04865	1.36467	0.634912	1.11788	0.746384	0.692668	1.23922	0.712007	-2.30107	1.33948
ENSG00000164930	-0.283055	-0.900898	-0.779038	0.157038	-0.402097	-0.663133	-2.85746	-0.959493	-0.0244644	1.60996	-0.496738	1.26255	1.53284	0.0174813	0.0560844	1.50769	0.360514	0.345351	0.70582	1.64583	-1.56518	0.277938	-0.932175	0.633158	-0.0515541	-0.114319	0.10173	-0.557985	0.373608
ENSG00000010818	-0.608376	-1.08524	0.349412	-0.516981	0.541036	-0.58984	-2.0455	-2.01404	-0.644685	0.988875	-1.13506	-0.327577	1.35514	0.055427	1.51919	-0.183517	0.0698647	0.282663	0.271835	1.67699	-0.264373	-0.430678	1.97014	0.0566525	-0.398335	-0.102733	-0.163602	1.67698	-0.303664
ENSG00000167914	-0.866552	-1.04445	-0.902591	-0.758412	-0.805116	-2.03354	0.014882	-0.851714	-1.33859	-0.67796	0.577045	0.448434	0.998341	2.01727	0.0833306	1.00187	0.368632	-1.33464	0.519054	-0.342142	1.24056	-0.040441	1.16389	1.29705	-0.602878	-0.635398	0.560516	0.449435	1.49411
ENSG00000262188	-1.45606	-1.23294	-0.914146	-0.18625	-0.514212	-0.37815	-1.48655	-0.851897	-0.757778	-1.31603	0.855302	0.43912	-0.322559	-0.788271	1.88282	0.877232	0.544896	0.684033	0.567957	-1.18574	1.09986	0.431828	0.853563	0.847492	1.47337	0.979501	0.58758	-1.54909	0.815115
ENSG00000124785	-0.98778	-0.98778	-0.98778	-0.98778	-0.98778	-0.98778	-0.98778	-0.98778	-0.98778	1.05502	0.622686	1.36809	-0.489748	-0.385895	-0.641163	0.183203	0.0146738	-0.411785	-0.626235	1.84538	1.08714	2.21	-0.98778	0.160269	0.458885	0.233893	1.36004	1.21869	0.614657
ENSG00000139133	-0.37343	-1.322	-0.216334	-0.776483	-0.859783	-1.13014	-3.11545	-1.23182	-0.0387825	0.722411	-0.157789	0.632179	0.641037	2.07506	0.451774	-0.247449	0.563861	1.09748	0.743738	0.529303	0.16109	0.941027	0.374649	0.456857	-0.39277	-0.671779	1.42523	-0.155876	-0.125823
ENSG00000069869	-0.9093	-0.75075	-0.93364	-1.25567	-1.14599	-0.609618	-2.59478	-1.16386	-0.850125	1.07999	0.070315	0.47472	-0.0886334	0.817369	-0.037757	0.0569073	1.69798	-0.915324	-0.218955	1.31267	0.491084	1.20473	1.43729	0.260801	0.23459	0.36707	1.35771	0.146709	0.46446
ENSG00000175866	-0.665132	-0.437743	-1.86635	-0.785906	0.0184794	-0.774571	-0.251135	-0.771772	-0.694524	0.395285	0.627879	1.80595	-0.457612	1.04146	1.93446	2.65228	-0.145897	-0.316151	-0.168053	-0.782103	-0.362479	-0.740561	1.14126	1.2646	-0.246527	0.0235408	0.0959767	-0.925751	-0.608903
ENSG00000275004	-0.826273	-1.78674	-0.184691	-0.732003	-0.768755	-1.1602	-1.90696	-0.934094	-0.911763	0.256966	-0.839734	0.412755	-0.0974941	0.511433	-0.0830563	-0.220318	-0.447838	0.534419	0.0831028	1.00767	-0.624877	1.83842	0.705976	0.0643282	0.707549	1.2105	0.512545	2.1798	1.49933
ENSG00000157368	-0.52401	-0.610075	-1.58638	-0.932056	-0.861479	-0.0227401	-0.0765198	-0.50748	-0.662611	1.92259	-1.58638	1.08357	-0.384927	-1.06987	0.21263	2.38137	-0.403113	2.27394	0.649661	0.0887653	-0.112074	0.461357	0.0655346	0.237499	-0.222642	-0.260625	0.213431	-0.855114	1.08775
ENSG00000151224	-1.04323	0.169539	-0.215118	-0.443935	-1.17173	-1.01789	-1.03494	-1.04927	-1.095	0.617602	0.55927	0.77771	0.657972	-1.31864	-0.268011	0.278692	-0.43859	0.832278	0.366188	0.929844	-0.534953	1.20835	-2.25235	0.988447	1.13776	0.0463234	-0.166915	2.03794	1.44267
ENSG00000180340	-1.28086	-1.28086	-0.448428	-0.748145	-1.28086	-1.28086	-1.28086	-1.28086	-1.28086	-0.500334	0.530385	0.946856	0.491842	0.111995	-0.600085	0.683029	-0.908297	0.370968	0.462211	0.423009	-0.0805525	1.84533	0.0640485	1.18587	0.26744	0.508439	1.79998	1.61214	0.948341
ENSG00000174171	-0.665357	-0.905016	-1.47399	0.0238625	-0.922225	-0.411092	-0.981744	-0.652775	-0.770854	1.16487	2.32452	1.02364	1.3251	0.166309	0.718726	0.067224	-0.573335	-0.57055	0.409709	-0.198936	-1.47399	-0.558926	0.365225	0.510082	-0.0264653	1.30266	1.93187	-1.47399	0.325441
ENSG00000130150	-0.30249	-0.408013	-0.503846	-0.564144	-0.1525	-0.335877	-3.30556	-1.29572	-0.926366	0.925372	0.794869	0.535944	0.345073	0.385906	1.2024	-0.720632	-0.565952	0.118619	-0.00236622	1.16837	1.71952	0.994321	1.50236	-0.900856	0.77268	-0.325624	-0.349598	0.14176	0.0523487
ENSG00000244355	-0.881358	-0.881358	-0.881358	-0.881358	-0.483176	-0.881358	-0.881358	-0.881358	-0.881358	1.45813	1.72465	0.190883	-0.132264	-0.881358	1.63947	2.21783	0.293508	-0.881358	0.378204	0.129746	0.208185	-0.881358	-0.881358	1.6326	0.961476	-0.881358	0.697231	-0.174023	0.715192
ENSG00000186377	-0.742689	-0.984677	-0.163446	0.506133	-0.594002	-0.24287	-0.912185	-0.545675	-0.17931	-0.461096	0.810753	-0.602238	1.34696	1.86907	0.18961	0.00760707	1.05406	1.19367	-0.60155	-1.9419	-1.9419	-0.891434	-0.581233	0.909399	-0.0340178	0.668215	1.29502	1.85486	-0.28512
ENSG00000128714	-0.627899	-0.874628	-0.874628	-0.874628	-0.132747	-0.874628	2.35724	-0.874628	-0.415662	1.99363	1.27443	1.23893	0.952455	-0.233605	-0.241737	-0.673683	-0.142984	0.885137	-0.441287	0.36698	-0.874628	1.59324	-0.874628	-0.874628	-0.874628	-0.874628	-0.137531	1.36276	-0.231398
ENSG00000140749	-0.914086	0.482188	-0.00965364	0.150594	0.13037	-0.914086	0.262587	-0.434893	-0.422261	0.427962	1.51321	1.34218	-0.587138	0.541701	2.65537	1.02482	1.17694	1.80478	0.46927	-0.914086	-0.914086	-0.914086	-0.914086	-0.914086	-0.914086	-0.914086	-0.473082	-0.914086	-0.914086
ENSG00000146411	-1.85278	-1.54516	-1.48205	-0.462232	-1.04463	-0.180636	-1.18506	-1.17976	-0.0937111	1.27156	0.440821	1.43668	1.00542	-0.333865	1.227	-0.0601298	-1.27051	0.484548	0.457191	0.784243	-0.490937	0.806928	-0.172809	-0.424872	0.162307	0.869045	2.1271	0.315847	0.390454
ENSG00000262001	-1.39704	-1.1477	-0.85215	-0.706177	-1.20652	-0.855778	-0.440708	-1.0761	-0.997685	-0.946764	0.0789792	1.07803	1.0469	0.760967	-0.600436	-0.784497	0.917074	-0.0333531	-0.850782	0.101293	0.804196	1.18165	2.74979	0.418981	-0.104948	1.13976	0.822069	0.953937	-0.0529772
ENSG00000137033	-0.72984	-0.945486	-0.888077	-1.63554	0.525993	-0.572113	-0.512522	-0.911428	-2.28669	0.591791	0.77281	0.187012	1.04082	1.3189	-0.194384	-0.495514	-0.407917	0.704815	-0.026201	0.772	1.20245	-1.43406	1.61061	0.237731	-0.212728	1.52594	-0.876871	0.505395	1.13309
ENSG00000276603	-2.27983	-1.44481	-1.06075	-0.618074	-0.0841668	-1.26003	-1.6021	-0.717609	0.549745	-0.343479	-0.952099	0.377025	-0.0851631	0.103592	0.411857	1.04805	0.566646	0.936315	1.31422	0.0906031	1.21713	1.30139	-0.63807	0.168577	-0.511423	0.765776	-0.186864	1.62003	1.3135
ENSG00000009950	-0.329628	-2.03303	-1.48068	-0.874199	-0.749453	-1.66204	-0.696061	-0.251178	-0.417992	0.427989	1.47673	0.0123063	-0.0764854	1.38857	0.368519	1.3137	1.55208	-1.43744	-0.506447	0.706811	-0.0622036	0.0715615	0.690672	1.24936	0.608226	0.806768	0.963702	-1.16483	0.10467
ENSG00000120694	0.705873	-1.24452	-0.139262	-1.42765	-0.226753	-1.70628	-2.54925	-0.830621	-1.46663	1.15572	1.34925	0.349814	-0.898764	-0.333922	1.38028	-0.152422	0.136025	-0.0198983	1.28217	0.54686	0.827511	0.549768	0.469393	0.172734	0.680268	1.00354	-0.0318312	0.804755	-0.386154
ENSG00000142528	-0.262682	-1.4926	-0.808879	-1.4699	-1.20797	-1.08744	-0.894022	-1.1811	-1.91224	1.32716	1.37729	0.367478	-0.0280153	-0.539282	0.101429	0.914638	-0.505645	-0.712943	-0.232156	1.24623	0.384576	1.57712	0.469425	0.448592	1.03168	0.882593	0.11934	1.03909	1.04823
ENSG00000101189	-1.35739	-1.10271	-1.23933	-1.26513	-1.14423	-1.19823	-0.576365	-0.826301	-1.18916	0.561101	0.228079	1.12867	-0.80231	-0.372164	0.409194	0.816522	0.383155	-1.01931	-0.358755	0.76572	2.31707	1.81628	0.280756	0.498338	1.10611	0.583058	0.273684	0.552562	0.731078
ENSG00000174007	-1.03113	-1.52403	-0.194288	-0.910052	-1.03077	-0.863335	-2.62228	-0.418058	-0.823299	0.81565	0.27867	0.868722	0.269915	0.485649	0.37461	0.217606	-0.965756	0.086002	0.121278	1.30994	0.332375	1.36396	-1.33167	1.56767	0.746954	0.693005	1.1142	1.0314	0.0370671
ENSG00000225091	-0.92274	-1.2933	-1.09999	-1.47203	-0.345336	-1.62297	-1.09107	0.0471856	-0.283825	0.543336	-0.573839	2.04244	0.190504	1.09841	0.900822	1.60828	0.730403	-0.328434	1.70797	-0.204372	-0.0299489	1.41249	-0.576257	-0.325317	-0.211706	-1.05221	-0.360438	0.458838	1.05311
ENSG00000134278	-1.19166	-1.25705	-1.21946	-1.30578	-0.512632	-0.544301	-0.207039	-1.03964	-1.57368	0.316564	0.400039	0.819714	0.979754	0.750121	0.1541	-0.344377	-2.03679	0.533975	0.353487	1.01846	1.51494	0.785161	1.80532	-0.294313	-0.183968	1.15592	-0.514745	1.15198	0.485892
ENSG00000267530	-1.2537	-0.79532	-1.2537	-1.2537	-1.2537	-0.292012	0.0830397	-1.2537	-1.2537	0.82744	0.785115	1.49356	0.282209	0.382533	0.7856	1.18654	-0.22781	0.620793	0.321747	-1.2537	-1.2537	0.512112	-1.2537	0.0792949	1.31212	1.46742	1.33842	0.211547	0.908946
ENSG00000110651	-1.93998	-0.829305	-1.54352	-1.05558	-1.53543	-1.25092	-0.320997	-0.370563	-1.19895	1.60967	0.873225	0.823042	-0.138274	0.602717	1.36489	1.5685	1.06101	-0.998289	-0.555718	1.2452	0.604773	0.816526	0.0383668	0.047909	0.783521	0.109404	0.225082	0.0826023	-0.118915
ENSG00000169621	-0.402675	-1.11829	-1.72628	-0.209574	-0.543319	-0.41599	-3.32838	-0.493748	-0.476641	0.785931	0.703415	0.489943	1.06667	0.108518	0.716117	0.289506	-1.00324	0.623272	-0.527312	0.857058	0.29136	1.14703	-0.846261	1.39468	1.00202	0.618037	0.45259	0.617889	-0.0723229
ENSG00000186480	-1.35136	-0.184861	-2.35693	-1.61188	-0.744917	-0.0265214	-0.383423	-0.981329	-0.264587	-0.0825849	-0.167711	-0.0780038	-1.58353	-0.131495	-0.0141211	-0.0692623	0.569771	-0.124563	-0.0361992	0.576564	1.59187	-0.0302124	2.22461	0.766956	1.17091	1.07792	0.167344	1.36654	0.710999
ENSG00000177485	-0.509345	-1.00484	-0.630945	-0.490632	-0.192753	-0.690024	-2.62818	-1.28663	-0.973433	1.26737	-0.115146	1.0053	-0.145967	1.14851	-0.521876	0.837909	-0.363608	-0.530594	-0.491702	1.78521	1.0528	1.8381	1.28569	0.594351	-0.607132	-0.0364347	-0.0398147	0.620506	-0.176683
ENSG00000125686	0.0365156	-1.20325	-0.536901	-1.12795	-0.303292	-1.00564	-1.41829	-1.98933	-0.837033	0.630396	-1.22049	0.747094	0.386047	-0.673733	-0.0339827	0.395016	-0.452576	-0.217803	0.43266	0.600122	-0.566065	1.71915	0.720287	1.81096	1.5649	0.110014	-0.254104	1.37462	1.31266
ENSG00000197168	-0.175211	-1.32319	-0.769633	-0.922782	-0.820184	-1.32341	-1.40104	-0.847327	-1.27204	-0.0425037	0.931004	1.04775	1.37841	-1.11098	1.34324	0.883257	-0.470489	0.692248	1.10921	0.177199	-0.655597	0.24379	-0.722874	-0.947767	0.918592	1.93016	0.639857	0.322278	1.18804
ENSG00000112303	-0.827472	-0.150318	-0.38173	0.856934	0.208194	-0.827472	-0.378925	0.191933	0.0417171	0.0942305	-0.827472	1.43581	0.00584309	0.359125	3.0144	1.98589	0.910839	1.60238	0.165043	-0.827472	-0.827472	-0.827472	-0.0317097	-0.827472	-0.827472	-0.827472	-0.827472	-0.827472	-0.827472
ENSG00000205339	-0.426148	-0.850095	-0.321862	-0.860015	-0.35852	-1.09576	-2.98329	-0.86758	-0.845293	1.70975	0.051804	0.397674	0.560987	0.763675	0.257768	-0.10462	-0.227237	-0.397702	-0.677189	1.60625	0.95532	0.911705	1.48429	0.151616	0.60071	1.46219	-0.567457	0.283237	-0.614202
ENSG00000162511	-0.658481	0.287	-0.0425739	0.870207	0.200187	-0.39015	0.430935	0.213063	0.00679183	0.427887	1.15355	1.10271	-0.266575	0.606798	2.01703	1.12056	0.95421	1.57668	0.476422	-1.13439	-0.545289	-0.930417	-0.156371	-0.31288	-1.93643	-0.386166	-1.06674	-1.93643	-1.68115
ENSG00000128059	-1.06979	-1.35404	-0.0761197	-0.856484	-0.352889	-1.75585	-2.73804	-0.709573	-0.70714	0.744725	0.0267747	1.31006	0.330926	0.362394	0.367137	-0.20926	0.357774	-0.65572	0.174055	1.02633	0.582119	2.19503	-0.470457	0.4052	1.05092	0.771936	-0.0801579	0.897737	0.432401
ENSG00000182885	-0.62518	-0.437511	-0.231866	0.633589	-0.150557	-0.297558	0.548624	-0.321768	-0.996607	-0.0835351	0.485404	1.44405	-0.238467	0.0894026	2.79655	1.59021	0.96641	1.69377	0.975096	0.0267079	0.106094	-0.996607	-0.996607	-0.996607	-0.996607	-0.996607	-0.996607	-0.996607	-0.996607
ENSG00000135439	-0.533567	0.126553	-0.162085	0.783344	-0.68683	-0.94167	-0.883735	-0.394221	-0.650328	-0.022666	2.06323	0.129756	1.22887	1.30908	1.63767	0.569341	1.18967	0.423837	0.375072	-1.42854	0.784168	-1.42854	0.607048	-0.337185	-1.42854	-0.311683	0.839002	-1.42854	-1.42854
ENSG00000269821	-0.668766	-1.5077	-1.30439	-0.600016	-0.591566	-1.12918	-2.12456	-0.859637	0.471763	-0.249651	0.113668	0.353785	-0.835105	0.114275	1.06285	-0.721656	0.390041	0.49399	0.912986	0.199931	2.07234	0.906043	1.18229	-0.979918	-0.158404	0.0638862	1.68016	1.35366	0.358873
ENSG00000147601	-0.124543	-0.727651	-0.211262	-0.872992	0.025097	-0.190039	-3.72963	-0.594353	-0.661782	1.7565	0.28764	0.549929	0.727244	0.164449	0.907926	1.19713	-1.13402	0.0461553	-0.438714	0.87851	-0.106036	0.255256	-0.650412	1.06593	1.14295	0.0284055	-0.329754	0.527253	0.210814
ENSG00000109205	-0.487745	-0.541781	-1.15476	-0.743939	-0.816472	-0.405527	-1.15476	-0.901721	-0.713293	1.06115	1.44763	-1.15476	-0.302011	1.58675	0.185845	0.18725	-0.411839	-0.0109674	0.441659	1.54695	-1.15476	-0.399953	1.73705	-0.341383	0.253559	1.24217	2.23033	-0.343348	-0.881342
ENSG00000086712	-0.427748	-0.859077	-0.320022	-0.616906	-0.285608	-1.2162	-3.1986	-0.69001	-1.08234	1.86789	0.388713	1.12142	0.209549	0.959432	0.594976	-0.589658	-0.203249	-0.610109	-0.167257	1.43135	0.716609	0.936452	0.310135	-0.0542711	1.44609	0.518087	-0.285857	0.341215	-0.235014
ENSG00000158352	-0.308992	-0.278477	-0.55224	-0.101493	-0.174324	-0.208392	0.0822307	-0.840441	0.0231495	1.95069	0.708987	1.31918	1.50547	-0.36433	1.09213	0.799854	-0.0115963	0.0264907	0.819936	1.20358	0.129329	0.87787	-2.07319	-1.34107	0.342214	-2.1346	-0.2384	-1.41756	-0.835997
ENSG00000152558	-0.325074	-1.08836	-0.475022	-0.317225	-0.312274	-0.849616	-3.16557	-0.78877	-0.531034	1.4168	0.213651	-0.176246	0.936917	1.39804	0.431167	0.286283	-0.224572	-0.354791	-0.568084	1.16601	1.76319	0.496749	1.16354	0.185849	0.56172	0.144281	0.529441	-0.0219059	-1.49509
ENSG00000163599	-0.533192	-0.923166	-0.923166	0.407898	-0.500052	-0.46932	-0.923166	-0.606678	-0.597105	0.539115	1.38773	-0.334252	0.737208	-0.256312	2.45533	-0.0737169	1.66037	1.72883	0.0129894	-0.207199	-0.923166	-0.923166	-0.923166	-0.923166	-0.923166	1.57117	1.19059	0.195103	-0.923166
ENSG00000157150	-1.27294	-0.643993	-1.82699	-0.895031	-0.816057	-0.88072	-0.480254	-0.881693	-0.353525	-0.498627	-0.9501	0.356074	-1.16633	1.07702	0.06168	1.46535	0.830449	0.0645428	-0.163781	-0.758996	-0.769708	1.47452	1.71007	1.44032	1.22132	0.52854	1.13192	1.08601	-0.0890796
ENSG00000135338	-0.711768	-1.0177	-0.913964	-1.1136	-0.14832	-0.590761	-1.12158	-1.21994	-0.080649	0.669797	0.520873	0.892482	0.800715	-0.681271	1.15596	0.129026	-0.999899	0.944024	-0.33274	1.40322	1.6791	1.55482	-1.92642	-0.23402	1.141	-0.888327	1.08699	0.721867	-0.718932
ENSG00000114923	-1.12769	-0.824626	-1.12769	-1.12769	-0.918761	-1.12769	-1.12769	-0.66163	-0.84522	0.995048	1.27126	0.92147	-0.11221	-0.139896	-0.558833	-0.20276	-1.12769	-0.320221	0.84141	1.34763	1.92467	0.674681	-0.34717	-1.12769	0.166066	1.50379	1.01075	1.00388	1.16449
ENSG00000134198	-0.779763	-1.30713	-0.395324	-0.512157	0.191888	-1.00069	-1.29487	-0.393974	0.181514	1.15295	0.360299	0.949026	-0.302614	0.566648	1.39629	1.69264	1.19767	-0.55118	-0.0484527	0.564391	-2.6906	0.855943	-0.339015	0.250119	-1.11274	1.20749	0.891573	-1.00081	0.270873
ENSG00000125977	-1.09713	-1.28066	-0.165129	-1.22434	-1.01633	-1.30771	-2.11769	-0.652068	-1.14934	0.563248	0.0719466	0.839336	-0.869855	-0.343524	0.156422	0.254751	0.00733095	-0.191339	-0.0656912	1.16168	2.00228	1.63765	1.40253	0.448949	0.731508	0.840432	-0.133665	0.613821	0.882594
ENSG00000065150	-1.1615	-0.966214	-0.704916	-1.04493	-1.09961	-1.59643	-1.65105	-0.70445	-0.814836	0.634916	0.547767	-0.0442623	-0.312964	0.361218	0.297535	0.755177	0.467289	-0.761326	0.124766	0.498112	1.40779	0.724674	-1.29172	1.5539	1.35208	1.68413	-0.170778	1.55451	0.361109
ENSG00000262979	-0.579945	-1.06663	0.489864	0.0983815	-1.43698	-0.569448	-0.793362	-0.0431186	0.268168	0.468763	0.752622	1.31236	0.409325	0.535467	0.738865	-0.0399823	0.89182	1.56723	0.908189	-0.734916	-1.89307	0.212869	0.750985	-1.89307	-1.89307	-0.770818	-0.0849007	1.53551	0.858868
ENSG00000161405	-1.78315	-0.611079	-0.369965	0.99867	-0.120938	-0.865043	-0.635581	-0.282721	-0.511965	0.906445	0.347932	1.29549	0.445363	-1.0256	1.11346	0.51385	0.410819	1.08426	-0.020921	0.807375	-1.78315	1.85633	-1.78315	0.519566	-0.666527	0.321142	-1.41296	1.34343	-0.0913827
ENSG00000103742	-1.02183	-0.592469	-1.02183	-0.391182	-0.502529	-1.02183	-1.02183	-0.633395	-0.344137	1.57862	0.0853314	0.488843	-1.02183	0.221691	2.11102	-0.14978	0.268637	0.73401	1.25558	2.22839	-1.02183	0.632207	-1.02183	-1.02183	-1.02183	0.255963	1.52034	0.0764015	0.35297
ENSG00000211947	-1.02521	0.905006	-0.426238	1.13536	0.149031	-0.109203	-0.264162	0.224786	-0.379239	0.331861	0.754776	0.0584133	0.377509	0.277312	2.88115	1.28076	1.15011	1.30334	0.954624	-1.02521	-1.02521	-1.02521	-0.353096	-1.02521	-1.02521	-1.02521	-1.02521	-1.02521	-1.02521
ENSG00000185716	-1.10316	-1.05842	-1.24298	0.255102	-0.690229	0.038148	-1.99278	-1.9704	-0.697775	-0.00941253	0.133119	0.56231	1.26223	0.423194	0.598513	0.734305	-0.451218	0.275693	0.303415	0.958589	2.6352	0.039103	-0.157168	0.338434	-0.143225	1.04712	1.32008	-0.656634	-0.751152
ENSG00000251322	-0.73813	-1.07613	-0.407202	-0.599944	-0.849412	-0.933514	-0.999264	-0.423374	-0.0493802	0.766836	0.255373	1.42472	0.508987	-0.0787067	0.854695	0.443333	0.445428	0.312858	-0.339085	0.575284	-1.04296	1.30774	-3.27464	0.0622843	0.383648	-0.0287398	0.523077	1.53759	1.43864
ENSG00000112078	-1.24021	-0.918394	-1.29093	-1.52438	-0.927222	-1.11753	-0.722283	-1.78149	-0.653043	1.05471	-0.0542383	-0.366338	1.07107	-0.0791478	-0.168658	0.185964	0.943347	-0.345182	-0.435402	1.8161	1.69137	0.417201	1.53333	0.031749	0.678632	0.571441	1.00483	1.039	-0.414286
ENSG00000131203	-0.754286	-0.754286	2.47423	-0.421089	-0.385149	-0.278352	0.102343	-0.405429	-0.396233	-0.0775833	0.0877543	1.44385	0.793105	0.305541	1.4139	0.0939932	2.63657	1.66466	-0.221862	-0.754286	-0.754286	-0.754286	-0.754286	-0.754286	-0.754286	-0.754286	-0.754286	-0.533106	-0.754286
ENSG00000111145	-0.540532	-0.777952	0.205072	-0.212879	0.409273	-0.668315	-0.99527	-0.816513	-0.565142	0.610518	1.08842	0.787027	1.4471	1.76995	1.23971	0.272963	-1.75543	0.558008	0.759792	-0.0587087	-2.69392	-0.0206801	-0.423149	0.163017	-0.187989	-1.5545	0.371793	1.04024	0.548098
ENSG00000279207	-0.678197	-1.02846	-1.0432	-0.951235	-0.949135	-1.01514	-1.43366	-0.516295	-0.784573	0.977365	0.73301	0.223003	-1.01288	1.4653	0.991497	0.525849	-1.22255	0.502358	0.876856	0.875409	-1.09137	1.2183	0.371016	-0.998353	0.638597	-0.594887	0.719909	1.87363	1.32783
ENSG00000243649	-0.0609644	-0.0570759	1.15204	-0.127968	-0.163167	0.0405419	-0.00775582	-0.632624	0.0236155	0.0516445	1.00246	0.706732	1.18631	1.45623	0.490179	1.42438	1.72985	0.474492	0.401167	-1.21172	-1.22048	-1.30011	0.511276	-0.826119	-0.90359	-0.325333	0.247064	-2.62897	-1.4321
ENSG00000061938	-1.67437	-1.61026	-1.96812	-1.56139	-0.651394	-0.917261	0.27004	-0.672824	-1.1133	0.788143	0.561717	-0.522855	-0.250395	-0.144485	0.469625	0.229447	0.23737	-0.232133	0.310732	0.844421	0.698416	-0.0906523	1.76643	0.401898	0.579986	2.12621	0.471767	0.301937	1.3513
ENSG00000138101	-1.33735	-1.52784	-0.767709	-0.88541	-1.16192	-1.53551	-1.33599	-0.677187	-0.326522	0.69006	0.689651	-0.0125607	1.23978	0.471062	0.472466	0.565209	-1.26504	0.177087	-0.41046	1.85993	1.42888	0.569519	-0.298072	0.200187	1.99309	0.569483	-0.597791	0.761777	0.45118
ENSG00000131480	-0.632441	-1.38873	-2.23634	-0.750232	-0.835492	-1.58101	-0.763243	-0.84414	-0.668079	0.577892	-0.361327	0.576485	-0.696265	-0.296429	0.582849	0.665624	0.395947	-0.170635	0.68333	1.53647	0.454556	0.363785	2.0316	0.719376	-0.689975	1.74955	-0.0528814	0.540319	1.08945
ENSG00000182134	-1.12344	-0.705203	-1.58762	-1.56652	-2.10106	-0.746278	-1.35885	-0.571801	-0.34784	0.475535	0.0480444	0.430448	-0.502401	0.441595	0.0932192	0.0797649	-0.769944	-0.327014	0.642192	1.00002	1.25631	1.04989	1.15274	-0.29355	0.336537	1.5281	0.691404	1.65011	1.12563
ENSG00000119630	-0.6551	-1.2263	-1.0775	-0.926258	-1.56906	-1.5263	-0.721512	-0.82562	-0.929176	0.923606	0.20259	0.406474	-0.768074	0.226332	1.72804	0.641225	-0.473297	-1.16731	0.35906	1.5931	0.856285	0.860549	0.884083	0.630988	0.90142	0.706793	-0.0993413	-0.766038	1.81035
ENSG00000204291	-0.825333	-0.825333	-0.0463097	0.432986	-0.45306	-0.124772	-0.825333	0.00510359	-0.825333	1.0099	0.567128	1.51162	1.88568	0.738625	0.718784	1.38815	0.383241	2.62829	0.909283	-0.825333	-0.825333	-0.825333	-0.825333	-0.825333	-0.825333	-0.825333	-0.825333	-0.825333	-0.825333
ENSG00000210825	-0.668529	-1.20855	0.228745	-0.564342	-0.660728	-1.78036	-2.90542	-0.466153	0.178035	0.793622	0.124492	0.577895	0.492201	1.51679	0.844167	-0.0215845	-0.404519	-0.115985	0.347072	0.405668	1.0736	1.34925	1.30324	0.455562	1.26303	0.159599	-1.03855	-0.231586	-1.04666
ENSG00000272328	-0.617266	-0.66543	-1.08519	-1.08519	-1.08519	-1.08519	-1.08519	-1.08519	-1.08519	1.30884	-1.08519	-0.378558	1.02216	1.97688	0.926755	0.822738	-1.08519	0.0332104	0.83261	1.45625	0.82412	-1.08519	0.780202	0.135503	1.02838	0.164027	-0.491114	0.550238	1.1424
ENSG00000135480	-1.0155	-0.279607	-0.7006	0.226845	-0.567045	-1.56325	-0.440935	-0.454145	-0.378896	-0.361069	0.789362	1.27486	0.00102206	0.961175	0.987911	-1.10478	-1.25795	0.592654	1.5229	-0.954986	1.47069	0.204307	2.04359	-1.56325	-0.653415	1.41718	-0.0781193	0.682669	-0.801614
ENSG00000006118	-1.6016	-0.542764	-1.03108	-0.311872	-1.10413	-1.55702	-0.729124	-0.676339	-1.7902	0.376672	1.02125	0.572582	0.611909	0.447993	0.279332	0.048009	-1.06833	-0.342068	-0.853114	0.708846	1.47764	1.57795	-0.717397	0.714092	1.09393	1.14863	1.20246	1.32228	-0.278525
ENSG00000272636	-0.230102	-1.21654	0.920136	-0.492612	0.0458425	-0.813498	0.356805	-0.270568	-0.342592	0.647977	-1.21654	-0.69355	1.04151	1.13743	0.16562	-0.737302	2.02154	2.22358	0.930613	-1.21654	-0.188378	-1.21654	0.333672	-1.21654	-1.21654	0.0795587	1.26608	-0.913633	0.811109
ENSG00000169548	-1.07726	-1.07726	-0.53852	-1.07726	-1.07726	-0.592781	-1.07726	-0.739409	-1.07726	0.575878	-0.114296	1.06955	-1.07726	0.527214	1.2816	0.157541	-0.085336	0.0875735	0.86964	0.80749	-1.07726	1.67064	0.786166	-1.07726	1.01312	-1.07726	0.713377	1.7313	1.55181
ENSG00000136010	-0.614619	-0.538827	-0.512588	-0.61492	-0.704231	-0.935064	-1.39313	-1.02616	-0.0330064	1.46427	1.03759	0.0238424	0.139434	0.628671	0.627271	-0.575352	0.147658	-0.247422	-0.546895	2.23488	0.46151	0.612398	2.41803	-0.122317	0.928195	-2.08768	0.385307	-0.353469	-0.803369
ENSG00000148175	-1.38674	-0.0344472	0.885255	-1.06271	-1.60788	0.0918599	-0.697774	-1.22699	-2.01662	-0.40734	0.38825	0.613343	0.240138	1.60496	0.282283	-0.642621	0.169219	0.683141	-0.118173	-0.527528	0.5303	1.10781	2.31429	-0.958365	0.0675033	1.16936	-0.754674	1.06026	0.233894
ENSG00000153291	-0.607976	-2.11673	-1.56574	0.115466	-1.04667	-0.624558	-2.26884	-0.556271	0.464704	0.326324	0.977523	0.266322	1.45402	1.17158	-0.0158288	-0.146699	0.585572	0.430677	0.134903	0.696402	1.02841	-0.204832	0.415338	-0.30816	-1.34584	0.756581	1.89261	0.553961	-0.46225
ENSG00000114450	-0.959237	-0.000805487	0.469412	-0.155986	0.0415531	-0.959237	-0.959237	-0.206744	-0.39307	0.280378	0.621306	0.841088	-0.481634	0.316341	1.44025	0.317291	0.671607	2.36809	0.252876	-0.959237	-0.959237	0.446147	-0.959237	-0.959237	-0.123417	-0.959237	-0.959237	2.88769	-0.959237
ENSG00000245910	-1.4732	-1.12503	-1.12652	-0.553254	-1.02035	-1.17142	-1.66994	-0.416614	-0.951848	0.920135	0.506713	0.781913	-0.71847	0.678174	0.73612	0.505089	-0.483522	-0.805776	-0.231846	1.51138	1.26932	2.20591	0.574829	-0.380796	0.0398451	1.53323	-0.250075	0.621108	0.494889
ENSG00000222365	-0.307033	-1.75487	-0.404299	-0.766718	-1.57794	-2.87032	-0.948342	-0.118667	0.232167	0.779762	0.233013	1.52635	-0.704738	0.816607	-0.0297306	-0.627466	0.454982	0.791302	1.59375	-0.0151471	0.547539	0.314331	0.599001	0.107832	-0.0213034	0.49689	-0.670287	1.54291	0.780416
ENSG00000110680	-0.32222	-0.790007	-0.790007	-0.790007	-0.615025	-0.790007	-0.790007	0.105084	-0.553433	1.17917	3.24049	0.103039	-0.523686	-0.166072	1.10969	-0.398465	-0.790007	-0.260673	0.677072	0.693241	-0.790007	0.627483	-0.136302	-0.790007	2.24585	-0.790007	-0.790007	-0.0536611	0.948493
ENSG00000110811	-1.44556	-0.850251	-1.30388	-1.29291	-0.045024	-1.04087	-0.499784	-1.26418	-0.335186	-0.0922568	0.949559	0.0609185	0.740825	1.143	0.163746	-1.38664	1.03217	-0.247184	-0.0367967	1.10035	0.757766	0.836149	1.31857	-2.02298	-0.269199	1.13707	1.37169	1.08042	0.440475
ENSG00000102393	-0.829314	-0.777658	-1.26154	-1.02609	-1.19976	-1.37627	-1.22174	-0.42772	-1.17912	0.338127	0.228541	1.35314	-1.42034	0.896042	0.281496	1.09207	0.830738	-0.624527	0.072715	0.570886	2.22632	1.66098	1.23778	0.439011	0.566458	-0.2348	-0.14039	0.364986	-0.440003
ENSG00000092445	-1.60446	-1.28584	-0.977944	-1.23498	-1.4601	-1.32851	-0.182994	-0.551639	-0.887358	1.25388	0.508941	-0.0646057	-0.00463996	0.401382	-0.602157	-0.782186	-0.0198418	0.95199	-0.797541	2.17923	1.13865	0.285553	1.48242	0.16341	0.811344	0.818508	1.38584	0.393359	0.0102941
ENSG00000137693	-0.913193	-1.09592	-1.24636	-0.763122	-0.183893	-0.918703	-1.73314	-1.39215	-0.276051	1.66334	0.962832	-0.105598	1.42557	1.71757	-0.0667221	0.319279	-0.14741	0.120815	-0.39836	0.847775	1.16078	-0.552933	2.06553	0.184818	0.721836	-0.138704	0.0950658	-0.0409462	-1.312
ENSG00000254389	-0.650632	-0.789982	-0.779837	-0.568808	-1.79185	-0.444623	-2.08939	-1.04165	-1.00661	1.84407	-0.390267	0.529141	0.787817	-0.0822146	0.252346	1.18575	0.22315	-0.93132	-0.321704	1.76078	0.895543	1.04747	-0.392507	1.20409	0.722379	0.453865	1.20763	-0.24055	-0.592074
ENSG00000280734	-0.748599	-0.561845	-0.955847	-0.615826	-1.30844	-0.375272	-1.414	-1.14666	-0.952124	-0.634101	2.34599	-0.146698	0.658394	1.20636	0.816103	0.522859	1.12691	0.74192	-1.03858	-0.511668	1.53502	-0.414947	0.767038	0.580779	0.32716	-0.847898	1.80002	-0.245465	-0.510595
ENSG00000152056	-0.890762	-1.3068	0.146844	-1.67344	-0.039096	-2.267	-0.646791	-1.15497	-1.21325	-0.179244	-0.304661	1.02214	0.764076	0.645768	-0.0946509	-1.19433	0.618308	0.362325	-0.0433076	0.533435	1.91722	0.756991	0.914668	-0.289896	1.4083	1.01838	0.160283	1.27644	-0.246971
ENSG00000108691	-0.747993	0.0111208	-0.747993	-0.747993	-0.200831	-0.747993	-0.0912493	-0.747993	-0.747993	-0.143229	1.51125	0.590571	-0.273318	1.09805	2.50743	0.6327	1.43999	2.47883	0.13774	-0.747993	-0.747993	-0.747993	-0.747993	-0.747993	-0.747993	-0.747993	1.07976	-0.306903	-0.747993
ENSG00000282890	-0.816482	-0.816482	-0.816482	-0.816482	-0.438027	-0.816482	-0.816482	-0.816482	-0.816482	1.17344	0.575296	0.720786	-0.104501	0.977826	-0.816482	-0.532397	0.439427	1.9755	0.380677	1.1931	-0.816482	0.794171	-0.816482	-0.816482	-0.816482	-0.816482	0.225587	2.49968	1.55018
ENSG00000241015	-0.137955	-0.692877	-0.536241	-0.0911002	-0.382028	-0.540544	-1.28579	0.799655	0.202567	0.738716	0.093196	0.053342	0.359086	0.817129	1.04941	0.0318002	0.101044	1.83339	0.571802	-0.498863	-3.04358	0.0496229	1.32669	-0.379302	-0.0563863	-2.19262	0.0967513	1.39151	0.321575
ENSG00000204852	-0.528067	-1.12955	-0.940722	-0.367227	-0.742747	-0.797571	-1.0132	-0.394722	0.172625	1.14967	1.05757	1.03738	1.57972	1.34106	-0.0620487	0.391272	-0.550431	0.421394	0.187376	1.40581	-1.58058	0.147874	-2.15155	-0.451769	0.494504	-0.585005	1.56425	1.20187	-0.857183
ENSG00000112320	-0.988285	-0.988285	-0.988285	-0.141816	-0.737858	-0.988285	-0.988285	-0.988285	-0.988285	0.737374	0.360095	1.8464	-0.00857871	1.47677	0.2938	0.120367	0.768592	-0.520338	-0.988285	1.60311	0.213915	1.38289	-0.0527285	-0.988285	-0.988285	-0.988285	1.89719	0.771097	0.860846
ENSG00000283652	-0.817937	0.0296214	0.817242	0.593137	-0.252288	-1.2606	-0.102571	-0.166166	-0.0277608	0.701798	0.722482	0.457903	1.55127	0.721348	2.20965	0.690764	0.973455	1.54667	0.771985	-0.0410256	-1.2606	-0.188971	-1.2606	-0.105815	-1.2606	-1.2606	-1.2606	-1.2606	-1.2606
ENSG00000261040	-0.0326672	-0.965184	-1.25632	-0.261578	-0.18917	-0.476451	0.0209609	-0.295795	0.796524	-0.737177	1.04821	0.986046	-0.747046	0.549269	1.67516	0.92093	1.70451	0.855523	0.730964	-1.25632	-1.25632	-1.25632	2.25685	-0.409684	-0.0134831	-1.25632	0.467412	-0.630811	-0.971722
ENSG00000163001	-0.673047	-1.03247	-0.670527	-0.797315	-0.362646	-0.604158	-2.87435	-0.469404	-0.456459	-0.137963	0.758236	0.513267	0.551704	0.196189	0.878668	-0.803545	-1.03074	0.188546	0.357747	0.574091	2.17452	1.00515	0.197679	-0.308204	1.35841	1.82905	0.290948	0.253527	-0.906906
ENSG00000153558	-0.878448	-0.914031	-1.22414	-0.76865	-0.719519	-0.393438	-1.22414	-0.47309	-1.22414	0.482089	0.891025	1.59155	0.956425	-0.86459	1.03858	-0.942597	-1.22414	0.905587	0.806325	0.864724	0.956174	1.5821	-1.22414	-1.22414	0.511737	1.05429	-0.0721922	1.19256	0.538246
ENSG00000128805	-0.973423	0.0284924	-1.34215	-0.85631	-1.11412	-1.34215	-0.578946	-0.334973	-1.03385	0.835215	0.674658	1.02394	1.07666	-0.711628	0.796836	0.115445	-1.00237	0.290516	0.569701	-0.665192	-1.34215	1.28902	-1.34215	1.50043	1.12417	1.36646	0.96713	-0.382567	1.36331
ENSG00000180914	-0.765512	-1.36256	-0.363669	-1.25763	-0.302373	-0.672277	-2.48754	0.094832	-0.354432	0.669696	0.588609	1.35799	1.1246	-1.35614	0.97217	0.419558	0.572035	0.762617	1.03029	0.261306	-0.549276	0.689299	-1.78421	0.494987	-0.24472	0.744522	0.652476	1.59624	-0.530903
ENSG00000166341	-0.56345	-0.29772	0.203533	-0.0889989	-0.616219	-0.434048	-0.102339	-0.27747	-0.574815	1.26003	-1.60395	0.497865	0.393584	-0.0467293	0.635332	0.234426	0.679653	0.453856	-0.191112	0.609237	-3.56684	0.815736	-1.43487	-0.0682149	0.884423	0.374759	0.547913	1.9108	0.36563
ENSG00000129292	0.040237	-0.982223	0.108966	-0.588822	0.629739	-0.332584	-3.15368	-1.0777	-0.337064	1.95792	0.615357	0.604207	0.424462	0.679659	1.20208	0.789721	-0.0823442	0.65384	0.341704	0.622563	0.387021	-1.10141	-0.48931	-0.0479005	1.50619	-1.52426	-0.428905	0.146842	-0.564311
ENSG00000197930	-0.878566	-1.03755	-0.71847	-1.28364	-0.769807	-1.14148	-2.05536	-1.20855	-1.02728	-0.161182	1.46753	-0.109479	-0.485869	0.497589	-0.172358	-0.541446	0.818206	0.218503	-0.257606	0.696923	2.02129	0.277281	1.65232	0.19283	0.982436	0.459885	1.28134	1.14798	0.134527
ENSG00000182492	-0.785353	-0.785353	-0.785353	0.624513	-0.454984	-0.785353	-0.785353	-0.785353	-0.785353	1.58289	1.81599	2.01016	-0.282532	1.2736	1.51159	1.39284	-0.29308	1.0416	0.754016	-0.785353	0.800622	-0.785353	-0.785353	-0.785353	-0.785353	-0.785353	-0.785353	-0.785353	0.00307622
ENSG00000108622	-1.31809	-0.829846	-0.655953	-0.798415	0.392427	-1.3042	0.31839	-0.0581896	-0.516484	0.404188	0.437253	1.34068	0.199917	0.05464	1.15308	0.0171763	-0.597296	2.22967	0.433009	0.381084	-1.05387	0.92261	1.00995	0.4184	-0.0942775	-0.47309	0.266893	-3.0153	0.735649
ENSG00000099365	-1.64843	-1.19895	-0.616787	-0.601044	-1.64843	-1.0653	-1.64843	-1.24179	-0.535839	0.440736	0.350812	-0.0669721	-1.17681	0.594974	0.166744	0.933802	1.74254	1.09947	0.219034	0.754881	0.745989	-0.435432	0.78961	0.981631	0.614782	0.226774	1.87743	-0.344466	0.689473
ENSG00000101407	-0.759839	-1.37272	-0.479635	-1.36165	-0.913536	-1.60998	-1.30501	-0.787053	-0.547634	1.49535	0.0764989	2.15409	-0.473806	0.113146	0.920123	0.88552	-0.0485333	-0.424195	0.192371	0.826089	0.466673	2.1508	-1.21663	0.308166	0.667468	0.146285	-0.279253	0.808723	0.368177
ENSG00000158296	-0.520203	-0.736649	-0.700761	-0.688628	-0.0474636	-0.279927	-0.696548	-0.352936	0.0515764	0.690663	0.866921	0.160325	-0.439688	1.30467	1.56526	1.18325	-0.900875	-0.572868	1.84992	-1.49584	-1.49584	-1.49584	0.614854	0.657812	1.85854	-0.46491	-1.00557	-0.21847	1.30921
ENSG00000186184	-1.31189	-0.550182	-1.16969	-1.0887	-0.827543	-0.878539	-0.48382	-1.23319	-1.4847	-0.0419596	2.44786	0.160402	-0.456189	-0.198351	0.609996	1.65653	0.64292	-0.985446	-0.391742	-0.170819	0.855369	1.19425	-0.381318	0.822715	1.06886	1.67791	0.229719	0.0327213	0.254813
ENSG00000170876	-0.913675	-1.76009	-1.0063	-1.02133	0.341305	-0.796426	0.0932899	-1.31025	-1.37423	0.509855	1.30902	0.863537	1.31051	0.467208	0.693062	1.20578	0.646991	-0.491724	0.148175	-0.231077	-1.59762	-0.888867	0.838031	0.960212	0.884173	1.50158	0.947859	-0.146289	-1.18269
ENSG00000252690	-0.306224	-1.64437	-0.544105	1.04577	-0.84943	-1.48473	-2.67549	0.0252282	-0.349498	0.713371	0.111464	0.2024	0.92536	0.68083	0.251991	0.178253	-0.0134711	0.719068	1.07454	0.285258	-0.734437	1.34131	-0.0961609	0.582448	-1.8693	0.0475772	1.20019	1.47204	-0.289887
ENSG00000138031	-0.629062	-2.01348	-0.842365	-0.584078	0.0157303	-1.70576	-2.1043	-0.639504	-1.64033	0.516577	0.785015	0.326916	0.699284	0.719648	-0.147014	0.66418	0.585285	-1.13477	-0.396805	0.116064	0.707224	0.978107	0.722048	1.37138	1.01078	0.871079	-0.204132	0.64879	1.30349
ENSG00000079263	-0.160484	-1.08817	0.0409204	0.815075	-0.10041	-1.08817	-1.08817	-0.300297	0.11954	0.156996	1.16373	0.452751	1.31645	0.300419	2.31134	0.823419	1.26598	1.7562	0.823921	-0.292036	-1.08817	-1.08817	0.640533	-1.08817	-1.08817	-1.08817	-1.08817	-0.252386	-1.08817
ENSG00000130600	-0.881476	-0.57666	-0.881476	-0.881476	-0.272586	-0.881476	-0.881476	-0.717134	-0.712164	1.6972	1.94484	-0.881476	-0.108562	2.24934	0.714986	0.523419	-0.569482	0.353032	0.350528	0.456041	1.45225	-0.881476	1.48773	-0.881476	-0.105994	-0.881476	1.05368	-0.583284	-0.703899
ENSG00000245552	-0.155983	0.0371398	-0.355311	0.664513	-0.398332	-0.324584	-1.39637	0.345377	0.0257354	0.972486	0.92719	0.780952	0.946539	1.4229	1.36302	-0.00171155	0.442034	1.16479	0.256767	-2.05084	-2.05084	-0.314119	0.557056	0.13648	-0.670731	-2.05084	1.02554	0.0102588	-1.30912
ENSG00000126003	-1.05543	-1.0812	-0.415624	-0.890005	-0.945672	-0.831932	-0.162601	-1.57409	-0.527887	2.07979	0.233775	0.780646	0.155815	-0.812059	0.964273	2.3649	0.0686976	-0.548818	1.18017	0.796725	-0.257588	1.08993	-0.0524152	0.774983	0.360776	-1.11624	-1.01234	-0.649609	1.08303
ENSG00000254548	-0.867225	-0.91617	-1.34273	-0.716197	-1.04866	-1.34273	-0.35851	-0.956828	-0.142776	0.875435	1.12659	1.62885	0.547574	-0.294174	0.701803	1.43329	0.660117	-1.34273	0.606133	0.81011	-1.34273	1.544	-0.244145	0.964797	0.805071	-1.34273	-0.379372	-0.251667	1.18561
ENSG00000015520	-1.11591	-0.729103	-0.557894	-1.11591	-0.648077	-0.614097	-0.554383	-1.11591	-1.11591	1.13826	2.37795	-1.11591	0.28245	1.76214	0.604963	0.531251	-0.0884921	-0.309243	0.126597	0.952278	0.164215	-1.11591	1.59621	-1.11591	0.0682092	1.18032	0.953982	-0.73877	0.312603
ENSG00000074211	-0.800227	-0.627652	-0.699766	-1.14178	-0.930554	-1.14178	-0.696985	-0.670594	-1.14178	1.1642	1.35453	0.279978	0.505106	-0.786535	-0.566665	0.250869	-0.615545	-0.325427	0.131203	1.81783	1.29879	-0.314923	-1.14178	1.08244	-1.14178	1.04285	0.497821	1.54659	1.77157
ENSG00000160255	-0.734426	0.731634	-0.221962	0.212249	-0.00137616	-0.188533	0.619903	-0.169609	-0.543738	0.461658	1.51179	0.695932	-0.52723	0.915102	2.22991	0.98608	1.08505	1.54497	0.399156	-0.267139	-1.70882	-1.70882	0.160992	-0.452402	-1.70882	-0.795544	-0.468981	-0.648217	-1.40883
ENSG00000165675	-0.427341	-0.719494	-0.251533	-0.966506	-0.70658	-0.69373	-2.24127	-0.476138	-0.019999	1.32504	0.341197	1.70895	-0.37076	0.815949	0.848065	2.06295	-0.444975	-0.474637	0.461194	0.838494	0.305555	1.28789	-1.58317	1.03709	0.767992	-1.21297	-0.76476	-0.425502	-0.0210037
ENSG00000172037	-1.57105	-1.25076	-2.1041	-0.823073	-0.765831	-1.09182	-0.469943	-1.09755	-0.5091	-0.199223	0.457384	0.537636	0.00374792	0.0194972	0.115376	-0.698774	-0.392635	-0.810405	0.44434	0.575203	0.322354	1.47067	1.31768	0.436834	0.34554	1.89108	1.41937	0.922396	1.50515
ENSG00000203688	-1.37868	-1.65577	-1.74804	-0.821953	-0.475671	-0.442942	-0.704853	-1.71071	-1.21076	1.10022	0.687776	0.0657276	0.292911	0.603383	0.276538	-0.123582	-0.664856	-1.09077	-0.269753	1.38137	1.60684	0.424048	0.686057	0.805554	1.0425	1.17275	1.03106	0.0934384	1.02817
ENSG00000274979	-0.923181	-1.22246	-0.862491	0.243277	-0.922965	-0.565104	-1.88928	-0.962813	-0.0553022	-0.855213	0.682833	-0.0426487	0.951774	1.63	-0.261666	0.0908588	0.646941	0.0566713	-0.393701	-0.745142	1.32733	0.349608	0.920656	0.0972999	1.07876	1.16194	2.07535	0.277949	-1.88928
ENSG00000253616	-1.13723	-1.13723	-1.13723	-1.13723	-0.525174	-1.13723	-1.13723	-0.558799	-1.13723	0.384201	1.04017	1.69202	0.311018	1.19553	-0.0616928	-0.373291	-0.295412	0.296717	-0.40081	-0.367436	1.08048	1.09972	1.7911	-1.13723	-1.13723	0.718402	1.08977	1.11819	1.00037
ENSG00000237892	-1.47774	-0.220504	-1.47774	-1.47774	-1.47774	-1.47774	-0.777151	-1.47774	-0.71602	1.07022	0.668796	0.610779	-0.00638275	-0.291435	0.669307	-0.733289	0.715304	-0.471302	1.52745	0.789451	0.717381	0.740618	1.31394	-0.074315	0.952214	1.17334	-0.0970189	-0.0777063	1.38274
ENSG00000171365	-1.10779	-1.1673	-1.50649	-1.23607	-0.339514	-0.658979	-1.74065	-0.823868	0.886818	0.935676	-0.928923	0.23365	-0.0268337	0.914154	-0.0661269	-0.738139	0.140782	0.64796	1.411	1.69849	0.672972	0.610829	1.33743	-0.521474	1.76016	0.249247	-0.601802	-0.929871	0.894658
ENSG00000171208	-0.360234	-0.123375	-0.261706	0.122045	-1.7769	-0.484886	-2.70886	-0.256812	-2.11459	-0.783464	-0.270229	0.764821	1.07042	1.0713	-0.455701	0.809335	0.642541	-0.0161151	-0.360584	-0.346902	0.959893	0.994632	0.470169	1.48978	0.0475029	0.35331	1.1169	1.09925	-0.691543
ENSG00000237978	-1.22464	-0.438083	-1.22464	-0.697489	-0.790562	-0.0996174	-1.22464	-0.672713	-0.215021	1.15295	0.10756	0.625306	1.2235	1.29742	1.28029	-0.898803	-1.22464	1.07073	0.967756	1.41792	-1.22464	0.779674	-0.300312	-1.22464	0.307492	-0.156547	-1.22464	1.2312	1.37985
ENSG00000104231	-0.595529	-1.26678	-1.10452	-0.767103	-0.128191	-0.914663	-2.52319	-0.850518	-0.851377	0.945191	0.368242	0.182563	-0.1627	0.321464	0.618004	1.27552	-0.330542	-0.690289	-0.7541	1.8855	1.66022	1.11784	1.3645	0.205946	0.984249	0.677251	0.0282055	-0.155329	-0.539867
ENSG00000137817	-0.795058	-1.22137	-2.26131	0.302746	-0.582259	-0.992169	-0.874711	0.00404892	-0.0196713	0.892369	0.403351	0.554083	-0.411235	0.748784	-0.652254	1.13362	1.40682	0.794837	0.566982	0.485241	-2.488	0.627869	0.687576	0.562914	-0.734266	-0.569153	1.77647	0.551856	0.101893
ENSG00000198286	-1.07768	-1.07768	0.367094	0.216573	-0.396573	-0.364441	-0.78269	-0.893844	-0.141708	1.55991	0.71117	0.107681	0.0145296	-0.489169	1.16227	-0.279754	-0.123584	0.2219	1.24823	1.80933	-1.07768	-1.07768	-1.07768	-1.07768	1.53952	1.62163	-1.07768	-1.07768	1.51333
ENSG00000131196	-1.03551	-1.03551	-0.172882	-1.03551	-0.580937	-1.03551	0.238333	-0.69549	-0.44229	0.62826	1.35734	-0.402809	0.563637	-0.319074	1.06209	0.00286771	1.85556	0.882719	-0.478727	1.68988	0.966633	-1.03551	-1.03551	-1.03551	-1.03551	1.19564	2.01955	-0.66906	-0.417162
ENSG00000139146	-1.15863	-1.13604	-1.47089	-0.983588	-0.0507668	-0.974526	-0.500372	-1.48358	-1.02839	0.309114	0.93343	-0.0878479	-0.108635	1.78601	0.119305	0.154919	0.517631	-0.753163	-0.597021	1.22849	2.59141	0.960447	1.2622	-0.431419	0.329753	0.471982	0.290767	0.614707	-0.805278
ENSG00000276291	-0.134412	-1.35321	-1.69586	-0.0685795	-0.968342	-0.365281	-1.98705	-0.964797	0.414972	-0.0779061	0.66421	0.00113672	0.468867	1.52892	-0.0463588	0.309334	0.46576	0.526972	0.771478	-0.366383	0.334679	1.40915	0.740042	-0.293533	-2.63846	0.797745	1.22334	0.921428	0.382128
ENSG00000130822	-1.21397	-1.21397	-1.21397	-1.21397	-0.974207	-1.21397	-0.411507	-1.21397	-0.353102	-0.26091	1.44862	-0.449541	-1.21397	0.521863	0.333312	0.366812	1.36868	-0.765953	0.374991	0.541298	1.23123	1.21467	1.28676	-0.202583	1.30358	0.236969	1.90295	-0.643069	0.426898
ENSG00000154743	-0.316677	-1.17335	-0.786122	-0.479854	-1.66719	-1.13155	-1.1687	-0.301504	-0.566211	1.00999	-0.447331	-0.29052	0.200225	-0.260231	0.620973	0.425686	0.598469	-0.334222	0.241593	-0.135333	-0.223328	0.890158	-1.93036	1.9025	2.72001	0.527116	0.71951	0.748328	0.607929
ENSG00000173852	-0.949334	-1.09433	-0.391279	-1.60053	0.72579	-1.09325	-1.70453	-1.7677	-1.21195	1.17065	0.728008	0.409189	0.403548	-0.127787	0.303603	-0.60982	0.596346	-0.336276	0.646768	1.92202	1.34084	0.957946	-0.0813343	0.573765	1.42391	0.178116	0.773743	-0.232193	-0.953937
ENSG00000277223	-1.19422	-1.19422	-1.19422	-1.19422	-0.651848	-1.19422	-1.19422	0.171226	-1.19422	1.24097	-0.037883	-0.439318	0.866172	1.2785	1.08798	-0.105351	-0.00310763	0.204524	1.14364	0.183019	1.19461	0.867094	-1.19422	1.5937	1.5153	-1.19422	0.855923	0.239235	-0.456442
ENSG00000213398	-1.5067	-1.06669	-0.496789	-1.5067	-1.20336	-1.5067	-0.223516	-0.615513	-1.5067	-0.559761	1.49449	0.983995	-0.319988	0.549019	1.27267	-0.291032	0.621394	0.030625	0.503629	0.56044	-0.0504817	0.188366	1.79718	-0.227111	1.31374	1.1054	0.603148	-1.07768	1.13462
ENSG00000246228	-0.307613	-0.993619	-0.776479	-0.190425	-0.782901	-0.972855	-1.3191	-0.377141	-0.604263	-0.718692	-0.00820129	0.302261	-0.276844	1.68056	1.86991	-0.572073	-0.196893	-0.574788	1.17297	-0.8621	0.739855	0.867156	1.09314	-1.72875	1.64632	1.16386	-0.68054	-0.204701	1.61194
ENSG00000115828	-1.21462	-1.10907	-1.28457	-0.685771	-0.839352	-1.34369	-0.980057	-0.470173	-1.41988	-0.0923731	0.825856	-1.24238	0.245947	0.805707	-0.452717	0.648962	-0.789501	-0.267659	0.016546	1.86756	1.59305	0.418254	1.69119	0.918234	-0.199073	1.36841	0.493635	0.850187	0.647358
ENSG00000099810	-0.771336	-1.34374	-0.546291	-0.797431	-1.16265	-1.58783	-2.56744	-0.791826	-0.470912	0.889434	-0.156133	0.870714	-0.150515	1.91205	-0.476102	0.363538	0.597164	-0.642193	0.312662	1.12119	0.741885	1.36325	1.28527	0.27603	0.393917	0.622964	0.318413	0.813079	-0.417151
ENSG00000173598	0.117074	-0.425021	-0.12991	-1.19511	0.70075	-0.258293	-0.695252	-0.901998	-0.837884	1.14283	1.3359	0.786825	1.23511	1.0559	1.62239	0.742772	-1.13296	-0.0296019	1.40623	-0.817535	-0.73102	-1.20664	1.74278	-1.12366	-0.480575	-0.217632	-0.910415	-1.54336	0.748316
ENSG00000171552	-0.995503	-0.581108	-1.31049	-1.07503	-1.22998	-0.589524	0.0272598	-1.37043	-1.65931	0.48804	0.518169	1.17735	-0.926812	0.227336	0.289497	0.846418	-0.584792	-0.60323	-0.903009	0.254816	1.78797	0.62835	2.17126	0.722523	0.418225	1.52333	0.877333	-0.148714	0.0200624
ENSG00000133422	-1.09068	-0.977418	-1.08133	-0.712319	-1.07677	-0.959682	0.677739	-0.920949	-0.739869	1.20512	1.34072	0.39408	0.349993	0.664927	0.253721	1.21791	0.604459	-0.0818963	0.868191	-0.26365	1.22182	0.526454	-2.70816	-0.0780934	1.09778	-1.40832	0.454496	0.984162	0.237579
ENSG00000152661	-0.916521	-0.172454	-0.916521	-0.125388	-0.682465	-0.916521	0.234184	-0.609369	-0.916521	1.60075	2.04441	0.357084	-0.322622	1.03034	0.593948	-0.392794	-0.0147219	1.15908	1.89529	1.8041	-0.916521	-0.916521	-0.916521	-0.916521	-0.916521	0.0938729	-0.916521	1.2566	-0.584633
ENSG00000165591	-0.714042	-0.546878	-1.25099	-0.501978	-0.567772	-0.325493	-0.789161	-0.776262	0.0205297	2.09227	-0.00653716	0.166466	-0.0210989	2.03863	1.12551	2.08491	-0.523055	0.762372	0.0904749	0.524948	-0.17677	0.251766	1.73012	-0.0913392	-0.85209	-1.11744	-0.0452643	-1.28736	-1.29447
ENSG00000165886	-1.56205	-0.901265	-0.609999	-0.904636	-1.04955	-1.49636	-1.44082	-0.380586	-1.96311	0.449648	0.327477	0.296794	-0.310041	0.171767	-0.0385285	-0.236849	-0.594952	-0.252822	-0.157221	1.16454	1.45881	1.17154	1.54738	0.57067	0.554145	1.81458	0.626597	0.755665	0.989179
ENSG00000106615	-1.35208	-1.4097	-0.918745	-1.49837	-0.709183	-1.03764	-0.615565	-0.89558	-1.43803	1.1595	1.07431	-0.0450195	-0.663001	0.116641	0.237436	0.159833	-0.235674	-0.715231	0.131586	1.71877	1.75077	0.642437	1.40604	0.396985	1.05599	1.23924	-0.486729	-0.150513	1.08154
ENSG00000157021	-0.258452	-0.607695	-0.302724	-1.43683	-0.182145	-1.43683	-1.43683	-0.989802	-0.976281	1.68202	-0.162672	1.52467	1.45874	1.16653	1.07791	-0.433245	0.0482811	-0.800303	-1.00848	1.20518	-1.43683	0.834517	0.759028	0.586213	1.32908	0.0336951	0.559518	-0.625713	-0.170565
ENSG00000006377	-0.60261	-0.26853	-0.948451	-0.948451	-0.948451	-0.948451	-0.948451	-0.948451	-0.948451	-0.533718	0.735631	1.21281	1.46625	-0.588746	-0.948451	0.922523	-0.629759	0.770362	0.386167	0.00437363	-0.948451	1.33441	-0.948451	1.36473	-0.948451	0.582113	0.760527	2.02552	1.49089
ENSG00000197275	-0.578052	-0.798525	-0.188595	-1.07542	-1.34579	-0.884249	-3.16574	-0.699195	-0.308149	1.41687	0.331778	0.309934	0.332072	0.368331	-0.0834928	0.395739	0.360052	-0.426326	-0.210558	2.49368	0.148771	0.927891	-0.162716	0.365663	1.30649	0.321536	0.304234	0.687813	-0.144047
ENSG00000136167	-0.446716	0.125393	0.421175	0.984085	0.30978	-0.284734	0.40685	-0.0753972	0.0902907	0.408795	0.962291	1.07538	-0.14884	0.564836	2.08029	1.04711	0.955898	1.42112	0.608749	0.0456207	-0.671854	-1.71862	-1.71862	-1.71862	-1.01412	-1.71862	-1.06021	-0.231686	-0.699615
ENSG00000253368	-1.05402	-1.10477	-0.199328	-0.569869	-0.493359	-0.975559	0.094794	-0.87593	-1.13542	0.429616	0.64311	0.86505	1.29686	1.80345	0.024627	-0.18268	0.0164056	-0.219907	-1.35429	0.573562	1.89554	-0.206895	1.25926	-1.62097	-0.0720142	0.699818	1.47449	0.609386	-1.62097
ENSG00000180861	-0.866518	0.0881253	-0.512104	-2.07188	-1.29958	-0.417792	0.297574	-1.32888	-1.95588	-0.11872	-0.520463	1.17379	-0.122061	-0.390681	0.158855	-0.748565	0.113709	-0.0600787	-0.557969	0.411778	1.34526	1.51432	2.1046	0.211917	0.331949	1.51138	0.99458	0.441997	0.271342
ENSG00000250412	-1.07843	-1.58565	-0.929242	-0.917331	-0.323817	-1.58565	-0.53579	-0.885921	-0.642121	1.06598	0.884259	0.303682	0.755483	0.458453	-0.284572	0.279439	0.785417	0.00406281	0.371728	0.361897	-1.58565	1.26135	-1.58565	0.875768	1.47354	-0.231536	1.21587	1.88468	0.18974
ENSG00000167258	-0.656375	-1.07934	-0.154694	-1.72024	-0.734571	-1.26878	-0.815207	-2.1471	-0.512815	0.617177	-1.07273	0.872944	-0.322453	-0.18951	0.249493	1.32829	0.359038	-0.32325	0.496369	0.382803	0.718082	1.30774	0.999675	1.39835	1.88433	-0.731974	-0.509423	0.779799	0.844372
ENSG00000183775	-0.61557	-0.970357	-0.970357	-0.970357	-0.58542	-0.117804	-0.970357	-0.32575	-0.468012	1.74399	-0.970357	-0.27081	-0.111993	1.84223	-0.970357	0.432135	2.30786	1.66043	-0.498867	0.524832	0.0829444	-0.970357	-0.150674	-0.970357	0.00394995	-0.0231862	0.782827	1.83489	-0.285155
ENSG00000115318	-0.902437	-2.06129	-0.79617	-1.02667	-0.366531	-1.16693	-0.256679	0.0195495	-1.27532	1.69685	1.23906	0.557207	0.812612	-0.305066	1.06195	0.506637	0.182194	0.207965	-0.0950349	1.0697	-2.59405	0.148272	0.295712	1.64475	0.388139	0.332607	0.166433	0.283351	0.233203
ENSG00000124120	-0.908047	-0.799384	-0.82183	-0.912702	-0.753867	-0.82269	0.256081	-1.09578	-1.23296	1.4974	-0.124898	1.96957	-0.1159	0.387127	0.698138	1.10405	-0.549237	-0.0117641	0.139215	0.429316	0.294045	1.3682	-1.78774	1.20266	1.34708	-1.8314	-0.0255619	0.782993	0.317881
ENSG00000188176	-0.842186	-0.842186	-0.842186	-0.241524	-0.842186	-0.842186	-0.842186	-0.842186	-0.842186	2.58052	0.212328	-0.431712	-0.126828	0.490727	1.44016	0.4059	0.87767	-0.315386	0.471443	2.25347	-0.842186	-0.842186	-0.842186	-0.842186	0.409713	0.374845	1.80315	0.344182	-0.442423
ENSG00000114021	-1.45826	-2.03124	-0.540097	0.223357	-1.35349	-1.00014	-1.69513	0.589879	-0.00766914	0.257171	0.184019	0.353988	0.421603	1.19714	0.841114	0.463281	0.639053	0.564431	0.78508	0.736423	-1.46301	0.095182	-1.93181	0.777379	-0.199005	0.429138	0.442805	1.66717	1.01163
ENSG00000140931	-1.69473	-1.05981	-0.417828	0.715307	-0.6454	-0.900877	-0.591281	-0.651878	-1.34206	1.38431	0.714274	0.412263	0.10114	0.651965	1.97165	-0.443598	0.185349	0.618494	0.034011	1.52566	1.16163	-0.673608	0.357652	-1.69473	0.210479	1.15983	0.752885	-1.69473	-0.146386
ENSG00000187801	-0.764034	-0.826967	-0.146114	0.0855259	-0.920588	-1.10991	-2.81259	-0.658111	-0.857226	1.99715	-0.172237	-0.101673	1.469	0.83975	-0.0314958	0.572541	-0.482814	0.228736	-0.371143	1.14504	1.67692	0.830326	-1.30381	0.21626	-0.537067	0.411797	0.49485	0.520743	0.607131
ENSG00000103222	-1.30215	-0.464569	-1.05536	-0.968137	-1.95032	-1.41783	-0.410236	-1.16836	-1.26365	1.01536	0.0438116	-0.410172	0.665503	-0.492163	0.433178	1.36797	0.104826	-0.957905	0.369563	0.37418	0.908817	1.27605	-0.223988	1.89942	1.23997	0.303539	0.195214	0.506805	1.38062
ENSG00000033170	-0.61709	-0.772676	-0.400322	-0.199378	-1.09471	-0.343352	-3.22198	-0.375616	-0.648469	-0.530864	1.11559	-0.100545	1.84912	0.826286	0.736563	0.268833	0.122006	0.708075	0.188986	0.0338204	1.54148	0.161547	0.269276	-0.869253	0.928285	1.62297	-0.259838	0.0417558	-0.980496
ENSG00000164620	-1.45878	-1.21847	-0.739306	-1.17739	-1.08383	-1.36438	-0.834408	-0.481931	-1.35904	0.329097	0.614932	-0.80592	-0.928126	-1.18602	0.39607	0.503342	-0.010283	0.22171	0.64022	0.811954	0.825374	0.649303	0.0721743	1.07475	1.34774	1.28643	0.490944	1.62324	1.76061
ENSG00000108828	-0.883356	-0.513176	-1.91615	-0.861775	-0.842285	-0.531513	-0.213813	-1.14768	-1.87314	-0.257496	0.0912698	0.208492	-0.329943	-0.17135	0.805571	-0.0412278	-0.687643	-0.570828	-0.787812	0.882519	1.47672	1.3216	1.64717	0.67201	1.15285	1.89444	1.02871	-0.225988	0.673823
ENSG00000117834	-0.746116	-0.925453	-1.38098	-1.13851	-1.05083	-0.452648	-0.150595	-0.540557	-0.00820734	0.600079	1.35789	0.351563	0.180563	-0.266344	-0.573612	-0.399252	0.542362	0.455471	0.23145	1.11967	0.987339	0.636563	-0.370838	-1.15123	-2.24136	1.4246	2.41052	-0.0512256	1.14968
ENSG00000136404	-0.745803	-0.210795	-0.745803	0.0400184	-0.376975	-0.745803	0.0308685	0.0769504	-0.745803	0.573762	1.24009	1.47571	-0.184448	0.803685	2.7139	0.340815	0.45159	2.62775	0.838321	-0.745803	-0.745803	-0.745803	-0.745803	-0.745803	-0.745803	-0.745803	-0.745803	-0.745803	-0.745803
ENSG00000236753	-0.450135	-0.726769	-1.31852	-0.555563	-1.06658	-0.149735	-1.89455	-1.39778	-1.63339	2.13467	0.286353	-1.0652	-0.253998	0.567771	1.08624	1.57496	-0.0221389	-0.210913	-0.122542	0.318548	0.940057	-0.697626	0.987235	1.03693	-0.174864	0.874258	1.02259	0.766206	0.144481
ENSG00000152457	0.203313	-1.15922	-0.0225539	-1.24377	-0.927515	-0.588033	-3.94395	-0.938387	0.206771	1.20584	0.308311	0.777272	0.489201	0.808101	0.707706	0.209912	0.662915	0.524921	0.768198	-0.389352	0.129791	0.234868	0.0711054	0.241485	-0.527019	0.760266	-0.121515	1.0275	0.523836
ENSG00000104447	-0.637189	-0.276051	-1.01104	0.264997	-0.465315	-1.01104	-1.01104	-0.707637	-0.315601	-0.18387	1.12413	2.53056	-0.24795	0.555789	1.75059	-0.329893	0.185778	0.930184	-0.514215	0.018956	-1.01104	2.56491	-0.147312	-1.01104	0.0156215	-1.01104	0.438601	0.522211	-1.01104
ENSG00000166173	-1.12989	-0.709788	-1.12989	-0.762159	-0.55999	-0.80509	-1.12989	-0.622819	-1.12989	1.20542	0.577733	0.753303	-0.2248	0.708877	0.411094	-0.0266424	-1.12989	-1.12989	0.219851	1.95955	-1.12989	1.43937	1.96447	0.633284	0.981602	0.845628	-0.118393	-0.885785	0.924511
ENSG00000163975	-1.28631	-1.65771	-1.02538	-1.34827	-1.5017	-1.48581	0.0962643	-0.505784	-0.523232	1.66984	1.66747	0.0325954	1.87155	0.946883	0.199958	-0.624984	0.130997	-0.0028874	-0.746008	1.35785	0.20005	-0.0216157	0.495712	0.115928	0.985438	-0.450889	1.1591	-0.0482213	0.299173
ENSG00000124767	-0.872517	-0.922916	-0.386446	-1.41425	-1.23004	-1.17951	-2.02119	-0.415714	-0.747618	0.301409	-0.0167111	0.981925	-0.304273	-0.0622945	0.0888964	0.145329	0.212447	0.0932301	-0.674721	1.79696	2.11568	1.9563	0.354254	0.213217	0.500059	0.0323211	0.189109	1.6419	-0.374829
ENSG00000112378	-0.928867	-0.356394	-1.53124	-1.32682	-0.403647	-0.324385	-0.243315	-1.12905	-1.88043	0.454568	1.21493	1.44207	0.134117	1.9502	1.51957	-0.456258	-0.448414	0.015982	-0.205516	0.0419072	1.01456	-0.444057	1.62621	-0.432462	0.71465	0.0482389	0.970563	0.309363	-1.34608
ENSG00000228409	-1.51039	-1.98758	-0.71318	-0.297484	-1.10484	-2.36302	-1.9013	0.0891853	0.40689	0.932162	0.644007	-0.565365	-0.259046	1.59134	0.0989203	-0.57177	0.376726	0.0141335	1.09584	0.940372	0.557062	-0.113101	0.900562	0.614671	0.164356	0.749909	0.957812	0.68793	0.565182
ENSG00000132825	-1.10511	-0.774501	-0.986042	-0.950499	-0.803456	-0.776773	-1.06958	-1.44247	-1.32113	1.02325	-0.115339	1.59247	-1.24254	-0.191523	1.10818	1.66118	-0.525813	-0.610317	-0.140108	1.10937	0.982928	1.85993	-0.0671116	0.139418	0.991357	-0.120272	0.00722599	0.806245	0.961029
ENSG00000213981	-0.818202	-0.563743	-0.818202	-0.818202	-0.642781	-0.818202	-0.818202	-0.587997	-0.818202	-0.478041	1.79351	-0.153511	1.16232	2.03308	-0.818202	-0.587183	-0.0534158	0.591557	-0.597614	-0.297427	2.23153	-0.818202	0.732222	-0.818202	-0.818202	0.579635	1.87852	0.794667	0.34669
ENSG00000187474	-0.573443	0.365802	-0.421126	0.2937	-0.260112	-0.487535	0.573956	-0.265878	-0.662569	0.704938	1.91797	0.502434	-0.427799	0.737277	2.05872	0.740853	1.40871	1.82913	-0.112234	-0.504856	-1.19421	-1.19421	-1.19421	0.184839	-1.19421	-1.19421	0.756718	-1.19421	-1.19421
ENSG00000186416	-0.908577	-1.43187	-1.00723	-0.8922	-0.396085	-1.18188	-1.47484	-0.834323	-0.865369	1.36413	0.151875	1.61293	-0.455596	0.874205	-0.157996	1.60255	0.15906	-0.92224	-0.0436963	1.39647	1.14738	2.14425	0.699607	0.198893	0.173549	0.0227443	-0.881604	0.00771316	-0.101849
ENSG00000106086	-1.13779	-1.13733	-1.09505	-0.758569	-0.533782	-0.884216	-2.27193	-1.24821	-0.650623	0.88987	0.173965	-0.641696	-0.872589	0.9101	0.206223	-0.249679	0.180224	-0.399902	-0.132579	1.38331	1.3296	0.310373	1.91611	-0.0201211	1.23692	1.25386	0.701606	0.602951	0.938947
ENSG00000120526	-0.576243	-1.21452	0.158417	-0.892097	-0.0776365	-1.19175	-2.66349	-0.589279	-0.74849	1.41149	0.245543	1.16025	-0.0305876	0.129401	1.25811	0.778369	0.455908	-0.405799	-0.202089	0.79361	1.34689	1.56371	-0.86447	0.00216515	1.52133	0.0779756	-0.651834	0.386046	-1.18094
ENSG00000106477	-0.0749889	-0.940073	-0.178517	-0.191408	-1.23597	-0.4412	-1.46839	-0.228944	-0.252875	2.00621	0.244643	-0.0436822	0.0964515	0.903264	0.624853	0.399216	-0.534183	0.566698	0.192252	1.88539	-1.82302	-0.0588143	-2.67963	0.740747	1.16377	-0.128509	0.325469	0.893416	0.237818
ENSG00000170903	-0.706135	-1.76759	-0.059017	-0.414908	-0.0139297	-1.04154	-2.57524	-1.15784	-0.8886	1.53803	0.336694	0.57423	0.15774	1.23517	0.741851	-0.60368	0.0829855	-0.574687	0.015249	0.929307	1.38062	1.42528	-0.409663	0.390948	0.718782	0.242011	1.50689	-0.855733	-0.207219
ENSG00000152689	-0.380005	-0.582011	0.349224	0.0801885	-1.09483	-0.236537	-0.237744	-0.78067	-0.536918	1.46623	0.935715	1.19819	-0.974362	0.640928	1.34667	0.290591	1.16386	1.49647	0.746991	0.625613	-1.89116	-0.80381	0.855297	-1.89116	-0.657701	-0.692055	-0.0490809	1.10936	-1.49728
ENSG00000102547	-0.66486	-1.05394	-1.10416	-0.607192	-1.12868	-0.472819	-1.13435	-1.26347	-0.586707	0.139246	-0.1005	-1.30513	-0.610517	1.1517	-0.617789	0.108103	-0.571845	-0.174425	0.716655	0.469647	1.12019	-0.788628	0.532006	1.67477	0.622369	0.27664	2.11994	1.65445	1.59929
ENSG00000171316	-0.689018	-1.04268	-0.447633	0.0358811	-0.812987	-1.2487	-1.7425	-1.53144	-0.112792	1.97072	-1.01989	-0.472098	0.769961	0.572199	0.408452	0.855337	0.0671005	-0.102527	-0.0281313	0.854111	0.0540185	0.318534	-1.11649	0.598938	2.28083	-0.898074	0.192559	1.66371	0.622619
ENSG00000105639	-1.83357	-1.27562	-0.0629868	0.311562	-0.996071	-1.76522	-0.608462	-0.783762	-0.759079	0.922514	1.3225	1.31853	-0.9965	-0.186601	1.86942	0.144371	0.397489	0.843577	-0.232629	0.653575	0.861449	0.623185	0.502708	-1.16222	0.0110806	1.27609	0.540442	-1.44656	0.510799
ENSG00000103160	-1.67844	-1.85374	-1.33278	-0.711888	-1.61009	-0.103653	-0.659251	-0.972395	-0.503697	0.70446	-0.481516	-0.310661	0.169082	1.22595	0.204149	0.0472288	0.548678	-0.47612	-0.187724	2.03784	1.09245	1.13951	1.53069	-0.462986	0.0753602	-0.183104	1.44338	0.856614	0.452647
ENSG00000248323	-1.06489	-1.06489	-0.106707	-1.06489	-0.559963	-1.06489	0.35006	-1.06489	-1.06489	-0.0352093	0.0116203	1.13344	-0.114978	-0.0386643	2.09643	0.20923	0.522668	0.744686	1.28669	-1.06489	1.87028	0.0617352	0.0102993	-1.06489	-1.06489	0.67679	0.621785	1.90871	-1.06489
ENSG00000106804	-0.822956	-1.41777	-0.453818	-0.275409	-0.639757	-0.44628	-2.6685	-0.0296758	0.887983	1.1608	0.463112	0.0984043	0.609491	2.46182	-0.073287	0.8193	-0.491328	-0.0843057	0.799351	0.459189	-1.46761	-0.0378073	0.932931	0.287583	-1.6367	0.172051	0.775467	0.558537	0.0591834
ENSG00000124181	-1.3938	-1.39833	-1.61889	-0.779597	-1.2053	-1.31879	-0.518731	-0.705305	-0.942856	1.51474	0.414189	1.13457	-0.56274	-0.246473	0.549692	0.816536	0.0824338	-1.1104	0.388352	1.05168	1.33286	1.83587	-0.633287	0.85359	1.15428	0.349514	0.522629	-0.190358	0.623929
ENSG00000211662	-0.616906	0.675934	-0.908348	0.92407	0.184767	0.0093221	0.1645	0.0672946	-0.495693	0.248999	0.92592	0.0115144	0.0368094	0.690707	2.67721	-0.110435	2.00072	1.99431	0.602784	-0.908348	-0.908348	-0.908348	-0.908348	-0.908348	-0.908348	-0.908348	-0.908348	-0.908348	-0.908348
ENSG00000241351	-0.604078	0.864359	-0.697607	0.991971	-0.0578571	0.161974	-0.353347	0.604957	0.00893472	0.297759	0.814621	0.220245	0.373338	-0.0309046	2.36946	1.05017	1.8378	1.39755	1.09695	-1.03463	-1.03463	-1.03463	-1.03463	-1.03463	-1.03463	-1.03463	-1.03463	-1.03463	-1.03463
ENSG00000178904	-0.808585	-1.61921	-0.18024	-0.40637	0.440033	-1.22294	-2.67994	-0.610453	-0.103648	0.368393	1.18681	0.23971	2.78391	0.817049	0.343124	-0.374291	-0.0276161	0.0857589	1.10391	-0.261856	-0.147918	-0.432274	-0.472266	0.89573	-0.703874	0.324227	0.892381	-0.387756	0.958208
ENSG00000236751	-1.57118	-1.57118	-1.57118	-1.57118	-1.57118	-0.651464	-0.934793	-0.897035	-0.662148	0.511306	0.966524	0.986052	-0.102304	0.846077	0.659825	-0.50674	0.272435	0.221504	-0.398088	0.887962	0.764064	0.68529	1.3227	-0.296362	0.636101	1.8879	1.22116	0.136762	0.299177
ENSG00000249464	0.0212479	-0.489446	-1.19731	-0.84581	-0.416934	-0.0214261	-1.01596	-0.295008	0.0186688	1.16557	1.6088	0.171294	0.458131	1.92089	0.0546829	1.11574	0.457991	0.486234	0.434418	0.969892	0.898845	-1.33996	0.78167	-0.129281	-1.81904	-1.14639	0.244601	-2.37183	0.279733
ENSG00000249992	-0.173929	-0.115225	0.253671	-1.12215	-1.01633	-0.945692	-0.22431	-0.631521	-0.379739	2.02458	0.226489	0.732521	0.620127	-1.05736	1.73086	1.567	-0.495131	1.27732	1.58436	0.763426	-0.626346	-0.351521	-2.30192	0.436936	0.247354	-0.795176	-0.853399	-0.233131	-0.141771
ENSG00000180061	-0.993008	0.238674	-0.710304	-1.19519	-1.38363	0.402531	-0.298003	-0.649234	-1.56951	-0.186015	0.278948	1.24847	-0.915499	0.17583	0.481855	1.05296	0.734587	-0.764301	0.382245	-0.9123	1.33858	1.3265	1.47237	0.512269	-0.0557212	0.532171	0.414628	-2.36276	1.40287
ENSG00000140519	-0.839875	-0.636045	-1.24329	-0.711745	-0.163398	-0.773801	-0.717934	-0.686764	-0.90599	1.1836	0.563963	2.13508	-0.863578	-0.553453	1.5277	-0.508281	-0.871543	-0.114493	-0.0808197	1.53103	-1.24329	1.3547	0.0986564	-1.24329	1.28871	1.5521	0.100995	0.356942	0.464114
ENSG00000066336	-0.936724	-0.0824269	0.0150912	-0.172587	0.0418238	-0.511296	0.784703	-0.032929	-0.125015	-0.127911	1.52698	0.857772	-0.36309	0.649617	2.84225	1.48152	0.995259	1.64213	0.561504	-0.936724	-0.936724	-0.936724	-0.936724	-0.936724	-0.936724	-0.936724	-0.936724	-0.936724	-0.616161
ENSG00000137040	-1.04237	-1.63065	-0.571696	-0.413412	-0.447204	-0.954864	-2.78027	-0.879715	-0.938579	0.76792	-0.100466	-0.13641	-0.0748205	0.833586	-0.134237	-1.14093	0.298016	0.199705	1.08848	1.54035	0.119891	0.819207	0.85624	0.354785	-0.187953	0.816973	1.11152	1.27903	1.34788
ENSG00000227124	-0.810764	-0.671765	-2.05768	-0.0917393	-1.21068	-0.0956078	-2.31386	-0.176891	0.290429	0.368629	-0.853483	0.755816	1.01103	0.881461	-0.518219	0.844199	1.06346	0.715088	0.847775	0.305627	-1.47119	0.598482	-0.241453	-0.162078	-1.24698	1.05723	1.56117	0.838679	0.783309
ENSG00000178105	-0.0627469	-1.02001	-0.126855	-1.29965	-0.0936159	-1.81346	-2.45642	-0.359812	-0.795865	2.23512	0.653256	0.503135	0.475652	1.04742	0.73792	0.12074	0.825771	-0.294412	-0.402523	0.814659	0.433235	0.585491	-0.0331265	0.0620855	1.18914	0.599606	-0.189891	0.50898	-1.84383
ENSG00000204618	-0.878582	-0.828912	-1.91511	-1.05752	-0.335293	-0.403765	-0.0512709	-0.90078	-0.271116	0.507526	1.80002	1.28831	0.987312	0.533869	1.45116	-0.194404	-1.28301	0.123869	0.756001	-0.53119	0.556313	0.853871	2.10327	-1.91511	-0.343994	0.269675	-0.428197	0.107908	-0.000852164
ENSG00000175899	-0.878153	1.20557	-0.503105	0.403188	-0.0628444	-0.67379	0.555929	-0.329325	-0.310681	0.537703	1.29089	0.490296	0.156585	0.499723	1.56657	0.717611	1.12573	1.59912	0.214319	-0.691073	0.201078	-0.79261	-1.52809	-1.52809	-1.52809	-1.52809	1.49206	-0.174377	-1.52809
ENSG00000197961	-0.866088	-1.71934	-0.933896	-0.26037	-0.172636	-0.641244	-2.67515	-0.661758	-0.499592	0.396233	0.0380856	0.737167	0.563755	0.83065	-0.249368	-0.702751	0.306856	0.100217	1.07742	1.12937	1.00128	1.40595	1.46246	-0.539039	-1.68249	0.357125	0.303831	1.02108	0.872221
ENSG00000108924	-0.714318	-0.44183	-0.0695491	0.517647	-0.919489	-0.183228	-0.593219	0.114179	-0.989898	-1.01986	1.25121	1.23758	0.747577	0.255318	0.236226	1.54107	1.85645	1.36907	0.0361028	-2.14854	-2.14854	0.727628	-0.621238	1.18761	-0.390265	-0.430231	-0.265535	0.321192	-0.46314
ENSG00000169989	-0.694071	-1.11776	-0.358203	-0.402009	-0.847661	-0.801539	-3.26845	-0.825584	-0.790487	1.15729	0.841883	0.83881	0.828025	0.588916	0.0214976	-0.265419	-0.0782682	-0.577261	-0.46352	1.4848	1.02047	1.64991	-0.234376	0.118292	0.0795177	1.20848	0.843504	0.0616402	-0.0184386
ENSG00000146477	0.776644	-0.306423	-0.208726	-0.0166795	-0.920928	-2.14398	-3.0494	0.0571764	-0.357173	1.28385	1.19833	0.66593	0.898567	0.896344	1.18578	0.451851	0.988998	0.0446923	0.0316302	0.241706	0.294315	-0.552324	-1.51635	-0.41324	0.994807	-0.278856	0.366729	-0.721712	0.108442
ENSG00000237721	-0.989424	-1.07454	-0.954728	-0.152938	-1.1011	-0.469637	-1.19452	-1.30813	-0.448902	-0.61484	0.960328	-0.706597	0.452086	2.71962	-0.702169	1.08359	-0.232422	0.378507	-0.3355	-0.88676	0.432112	0.125847	1.31738	0.952393	-0.0955124	-0.136494	0.657473	2.15935	0.165529
ENSG00000167880	-0.055039	-0.412504	-1.3139	-0.800319	-1.05901	-0.691008	-0.382182	-0.34655	-0.104938	0.963135	1.51078	0.500005	0.394821	-0.0066643	1.51921	1.59871	2.39623	-0.887265	0.612219	-1.16175	-0.181307	-1.65815	0.147215	0.864795	0.331239	0.552345	-1.24515	-1.15267	0.067693
ENSG00000095397	-1.35533	-0.906901	0.0702437	-0.825181	-0.365842	-1.0925	0.156428	-0.115794	-0.540982	0.703572	0.940427	0.149098	1.14212	2.0805	0.673497	-1.54858	1.80178	-0.286495	0.46343	0.366602	0.323079	-1.2039	1.47297	-1.84563	-0.0972519	-0.202382	0.784733	-1.19604	0.454327
ENSG00000143119	-0.479114	0.131087	0.453418	1.21461	0.246514	-0.0104919	0.217822	0.220715	0.0106564	0.310306	0.974801	1.29983	0.0173219	0.757882	2.1878	0.967957	0.817688	1.58421	0.618365	-1.15414	-1.15414	-1.15414	-1.15414	-1.15414	-1.15414	-1.15414	-1.15414	-1.15414	-1.15414
ENSG00000260877	-0.964778	-0.598382	-0.853215	-0.343051	-0.932545	-1.34407	-1.34407	-0.22149	-0.638508	-0.611826	1.26085	-0.235895	0.678744	1.55566	-1.34407	-0.00797403	0.25353	0.541002	0.363795	-0.0646128	0.468477	-1.34407	1.99317	0.646855	-1.34407	1.71499	1.00508	1.06444	0.646045
ENSG00000155097	-0.503571	-0.789423	-0.547675	-0.5238	-0.502045	-0.232751	-2.64495	-0.683152	-0.355733	1.40079	-0.208731	0.982513	-0.386832	-0.302287	1.38179	1.05129	-0.315441	0.149721	-0.169058	0.964285	0.667376	1.38297	-1.20171	0.227478	2.30948	-1.1185	-0.516257	0.75413	-0.269896
ENSG00000074657	-1.22104	-1.09213	-0.671449	-0.362839	-0.959334	-0.284745	-0.571502	-1.72334	-0.500975	1.64469	1.21475	0.46816	1.28937	-0.0942803	0.312086	0.00916233	-0.703634	1.74001	-0.0862376	1.66392	-0.147398	-0.00117559	-1.27306	-0.575583	-0.819246	-0.0535379	0.915651	2.05026	-0.16655
ENSG00000226067	-1.2596	-0.945875	-0.283462	0.749426	-0.384107	0.258606	-0.0258618	-0.936055	-0.416949	1.43685	1.48076	0.925798	0.877397	0.841632	1.48887	1.92918	-0.528156	0.170091	0.57196	0.356395	-1.06909	-0.127018	-0.21746	-1.31963	-1.88919	-0.548113	0.802802	-0.270775	-1.66842
ENSG00000277511	-2.04154	-1.20342	0.274116	-0.0432495	-0.783488	-1.16204	-1.85205	-0.813083	-0.533425	-0.31783	1.04629	0.564371	0.0801623	0.668459	1.37822	-0.363339	0.262004	0.289206	1.71208	-1.51752	0.647234	1.25853	0.13763	0.0599823	0.479386	-0.322341	0.245367	-0.181773	2.03205
ENSG00000132141	-0.79893	-0.153528	-1.12713	-1.32903	-0.677192	-0.220225	-1.22877	-0.611421	0.513896	0.596425	0.661217	0.395726	0.201516	-0.546561	0.503683	1.07655	0.717633	0.438941	0.543016	1.57385	-1.29573	0.402884	-2.46579	0.243	-0.778863	1.48425	1.87419	-0.75929	0.765679
ENSG00000152104	-1.40876	-1.2367	-1.4212	-0.954116	-1.30345	-0.897813	-0.494968	-1.48503	-0.355937	0.240594	0.42097	-0.7156	0.541597	1.47825	-0.558047	-0.493689	-0.468772	0.212216	-0.133529	0.951178	1.02039	0.478025	1.82801	-0.154259	-0.150835	1.26559	1.53025	1.54376	0.721873
ENSG00000005001	-2.57085	-2.08966	-0.790062	-0.808742	0.290803	-1.56431	1.12527	-1.50072	-0.468463	0.257418	0.833307	0.36521	0.175739	0.253117	0.494945	-0.0578985	-1.18395	0.113021	0.524147	0.240137	1.22802	0.332851	1.46031	-0.0183432	0.806652	0.955547	0.288427	0.309105	0.998967
ENSG00000249306	-0.778914	-0.468178	-0.778914	-0.778914	-0.778914	-0.778914	-0.778914	-0.778914	-0.778914	-0.539176	0.772887	1.00742	2.8605	-0.0150732	-0.778914	-0.496801	0.527913	1.12077	-0.50954	-0.142962	-0.778914	0.0596563	0.37335	0.728715	-0.778914	2.66209	0.978292	-0.475944	0.124139
ENSG00000198933	-1.62105	-1.24989	-1.26624	-0.180491	-1.01075	-1.34118	0.0137283	-0.925854	-1.92609	1.10308	0.0458231	0.9195	0.319402	-1.14674	0.429121	0.00931866	-0.0102837	-0.961575	0.238286	1.50583	0.774073	1.44523	-0.301093	0.426097	0.77688	0.455789	1.29178	0.953132	1.23417
ENSG00000110876	-0.724919	-0.250195	-0.0306424	0.969711	-0.181761	-0.462836	-0.124191	-0.494191	-0.833661	-0.0531123	2.09673	1.43702	0.627699	0.132322	1.96085	0.836631	0.262883	1.10857	0.081013	-1.55842	-1.55842	0.0481685	-1.55842	-0.542026	-1.55842	1.43678	-0.394461	-0.544482	-0.128222
ENSG00000134901	-0.21709	-1.13274	-0.395715	-1.1954	-0.245679	-0.391451	-3.01698	-0.298766	-0.674485	1.14083	0.141025	0.441482	0.191192	-0.485993	0.634854	0.471053	-0.432322	0.324316	1.68322	1.24309	0.364111	0.115758	-1.84019	1.35645	-0.325814	-0.167255	0.699103	0.764034	1.24936
ENSG00000142156	-0.766961	-0.138801	-1.16916	-0.360952	-0.763196	-1.45277	-0.939403	-0.424229	-0.850662	0.631869	0.683855	0.948287	-0.515577	0.344788	-0.126787	-0.463438	-0.656213	-0.702858	-0.719995	1.29771	0.137872	0.744008	2.24055	-0.737087	1.00534	1.73457	0.796792	-1.48446	1.70691
ENSG00000166012	-0.459789	-1.63236	-0.20486	-0.198246	0.117883	-1.30713	-2.654	-0.571527	-0.135584	1.07914	0.378972	0.579355	0.433814	1.58582	0.437935	-0.440398	-0.317294	-0.0599488	-0.0676366	0.35052	0.822864	1.21176	2.22359	-0.164309	-0.374293	1.22337	-1.03412	0.222734	-1.04626
ENSG00000106991	-0.958896	-0.0414491	-0.620914	0.180914	-0.551044	-0.90662	0.0497743	-0.155979	-1.01121	-0.493451	0.952289	-0.038973	1.98064	-0.256019	0.720285	-0.0588118	1.62087	0.746066	-0.182634	0.25284	-1.27807	-1.27807	-0.00568306	-0.445433	-1.27807	2.16907	2.02075	-1.27807	0.1459
ENSG00000143344	-1.45325	-0.657678	-1.12414	-0.991543	-0.760453	-0.565404	-0.369706	-0.934999	-0.724624	0.978104	1.32977	0.107556	-0.603293	1.90376	1.30652	0.212045	-0.865428	1.03252	0.13884	-1.35373	-0.288989	0.115572	0.797525	0.986859	-0.0333674	-1.42738	1.9719	0.942307	0.330714
ENSG00000246528	-0.157675	-1.30846	-0.20091	0.823169	-0.97579	-0.682428	-1.30846	0.393248	-0.30781	1.5037	1.10139	0.930722	1.56034	2.05465	0.0713844	0.396856	-0.026716	0.664898	0.620137	-1.30846	1.26214	-0.00621059	-0.0656645	-1.30846	-1.30846	0.127631	0.0721383	-1.30846	-1.30846
ENSG00000137571	-0.239487	-0.604076	0.477197	0.504712	-0.175044	-0.202302	-0.860633	-0.211515	-0.275179	1.34885	0.383095	-0.0224718	1.33757	2.21514	-0.553377	0.378472	0.143942	0.509383	0.730745	-1.55058	1.88135	-0.856809	-0.00267842	-0.714939	-1.14904	0.0806753	0.564941	-0.455857	-2.68208
ENSG00000085982	-0.549973	-0.205213	-1.8641	0.10898	-0.835532	0.141505	-1.45166	-1.03635	0.55361	0.755146	-0.276737	1.21165	0.544392	0.619978	0.475645	1.1701	-0.00119537	0.773151	0.280549	0.103913	-2.81739	-0.313406	-0.974906	1.30092	1.3748	-0.539014	1.37907	-0.209529	0.2816
ENSG00000126583	-0.954657	-1.33985	-0.54677	-1.33985	-0.553288	-1.33985	-0.542568	-0.502989	-0.367811	-1.07326	1.14624	0.263552	0.438044	0.212475	0.0555717	-0.638043	-0.0258446	2.10376	0.523028	0.598527	0.697484	1.0731	-1.33985	0.336642	0.747974	1.19889	2.17332	-1.33985	0.335853
ENSG00000231566	-1.30127	-1.30127	-0.534003	-0.520079	-0.934613	-1.30127	-0.529175	-0.820107	-0.198391	0.010516	1.06435	0.805511	0.621461	0.741243	1.8794	-0.221056	0.456843	0.357677	1.19348	-0.212778	2.43806	0.747588	0.0684926	-1.30127	-1.30127	-1.30127	0.220374	0.398845	0.773959
ENSG00000108932	-0.916753	-0.263057	-0.916753	0.804137	-0.0299642	-0.916753	-0.351211	-0.916753	-0.916753	1.16995	1.45857	1.28842	0.270985	-0.916753	1.544	1.92787	-0.0448581	1.13217	1.72535	0.279709	-0.916753	-0.916753	-0.916753	-0.916753	-0.916753	-0.916753	-0.916753	0.675091	0.330636
ENSG00000247381	-0.559528	-1.08513	-1.08513	-1.08513	-0.514862	-1.08513	-0.400652	-1.08513	-1.08513	0.681185	1.47431	-0.04878	0.921026	0.0738974	1.01255	2.26694	1.42448	-1.08513	-0.161992	-0.120157	-1.08513	0.18729	-1.08513	0.845289	0.358268	0.881939	1.64581	-0.625414	0.424593
ENSG00000101444	-1.15562	-0.174936	-0.782488	-1.18908	-1.3461	-1.16319	-0.558353	-0.737012	-1.60654	0.864758	0.355185	1.57258	-0.846847	0.402065	0.391491	1.4763	-0.0459267	-0.945715	-0.388321	1.11365	1.72074	1.76249	-0.385625	0.595777	1.07692	0.550399	-0.99654	0.356516	0.0834308
ENSG00000267265	-1.17716	-0.91782	-0.354	0.0614698	0.425704	-0.247124	-0.628043	-0.288431	-1.69042	-0.125604	0.357539	0.682882	0.425116	1.71361	1.06315	0.80275	0.654728	0.0649115	0.149772	-0.276324	0.403893	-1.69042	1.44806	1.3158	-1.69042	-1.69042	1.71429	-0.701166	0.193689
ENSG00000178726	-0.882416	0.22323	-0.341977	0.665915	-0.42932	-0.39641	0.387287	-0.30631	-0.53325	0.316717	1.59223	1.20365	-0.882416	0.987356	2.46292	1.26975	1.15125	1.60681	0.729151	-0.882416	-0.882416	-0.882416	-0.882416	-0.882416	-0.882416	-0.882416	-0.882416	-0.882416	-0.882416
ENSG00000270933	-1.10981	-2.1276	-0.175151	0.511659	-0.916293	-1.36942	-2.1276	-0.779015	-0.329284	-0.043741	0.337258	-1.05833	0.41347	1.0206	-0.194463	-0.311997	-0.677138	0.117192	-0.179325	0.768258	1.27569	-0.109437	1.20979	1.18615	0.400845	0.66387	1.91239	1.08574	0.605683
ENSG00000105329	-1.31665	-1.20029	-0.962975	-0.0594248	-0.536194	-1.93184	-0.122738	-0.566218	-0.992827	-0.252335	2.11493	-0.0730917	0.990726	-0.649922	1.38316	0.165302	-0.31744	0.631564	-0.49588	0.594972	0.72702	0.464501	-0.266219	0.859104	1.07362	2.05576	0.633926	-0.567886	-1.38266
ENSG00000185238	-0.750415	-1.06741	0.155763	-0.887204	-0.629924	-1.31665	-2.26439	-0.409988	-0.744515	2.15231	-0.00334157	0.929955	0.790619	-0.0879417	0.967749	0.190945	1.37138	0.053924	-0.291269	1.11369	0.492021	0.678338	-1.81179	0.0988375	0.717593	0.153644	-0.411	1.44489	-0.635835
ENSG00000223891	-1.05633	-0.370444	-1.70572	-0.335486	-0.695189	-0.383653	-1.51231	-0.92358	-0.545376	0.143686	0.885376	1.93929	-0.0242085	0.00798564	1.52301	1.3776	-0.616585	-0.824428	-0.655475	-0.0878704	1.50078	1.85272	-1.29044	0.398956	0.824953	0.614431	0.681303	-0.15728	-0.565706
ENSG00000089351	-1.67639	-1.35841	-1.80499	-0.113715	-0.983887	-1.16143	-0.239513	-0.210069	-0.809529	1.1008	1.19016	0.43006	1.94543	0.465093	0.502822	2.07707	-0.677777	-0.480661	0.900525	0.877995	-0.807988	0.596014	-0.269709	0.480224	-0.88339	0.43419	-0.575876	0.22652	0.826419
ENSG00000180817	-1.07558	-0.881331	1.01758	-1.84412	0.459311	-0.892751	-0.902992	-0.43271	-1.42852	1.1899	0.587376	1.69659	0.883186	-0.689755	0.708069	0.869944	0.493001	0.254759	0.696798	0.866926	0.679342	-0.413991	-1.56572	-0.684138	-0.166606	1.94486	-1.0771	0.250738	-0.54306
[truncated: 2,923 more rows]

## Sheet: Fig.1g
gene_name	pvalxSignFC
TSPAN6	-0.154
[truncated: 18,585 more rows]

## Sheet: Fig.2b
	H3K4me3										H3K27ac										H3K4me1										H3K36me3								H3K27me3
[truncated: 49 more rows]

[truncated: 30 more sheets: Fig.2c, Fig.2d, Fig.3a, Fig.3b, Fig.3c, Fig.3f, Fig.3g, Fig.4a, Fig.4f, Fig.4g, Fig.4j, Fig.5a, Fig.5b, Fig.6a-6b-6c-S6c-S6e, Fig.6d-6c-6f-S6d, Fig.S1a, Fig.S1b, Fig.S1c, Fig.S1d, Fig.S2b …]
